# Supplementary material for: Simulation of Charge Distribution and Microstructure in Semicrystalline Polymeric Ionic-Electronic Conductors Using Classical Simulation at Constant Electrochemical Potential
Source: J Chem Theory Comput. 2026 Mar 6;22(6):3061–71. doi: 10.1021/acs.jctc.5c02111 (PMC13019674; doi:10.1021/acs.jctc.5c02111)
Supplement: Supplementary file 2 [file ct5c02111_si_002.zip]

Archive with 11 entries (10 files):
- forcefield of P(g3T2) for publication/
- forcefield of P(g3T2) for publication/Cl.itp
- forcefield of P(g3T2) for publication/g3-2T_RU_SC_10.top
- forcefield of P(g3T2) for publication/modified_merge.itp
- forcefield of P(g3T2) for publication/Na.itp
- forcefield of P(g3T2) for publication/npt.gro
- forcefield of P(g3T2) for publication/table_corr_d1.xvg
- forcefield of P(g3T2) for publication/table_corr_d2.xvg
- forcefield of P(g3T2) for publication/table_corr_d3.xvg
- forcefield of P(g3T2) for publication/table_corr_d4.xvg
- forcefield of P(g3T2) for publication/table_corr_d5.xvg
