# Supplementary material for: Simulation of Charge Distribution and Microstructure in Semicrystalline Polymeric Ionic-Electronic Conductors Using Classical Simulation at Constant Electrochemical Potential
Source: J Chem Theory Comput. 2026 Mar 6;22(6):3061–71. doi: 10.1021/acs.jctc.5c02111 (PMC13019674; doi:10.1021/acs.jctc.5c02111)
Supplement: Supplementary file 2 [file ct5c02111_si_002.zip › forcefield of P(g3T2) for publication/g3-2T_RU_SC_10.top]

[ defaults ]
; nbfunc        comb-rule       gen-pairs       fudgeLJ fudgeQQ
1     3     yes     0.5     0.5

[ atomtypes ]
; name       mass      charge    ptype      sigma      eps
opls_116   OW  	 8     15.99940    -0.8476       A    3.16557e-01  6.50194e-01
opls_117   HW	   1      1.00800     0.4238       A    0.00000e+00  0.00000e+00
NA         NA   11     22.98977     1.0000       A    3.33045e-01  1.15980e-02
CL         CL   17     35.4530     -1.0000       A    4.41724e-01  4.92833e-01

#include "modified_merge.itp"
#include "Na.itp"
#include "Cl.itp" 

[ moleculetype ]
; molname	nrexcl
SOL		2

[ atoms ]
;   nr   type  resnr residue  atom   cgnr     charge       mass
1       opls_116   1    SOL     OW      1      -0.8476
2       opls_117   1    SOL    HW1      1       0.4238
3       opls_117   1    SOL    HW2      1       0.4238

#ifndef FLEXIBLE
[ settles ]
; OW	funct	doh	dhh
1	1	0.1	0.16330

[ exclusions ]
1	2	3
2	1	3
3	1	2
#else
[ bonds ]
; i	j	funct	length	force.c.
1	2	1	0.1	345000	0.1     345000
1	3	1	0.1	345000	0.1     345000
	
[ angles ]
; i	j	k	funct	angle	force.c.
2	1	3	1	109.47	383	109.47	383
#endif

[ system ]
; Name
g3-2T_RU_SC_10 in water

[ molecules ]
g3-2T_RU_SC_10  1
SOL         22906
NA               145
CL               150
