# Supplementary material for: Simulation of Charge Distribution and Microstructure in Semicrystalline Polymeric Ionic-Electronic Conductors Using Classical Simulation at Constant Electrochemical Potential
Source: J Chem Theory Comput. 2026 Mar 6;22(6):3061–71. doi: 10.1021/acs.jctc.5c02111 (PMC13019674; doi:10.1021/acs.jctc.5c02111)
Supplement: Supplementary file 2 [file ct5c02111_si_002.zip › forcefield of P(g3T2) for publication/modified_merge.itp]

;
; GENERATED BY GAMMPS
; Troisi Lab @ University of Liverpool
[ atomtypes ]
oeff_1      C     6     12.01100    0.000       A         3.55000e-01    2.92880e-01
oeff_2      C     6     12.01100    0.000       A         3.55000e-01    2.92880e-01
oeff_3      S     16    32.06000    0.000       A         3.55000e-01    1.04600e+00
oeff_4      O     8     15.99940    0.000       A         2.96000E-01    8.78640E-01
oeff_5      C     6     12.01100    0.000       A         3.55000e-01    2.92880e-01
oeff_6      H     1     1.008       0.000       A         2.42000e-01    1.25520e-01
oeff_7      H     1     1.008       0.000       A         2.42000e-01    1.25520e-01
oeff_8      H     1     1.008       0.000       A         2.42000e-01    1.25520e-01
oeff_9      C     6     12.011      0.000       A          0.33996695     0.33996695
oeff_10     C     6     12.01100    0.000       A         3.55000e-01    2.92880e-01
oeff_11     C     6     12.01100    0.000       A         3.55000e-01    2.92880e-01
oeff_12     C     6     12.01100    0.000       A         3.55000e-01    2.92880e-01
oeff_13     C     6     12.01100    0.000       A         3.55000e-01    2.92880e-01
oeff_14     S     16    32.06000    0.000       A         3.55000e-01    1.04600e+00
oeff_15     O     8     15.99940    0.000       A         2.96000E-01    8.78640E-01
oeff_16     C     6     12.01100    0.000       A         3.55000e-01    2.92880e-01
oeff_17     H     1     1.008       0.000       A         2.42000e-01    1.25520e-01
oeff_18     H     1     1.008       0.000       A         2.42000e-01    1.25520e-01
oeff_19     H     1     1.008       0.000       A         2.42000e-01    1.25520e-01
oeff_20     C     6     12.011      0.000       A          0.33996695     0.33996695
oeff_21     C     6     12.01100    0.000       A         3.55000e-01    2.92880e-01
oeff_22     C     6     12.01100    0.000       A         3.55000e-01    2.92880e-01
oeff_23     C     6     12.01100    0.000       A         3.55000e-01    2.92880e-01
oeff_24     C     6     12.01100    0.000       A         3.55000e-01    2.92880e-01
oeff_25     S     16    32.06000    0.000       A         3.55000e-01    1.04600e+00
oeff_26     O     8     15.99940    0.000       A         2.96000E-01    8.78640E-01
oeff_27     C     6     12.01100    0.000       A         3.55000e-01    2.92880e-01
oeff_28     H     1     1.008       0.000       A         2.42000e-01    1.25520e-01
oeff_29     H     1     1.008       0.000       A         2.42000e-01    1.25520e-01
oeff_30     H     1     1.008       0.000       A         2.42000e-01    1.25520e-01
oeff_31     C     6     12.011      0.000       A          0.33996695     0.33996695
oeff_32     C     6     12.01100    0.000       A         3.55000e-01    2.92880e-01
oeff_33     C     6     12.01100    0.000       A         3.55000e-01    2.92880e-01
oeff_34     C     6     12.01100    0.000       A         3.55000e-01    2.92880e-01
oeff_35     C     6     12.01100    0.000       A         3.55000e-01    2.92880e-01
oeff_36     S     16    32.06000    0.000       A         3.55000e-01    1.04600e+00
oeff_37     O     8     15.99940    0.000       A         2.96000E-01    8.78640E-01
oeff_38     C     6     12.01100    0.000       A         3.55000e-01    2.92880e-01
oeff_39     H     1     1.008       0.000       A         2.42000e-01    1.25520e-01
oeff_40     H     1     1.008       0.000       A         2.42000e-01    1.25520e-01
oeff_41     H     1     1.008       0.000       A         2.42000e-01    1.25520e-01
oeff_42     C     6     12.011      0.000       A          0.33996695     0.33996695
oeff_43     C     6     12.01100    0.000       A         3.55000e-01    2.92880e-01
oeff_44     C     6     12.01100    0.000       A         3.55000e-01    2.92880e-01
oeff_45     H     1     1.008       0.000       A           0.2471353      0.0656888
oeff_46     H     1     1.008       0.000       A           0.2471353      0.0656888
oeff_47     O     8     15.9994     0.000       A          0.30012343        0.71128
oeff_48     C     6     12.011      0.000       A          0.33996695     0.33996695
oeff_49     H     1     1.008       0.000       A           0.2471353      0.0656888
oeff_50     H     1     1.008       0.000       A           0.2471353      0.0656888
oeff_51     C     6     12.011      0.000       A          0.33996695     0.33996695
oeff_52     H     1     1.008       0.000       A           0.2471353      0.0656888
oeff_53     H     1     1.008       0.000       A           0.2471353      0.0656888
oeff_54     O     8     15.9994     0.000       A          0.30012343        0.71128
oeff_55     C     6     12.011      0.000       A          0.33996695     0.33996695
oeff_56     H     1     1.008       0.000       A           0.2471353      0.0656888
oeff_57     H     1     1.008       0.000       A           0.2471353      0.0656888
oeff_58     C     6     12.011      0.000       A          0.33996695     0.33996695
oeff_59     H     1     1.008       0.000       A           0.2471353      0.0656888
oeff_60     H     1     1.008       0.000       A           0.2471353      0.0656888
oeff_61     O     8     15.9994     0.000       A          0.30012343        0.71128
oeff_62     C     6     12.011      0.000       A          0.33996695     0.33996695
oeff_63     H     1     1.008       0.000       A           0.2471353      0.0656888
oeff_64     H     1     1.008       0.000       A           0.2471353      0.0656888
oeff_65     H     1     1.008       0.000       A           0.2471353      0.0656888
oeff_66     H     1     1.008       0.000       A           0.2471353      0.0656888
oeff_67     H     1     1.008       0.000       A           0.2471353      0.0656888
oeff_68     O     8     15.9994     0.000       A          0.30012343        0.71128
oeff_69     C     6     12.011      0.000       A          0.33996695     0.33996695
oeff_70     H     1     1.008       0.000       A           0.2471353      0.0656888
oeff_71     H     1     1.008       0.000       A           0.2471353      0.0656888
oeff_72     C     6     12.011      0.000       A          0.33996695     0.33996695
oeff_73     H     1     1.008       0.000       A           0.2471353      0.0656888
oeff_74     H     1     1.008       0.000       A           0.2471353      0.0656888
oeff_75     O     8     15.9994     0.000       A          0.30012343        0.71128
oeff_76     C     6     12.011      0.000       A          0.33996695     0.33996695
oeff_77     H     1     1.008       0.000       A           0.2471353      0.0656888
oeff_78     H     1     1.008       0.000       A           0.2471353      0.0656888
oeff_79     C     6     12.011      0.000       A          0.33996695     0.33996695
oeff_80     H     1     1.008       0.000       A           0.2471353      0.0656888
oeff_81     H     1     1.008       0.000       A           0.2471353      0.0656888
oeff_82     O     8     15.9994     0.000       A          0.30012343        0.71128
oeff_83     C     6     12.011      0.000       A          0.33996695     0.33996695
oeff_84     H     1     1.008       0.000       A           0.2471353      0.0656888
oeff_85     H     1     1.008       0.000       A           0.2471353      0.0656888
oeff_86     H     1     1.008       0.000       A           0.2471353      0.0656888
oeff_87     H     1     1.008       0.000       A           0.2471353      0.0656888
oeff_88     H     1     1.008       0.000       A           0.2471353      0.0656888
oeff_89     O     8     15.9994     0.000       A          0.30012343        0.71128
oeff_90     C     6     12.011      0.000       A          0.33996695     0.33996695
oeff_91     H     1     1.008       0.000       A           0.2471353      0.0656888
oeff_92     H     1     1.008       0.000       A           0.2471353      0.0656888
oeff_93     C     6     12.011      0.000       A          0.33996695     0.33996695
oeff_94     H     1     1.008       0.000       A           0.2471353      0.0656888
oeff_95     H     1     1.008       0.000       A           0.2471353      0.0656888
oeff_96     O     8     15.9994     0.000       A          0.30012343        0.71128
oeff_97     C     6     12.011      0.000       A          0.33996695     0.33996695
oeff_98     H     1     1.008       0.000       A           0.2471353      0.0656888
oeff_99     H     1     1.008       0.000       A           0.2471353      0.0656888
oeff_100    C     6     12.011      0.000       A          0.33996695     0.33996695
oeff_101    H     1     1.008       0.000       A           0.2471353      0.0656888
oeff_102    H     1     1.008       0.000       A           0.2471353      0.0656888
oeff_103    O     8     15.9994     0.000       A          0.30012343        0.71128
oeff_104    C     6     12.011      0.000       A          0.33996695     0.33996695
oeff_105    H     1     1.008       0.000       A           0.2471353      0.0656888
oeff_106    H     1     1.008       0.000       A           0.2471353      0.0656888
oeff_107    H     1     1.008       0.000       A           0.2471353      0.0656888
oeff_108    H     1     1.008       0.000       A           0.2471353      0.0656888
oeff_109    H     1     1.008       0.000       A           0.2471353      0.0656888
oeff_110    O     8     15.9994     0.000       A          0.30012343        0.71128
oeff_111    C     6     12.011      0.000       A          0.33996695     0.33996695
oeff_112    H     1     1.008       0.000       A           0.2471353      0.0656888
oeff_113    H     1     1.008       0.000       A           0.2471353      0.0656888
oeff_114    C     6     12.011      0.000       A          0.33996695     0.33996695
oeff_115    H     1     1.008       0.000       A           0.2471353      0.0656888
oeff_116    H     1     1.008       0.000       A           0.2471353      0.0656888
oeff_117    O     8     15.9994     0.000       A          0.30012343        0.71128
oeff_118    C     6     12.011      0.000       A          0.33996695     0.33996695
oeff_119    H     1     1.008       0.000       A           0.2471353      0.0656888
oeff_120    H     1     1.008       0.000       A           0.2471353      0.0656888
oeff_121    C     6     12.011      0.000       A          0.33996695     0.33996695
oeff_122    H     1     1.008       0.000       A           0.2471353      0.0656888
oeff_123    H     1     1.008       0.000       A           0.2471353      0.0656888
oeff_124    O     8     15.9994     0.000       A          0.30012343        0.71128
oeff_125    C     6     12.011      0.000       A          0.33996695     0.33996695
oeff_126    H     1     1.008       0.000       A           0.2471353      0.0656888
oeff_127    H     1     1.008       0.000       A           0.2471353      0.0656888
oeff_128    H     1     1.008       0.000       A           0.2471353      0.0656888
h_cap       H     1     10.000      0.000       A         0.00000e-01    0.00000e-01
[ moleculetype ]
;Name     nrexcl
g3-2T_RU_SC_10     3
[ atoms ]
1     oeff_1      1     TO      C       1           0.0795    12.01100
2     oeff_2      1     TO      C       1          -0.3155    12.01100
3     oeff_3      1     TO      S       1          -0.1717    32.06000
4     oeff_4      1     TO      O       1          -0.2772    15.99940
5     oeff_5      1     sTO     C       1           0.0916    12.01100
6     oeff_6      1     TO      H       1           0.2086       1.008
7     oeff_7      1     sTO     H       1           0.0565       1.008
8     oeff_8      1     sTO     H       1           0.0470       1.008
9     oeff_9      1     sTO     C       1           0.2802      12.011
10    oeff_10     1     TO      C       1           0.2828    12.01100
11    oeff_11     1     TO      C       1           0.0015    12.01100
12    oeff_12     1     TOl     C       1          -0.0179    12.01100
13    oeff_13     1     TOl     C       1           0.2505    12.01100
14    oeff_14     1     TOl     S       1          -0.1848    32.06000
15    oeff_15     1     TOl     O       1          -0.1905    15.99940
16    oeff_16     1     sTOl    C       1           0.0063    12.01100
17    oeff_17     1     TOl     H       1           0.2135       1.008
18    oeff_18     1     sTOl    H       1           0.0866       1.008
19    oeff_19     1     sTOl    H       1           0.0715       1.008
20    oeff_20     1     sTOl    C       1           0.2804      12.011
21    oeff_21     1     TOl     C       1          -0.3313    12.01100
22    oeff_22     1     TOl     C       1           0.1286    12.01100
23    oeff_23     1     TO      C       1           0.1196    12.01100
24    oeff_24     1     TO      C       1          -0.3275    12.01100
25    oeff_25     1     TO      S       1          -0.1805    32.06000
26    oeff_26     1     TO      O       1          -0.1909    15.99940
27    oeff_27     1     sTO     C       1           0.0116    12.01100
28    oeff_28     1     TO      H       1           0.2114       1.008
29    oeff_29     1     sTO     H       1           0.0855       1.008
30    oeff_30     1     sTO     H       1           0.0719       1.008
31    oeff_31     1     sTO     C       1           0.2886      12.011
32    oeff_32     1     TO      C       1           0.2440    12.01100
33    oeff_33     1     TO      C       1          -0.0077    12.01100
34    oeff_34     1     TOl     C       1          -0.0061    12.01100
35    oeff_35     1     TOl     C       1           0.2869    12.01100
36    oeff_36     1     TOl     S       1          -0.1737    32.06000
37    oeff_37     1     TOl     O       1          -0.2773    15.99940
38    oeff_38     1     sTOl    C       1           0.0931    12.01100
39    oeff_39     1     TOl     H       1           0.2106       1.008
40    oeff_40     1     sTOl    H       1           0.0587       1.008
41    oeff_41     1     sTOl    H       1           0.0446       1.008
42    oeff_42     1     sTOl    C       1           0.2814      12.011
43    oeff_43     1     TOl     C       1          -0.3180    12.01100
44    oeff_44     1     TOl     C       1           0.0888    12.01100
45    oeff_45     1     sTO     H       1          -0.0112      12.011
46    oeff_46     1     sTO     H       1          -0.0096      12.011
47    oeff_47     1     sTO     O       1          -0.5164      12.011
48    oeff_48     1     sTO     C       1           0.2798      12.011
49    oeff_49     1     sTO     H       1          -0.0114      12.011
50    oeff_50     1     sTO     H       1          -0.0099      12.011
51    oeff_51     1     sTO     C       1           0.2802      12.011
52    oeff_52     1     sTO     H       1          -0.0104      12.011
53    oeff_53     1     sTO     H       1          -0.0121      12.011
54    oeff_54     1     sTO     O       1          -0.5159      12.011
55    oeff_55     1     sTO     C       1           0.2798      12.011
56    oeff_56     1     sTO     H       1          -0.0104      12.011
57    oeff_57     1     sTO     H       1          -0.0115      12.011
58    oeff_58     1     sTO     C       1           0.2799      12.011
59    oeff_59     1     sTO     H       1          -0.0106      12.011
60    oeff_60     1     sTO     H       1          -0.0103      12.011
61    oeff_61     1     sTO     O       1          -0.5168      12.011
62    oeff_62     1     sTO     C       1           0.2819      12.011
63    oeff_63     1     sTO     H       1          -0.0074      12.011
64    oeff_64     1     sTO     H       1          -0.0075      12.011
65    oeff_65     1     sTO     H       1          -0.0084      12.011
66    oeff_66     1     sTOl    H       1          -0.0103      12.011
67    oeff_67     1     sTOl    H       1          -0.0118      12.011
68    oeff_68     1     sTOl    O       1          -0.5155      12.011
69    oeff_69     1     sTOl    C       1           0.2796      12.011
70    oeff_70     1     sTOl    H       1          -0.0110      12.011
71    oeff_71     1     sTOl    H       1          -0.0107      12.011
72    oeff_72     1     sTOl    C       1           0.2803      12.011
73    oeff_73     1     sTOl    H       1          -0.0110      12.011
74    oeff_74     1     sTOl    H       1          -0.0108      12.011
75    oeff_75     1     sTOl    O       1          -0.5157      12.011
76    oeff_76     1     sTOl    C       1           0.2799      12.011
77    oeff_77     1     sTOl    H       1          -0.0109      12.011
78    oeff_78     1     sTOl    H       1          -0.0111      12.011
79    oeff_79     1     sTOl    C       1           0.2801      12.011
80    oeff_80     1     sTOl    H       1          -0.0109      12.011
81    oeff_81     1     sTOl    H       1          -0.0105      12.011
82    oeff_82     1     sTOl    O       1          -0.5162      12.011
83    oeff_83     1     sTOl    C       1           0.2818      12.011
84    oeff_84     1     sTOl    H       1          -0.0077      12.011
85    oeff_85     1     sTOl    H       1          -0.0076      12.011
86    oeff_86     1     sTOl    H       1          -0.0076      12.011
87    oeff_87     1     sTO     H       1          -0.0107      12.011
88    oeff_88     1     sTO     H       1          -0.0099      12.011
89    oeff_89     1     sTO     O       1          -0.5123      12.011
90    oeff_90     1     sTO     C       1           0.2792      12.011
91    oeff_91     1     sTO     H       1          -0.0093      12.011
92    oeff_92     1     sTO     H       1          -0.0109      12.011
93    oeff_93     1     sTO     C       1           0.2804      12.011
94    oeff_94     1     sTO     H       1          -0.0096      12.011
95    oeff_95     1     sTO     H       1          -0.0110      12.011
96    oeff_96     1     sTO     O       1          -0.5161      12.011
97    oeff_97     1     sTO     C       1           0.2796      12.011
98    oeff_98     1     sTO     H       1          -0.0100      12.011
99    oeff_99     1     sTO     H       1          -0.0109      12.011
100   oeff_100    1     sTO     C       1           0.2803      12.011
101   oeff_101    1     sTO     H       1          -0.0107      12.011
102   oeff_102    1     sTO     H       1          -0.0117      12.011
103   oeff_103    1     sTO     O       1          -0.5155      12.011
104   oeff_104    1     sTO     C       1           0.2819      12.011
105   oeff_105    1     sTO     H       1          -0.0077      12.011
106   oeff_106    1     sTO     H       1          -0.0084      12.011
107   oeff_107    1     sTO     H       1          -0.0069      12.011
108   oeff_108    1     sTOl    H       1          -0.0104      12.011
109   oeff_109    1     sTOl    H       1          -0.0102      12.011
110   oeff_110    1     sTOl    O       1          -0.5158      12.011
111   oeff_111    1     sTOl    C       1           0.2797      12.011
112   oeff_112    1     sTOl    H       1          -0.0106      12.011
113   oeff_113    1     sTOl    H       1          -0.0105      12.011
114   oeff_114    1     sTOl    C       1           0.2804      12.011
115   oeff_115    1     sTOl    H       1          -0.0111      12.011
116   oeff_116    1     sTOl    H       1          -0.0108      12.011
117   oeff_117    1     sTOl    O       1          -0.5157      12.011
118   oeff_118    1     sTOl    C       1           0.2798      12.011
119   oeff_119    1     sTOl    H       1          -0.0110      12.011
120   oeff_120    1     sTOl    H       1          -0.0109      12.011
121   oeff_121    1     sTOl    C       1           0.2802      12.011
122   oeff_122    1     sTOl    H       1          -0.0108      12.011
123   oeff_123    1     sTOl    H       1          -0.0108      12.011
124   oeff_124    1     sTOl    O       1          -0.5160      12.011
125   oeff_125    1     sTOl    C       1           0.2819      12.011
126   oeff_126    1     sTOl    H       1          -0.0078      12.011
127   oeff_127    1     sTOl    H       1          -0.0078      12.011
128   oeff_128    1     sTOl    H       1          -0.0073      12.011
129   oeff_1      1     TO      C       1           0.0844    12.01100
130   oeff_2      1     TO      C       1          -0.3155    12.01100
131   oeff_3      1     TO      S       1          -0.1690    32.06000
132   oeff_4      1     TO      O       1          -0.2781    15.99940
133   oeff_5      1     sTO     C       1           0.0969    12.01100
134   oeff_6      1     TO      H       1           0.2096       1.008
135   oeff_7      1     sTO     H       1           0.0569       1.008
136   oeff_8      1     sTO     H       1           0.0467       1.008
137   oeff_9      1     sTO     C       1           0.2861      12.011
138   oeff_10     1     TO      C       1           0.2828    12.01100
139   oeff_11     1     TO      C       1           0.0011    12.01100
140   oeff_12     1     TOl     C       1          -0.0119    12.01100
141   oeff_13     1     TOl     C       1           0.2484    12.01100
142   oeff_14     1     TOl     S       1          -0.1820    32.06000
143   oeff_15     1     TOl     O       1          -0.1899    15.99940
144   oeff_16     1     sTOl    C       1           0.0063    12.01100
145   oeff_17     1     TOl     H       1           0.2133       1.008
146   oeff_18     1     sTOl    H       1           0.0860       1.008
147   oeff_19     1     sTOl    H       1           0.0710       1.008
148   oeff_20     1     sTOl    C       1           0.2804      12.011
149   oeff_21     1     TOl     C       1          -0.3274    12.01100
150   oeff_22     1     TOl     C       1           0.1241    12.01100
151   oeff_23     1     TO      C       1           0.1256    12.01100
152   oeff_24     1     TO      C       1          -0.3300    12.01100
153   oeff_25     1     TO      S       1          -0.1804    32.06000
154   oeff_26     1     TO      O       1          -0.1909    15.99940
155   oeff_27     1     sTO     C       1           0.0110    12.01100
156   oeff_28     1     TO      H       1           0.2127       1.008
157   oeff_29     1     sTO     H       1           0.0848       1.008
158   oeff_30     1     sTO     H       1           0.0717       1.008
159   oeff_31     1     sTO     C       1           0.2857      12.011
160   oeff_32     1     TO      C       1           0.2476    12.01100
161   oeff_33     1     TO      C       1          -0.0131    12.01100
162   oeff_34     1     TOl     C       1          -0.0007    12.01100
163   oeff_35     1     TOl     C       1           0.2841    12.01100
164   oeff_36     1     TOl     S       1          -0.1730    32.06000
165   oeff_37     1     TOl     O       1          -0.2772    15.99940
166   oeff_38     1     sTOl    C       1           0.0923    12.01100
167   oeff_39     1     TOl     H       1           0.2097       1.008
168   oeff_40     1     sTOl    H       1           0.0594       1.008
169   oeff_41     1     sTOl    H       1           0.0441       1.008
170   oeff_42     1     sTOl    C       1           0.2812      12.011
171   oeff_43     1     TOl     C       1          -0.3157    12.01100
172   oeff_44     1     TOl     C       1           0.0830    12.01100
173   oeff_45     1     sTO     H       1          -0.0092      12.011
174   oeff_46     1     sTO     H       1          -0.0103      12.011
175   oeff_47     1     sTO     O       1          -0.5131      12.011
176   oeff_48     1     sTO     C       1           0.2797      12.011
177   oeff_49     1     sTO     H       1          -0.0102      12.011
178   oeff_50     1     sTO     H       1          -0.0111      12.011
179   oeff_51     1     sTO     C       1           0.2804      12.011
180   oeff_52     1     sTO     H       1          -0.0100      12.011
181   oeff_53     1     sTO     H       1          -0.0103      12.011
182   oeff_54     1     sTO     O       1          -0.5162      12.011
183   oeff_55     1     sTO     C       1           0.2797      12.011
184   oeff_56     1     sTO     H       1          -0.0104      12.011
185   oeff_57     1     sTO     H       1          -0.0106      12.011
186   oeff_58     1     sTO     C       1           0.2803      12.011
187   oeff_59     1     sTO     H       1          -0.0109      12.011
188   oeff_60     1     sTO     H       1          -0.0113      12.011
189   oeff_61     1     sTO     O       1          -0.5156      12.011
190   oeff_62     1     sTO     C       1           0.2818      12.011
191   oeff_63     1     sTO     H       1          -0.0078      12.011
192   oeff_64     1     sTO     H       1          -0.0081      12.011
193   oeff_65     1     sTO     H       1          -0.0069      12.011
194   oeff_66     1     sTOl    H       1          -0.0110      12.011
195   oeff_67     1     sTOl    H       1          -0.0101      12.011
196   oeff_68     1     sTOl    O       1          -0.5152      12.011
197   oeff_69     1     sTOl    C       1           0.2796      12.011
198   oeff_70     1     sTOl    H       1          -0.0118      12.011
199   oeff_71     1     sTOl    H       1          -0.0107      12.011
200   oeff_72     1     sTOl    C       1           0.2803      12.011
201   oeff_73     1     sTOl    H       1          -0.0108      12.011
202   oeff_74     1     sTOl    H       1          -0.0104      12.011
203   oeff_75     1     sTOl    O       1          -0.5164      12.011
204   oeff_76     1     sTOl    C       1           0.2802      12.011
205   oeff_77     1     sTOl    H       1          -0.0116      12.011
206   oeff_78     1     sTOl    H       1          -0.0106      12.011
207   oeff_79     1     sTOl    C       1           0.2805      12.011
208   oeff_80     1     sTOl    H       1          -0.0109      12.011
209   oeff_81     1     sTOl    H       1          -0.0109      12.011
210   oeff_82     1     sTOl    O       1          -0.5159      12.011
211   oeff_83     1     sTOl    C       1           0.2818      12.011
212   oeff_84     1     sTOl    H       1          -0.0078      12.011
213   oeff_85     1     sTOl    H       1          -0.0077      12.011
214   oeff_86     1     sTOl    H       1          -0.0071      12.011
215   oeff_87     1     sTO     H       1          -0.0090      12.011
216   oeff_88     1     sTO     H       1          -0.0104      12.011
217   oeff_89     1     sTO     O       1          -0.5139      12.011
218   oeff_90     1     sTO     C       1           0.2794      12.011
219   oeff_91     1     sTO     H       1          -0.0101      12.011
220   oeff_92     1     sTO     H       1          -0.0099      12.011
221   oeff_93     1     sTO     C       1           0.2805      12.011
222   oeff_94     1     sTO     H       1          -0.0111      12.011
223   oeff_95     1     sTO     H       1          -0.0106      12.011
224   oeff_96     1     sTO     O       1          -0.5158      12.011
225   oeff_97     1     sTO     C       1           0.2798      12.011
226   oeff_98     1     sTO     H       1          -0.0103      12.011
227   oeff_99     1     sTO     H       1          -0.0117      12.011
228   oeff_100    1     sTO     C       1           0.2808      12.011
229   oeff_101    1     sTO     H       1          -0.0107      12.011
230   oeff_102    1     sTO     H       1          -0.0107      12.011
231   oeff_103    1     sTO     O       1          -0.5159      12.011
232   oeff_104    1     sTO     C       1           0.2818      12.011
233   oeff_105    1     sTO     H       1          -0.0077      12.011
234   oeff_106    1     sTO     H       1          -0.0078      12.011
235   oeff_107    1     sTO     H       1          -0.0070      12.011
236   oeff_108    1     sTOl    H       1          -0.0105      12.011
237   oeff_109    1     sTOl    H       1          -0.0099      12.011
238   oeff_110    1     sTOl    O       1          -0.5160      12.011
239   oeff_111    1     sTOl    C       1           0.2797      12.011
240   oeff_112    1     sTOl    H       1          -0.0109      12.011
241   oeff_113    1     sTOl    H       1          -0.0101      12.011
242   oeff_114    1     sTOl    C       1           0.2804      12.011
243   oeff_115    1     sTOl    H       1          -0.0118      12.011
244   oeff_116    1     sTOl    H       1          -0.0104      12.011
245   oeff_117    1     sTOl    O       1          -0.5159      12.011
246   oeff_118    1     sTOl    C       1           0.2797      12.011
247   oeff_119    1     sTOl    H       1          -0.0106      12.011
248   oeff_120    1     sTOl    H       1          -0.0109      12.011
249   oeff_121    1     sTOl    C       1           0.2803      12.011
250   oeff_122    1     sTOl    H       1          -0.0109      12.011
251   oeff_123    1     sTOl    H       1          -0.0112      12.011
252   oeff_124    1     sTOl    O       1          -0.5158      12.011
253   oeff_125    1     sTOl    C       1           0.2818      12.011
254   oeff_126    1     sTOl    H       1          -0.0078      12.011
255   oeff_127    1     sTOl    H       1          -0.0071      12.011
256   oeff_128    1     sTOl    H       1          -0.0080      12.011
257   oeff_1      1     TO      C       1           0.0861    12.01100
258   oeff_2      1     TO      C       1          -0.3182    12.01100
259   oeff_3      1     TO      S       1          -0.1727    32.06000
260   oeff_4      1     TO      O       1          -0.2783    15.99940
261   oeff_5      1     sTO     C       1           0.0940    12.01100
262   oeff_6      1     TO      H       1           0.2099       1.008
263   oeff_7      1     sTO     H       1           0.0572       1.008
264   oeff_8      1     sTO     H       1           0.0458       1.008
265   oeff_9      1     sTO     C       1           0.2813      12.011
266   oeff_10     1     TO      C       1           0.2856    12.01100
267   oeff_11     1     TO      C       1          -0.0039    12.01100
268   oeff_12     1     TOl     C       1          -0.0108    12.01100
269   oeff_13     1     TOl     C       1           0.2475    12.01100
270   oeff_14     1     TOl     S       1          -0.1835    32.06000
271   oeff_15     1     TOl     O       1          -0.1904    15.99940
272   oeff_16     1     sTOl    C       1           0.0065    12.01100
273   oeff_17     1     TOl     H       1           0.2126       1.008
274   oeff_18     1     sTOl    H       1           0.0852       1.008
275   oeff_19     1     sTOl    H       1           0.0719       1.008
276   oeff_20     1     sTOl    C       1           0.2801      12.011
277   oeff_21     1     TOl     C       1          -0.3286    12.01100
278   oeff_22     1     TOl     C       1           0.1222    12.01100
279   oeff_23     1     TO      C       1           0.1252    12.01100
280   oeff_24     1     TO      C       1          -0.3310    12.01100
281   oeff_25     1     TO      S       1          -0.1837    32.06000
282   oeff_26     1     TO      O       1          -0.1901    15.99940
283   oeff_27     1     sTO     C       1           0.0081    12.01100
284   oeff_28     1     TO      H       1           0.2127       1.008
285   oeff_29     1     sTO     H       1           0.0851       1.008
286   oeff_30     1     sTO     H       1           0.0713       1.008
287   oeff_31     1     sTO     C       1           0.2810      12.011
288   oeff_32     1     TO      C       1           0.2482    12.01100
289   oeff_33     1     TO      C       1          -0.0136    12.01100
290   oeff_34     1     TOl     C       1          -0.0015    12.01100
291   oeff_35     1     TOl     C       1           0.2842    12.01100
292   oeff_36     1     TOl     S       1          -0.1744    32.06000
293   oeff_37     1     TOl     O       1          -0.2777    15.99940
294   oeff_38     1     sTOl    C       1           0.0915    12.01100
295   oeff_39     1     TOl     H       1           0.2094       1.008
296   oeff_40     1     sTOl    H       1           0.0592       1.008
297   oeff_41     1     sTOl    H       1           0.0449       1.008
298   oeff_42     1     sTOl    C       1           0.2802      12.011
299   oeff_43     1     TOl     C       1          -0.3172    12.01100
300   oeff_44     1     TOl     C       1           0.0828    12.01100
301   oeff_45     1     sTO     H       1          -0.0102      12.011
302   oeff_46     1     sTO     H       1          -0.0112      12.011
303   oeff_47     1     sTO     O       1          -0.5156      12.011
304   oeff_48     1     sTO     C       1           0.2798      12.011
305   oeff_49     1     sTO     H       1          -0.0106      12.011
306   oeff_50     1     sTO     H       1          -0.0112      12.011
307   oeff_51     1     sTO     C       1           0.2802      12.011
308   oeff_52     1     sTO     H       1          -0.0107      12.011
309   oeff_53     1     sTO     H       1          -0.0108      12.011
310   oeff_54     1     sTO     O       1          -0.5159      12.011
311   oeff_55     1     sTO     C       1           0.2798      12.011
312   oeff_56     1     sTO     H       1          -0.0109      12.011
313   oeff_57     1     sTO     H       1          -0.0109      12.011
314   oeff_58     1     sTO     C       1           0.2801      12.011
315   oeff_59     1     sTO     H       1          -0.0109      12.011
316   oeff_60     1     sTO     H       1          -0.0103      12.011
317   oeff_61     1     sTO     O       1          -0.5165      12.011
318   oeff_62     1     sTO     C       1           0.2818      12.011
319   oeff_63     1     sTO     H       1          -0.0076      12.011
320   oeff_64     1     sTO     H       1          -0.0075      12.011
321   oeff_65     1     sTO     H       1          -0.0078      12.011
322   oeff_66     1     sTOl    H       1          -0.0112      12.011
323   oeff_67     1     sTOl    H       1          -0.0099      12.011
324   oeff_68     1     sTOl    O       1          -0.5161      12.011
325   oeff_69     1     sTOl    C       1           0.2797      12.011
326   oeff_70     1     sTOl    H       1          -0.0110      12.011
327   oeff_71     1     sTOl    H       1          -0.0103      12.011
328   oeff_72     1     sTOl    C       1           0.2802      12.011
329   oeff_73     1     sTOl    H       1          -0.0108      12.011
330   oeff_74     1     sTOl    H       1          -0.0116      12.011
331   oeff_75     1     sTOl    O       1          -0.5158      12.011
332   oeff_76     1     sTOl    C       1           0.2792      12.011
333   oeff_77     1     sTOl    H       1          -0.0110      12.011
334   oeff_78     1     sTOl    H       1          -0.0109      12.011
335   oeff_79     1     sTOl    C       1           0.2805      12.011
336   oeff_80     1     sTOl    H       1          -0.0106      12.011
337   oeff_81     1     sTOl    H       1          -0.0106      12.011
338   oeff_82     1     sTOl    O       1          -0.5163      12.011
339   oeff_83     1     sTOl    C       1           0.2818      12.011
340   oeff_84     1     sTOl    H       1          -0.0077      12.011
341   oeff_85     1     sTOl    H       1          -0.0075      12.011
342   oeff_86     1     sTOl    H       1          -0.0076      12.011
343   oeff_87     1     sTO     H       1          -0.0103      12.011
344   oeff_88     1     sTO     H       1          -0.0105      12.011
345   oeff_89     1     sTO     O       1          -0.5159      12.011
346   oeff_90     1     sTO     C       1           0.2798      12.011
347   oeff_91     1     sTO     H       1          -0.0106      12.011
348   oeff_92     1     sTO     H       1          -0.0106      12.011
349   oeff_93     1     sTO     C       1           0.2803      12.011
350   oeff_94     1     sTO     H       1          -0.0112      12.011
351   oeff_95     1     sTO     H       1          -0.0110      12.011
352   oeff_96     1     sTO     O       1          -0.5156      12.011
353   oeff_97     1     sTO     C       1           0.2798      12.011
354   oeff_98     1     sTO     H       1          -0.0108      12.011
355   oeff_99     1     sTO     H       1          -0.0112      12.011
356   oeff_100    1     sTO     C       1           0.2802      12.011
357   oeff_101    1     sTO     H       1          -0.0107      12.011
358   oeff_102    1     sTO     H       1          -0.0111      12.011
359   oeff_103    1     sTO     O       1          -0.5160      12.011
360   oeff_104    1     sTO     C       1           0.2818      12.011
361   oeff_105    1     sTO     H       1          -0.0076      12.011
362   oeff_106    1     sTO     H       1          -0.0074      12.011
363   oeff_107    1     sTO     H       1          -0.0080      12.011
364   oeff_108    1     sTOl    H       1          -0.0112      12.011
365   oeff_109    1     sTOl    H       1          -0.0104      12.011
366   oeff_110    1     sTOl    O       1          -0.5156      12.011
367   oeff_111    1     sTOl    C       1           0.2798      12.011
368   oeff_112    1     sTOl    H       1          -0.0108      12.011
369   oeff_113    1     sTOl    H       1          -0.0116      12.011
370   oeff_114    1     sTOl    C       1           0.2801      12.011
371   oeff_115    1     sTOl    H       1          -0.0106      12.011
372   oeff_116    1     sTOl    H       1          -0.0109      12.011
373   oeff_117    1     sTOl    O       1          -0.5163      12.011
374   oeff_118    1     sTOl    C       1           0.2799      12.011
375   oeff_119    1     sTOl    H       1          -0.0113      12.011
376   oeff_120    1     sTOl    H       1          -0.0108      12.011
377   oeff_121    1     sTOl    C       1           0.2804      12.011
378   oeff_122    1     sTOl    H       1          -0.0109      12.011
379   oeff_123    1     sTOl    H       1          -0.0105      12.011
380   oeff_124    1     sTOl    O       1          -0.5163      12.011
381   oeff_125    1     sTOl    C       1           0.2819      12.011
382   oeff_126    1     sTOl    H       1          -0.0078      12.011
383   oeff_127    1     sTOl    H       1          -0.0075      12.011
384   oeff_128    1     sTOl    H       1          -0.0077      12.011
385   oeff_1      1     TO      C       1           0.0846    12.01100
386   oeff_2      1     TO      C       1          -0.3184    12.01100
387   oeff_3      1     TO      S       1          -0.1744    32.06000
388   oeff_4      1     TO      O       1          -0.2783    15.99940
389   oeff_5      1     sTO     C       1           0.0911    12.01100
390   oeff_6      1     TO      H       1           0.2094       1.008
391   oeff_7      1     sTO     H       1           0.0577       1.008
392   oeff_8      1     sTO     H       1           0.0464       1.008
393   oeff_9      1     sTO     C       1           0.2806      12.011
394   oeff_10     1     TO      C       1           0.2849    12.01100
395   oeff_11     1     TO      C       1          -0.0034    12.01100
396   oeff_12     1     TOl     C       1          -0.0126    12.01100
397   oeff_13     1     TOl     C       1           0.2477    12.01100
398   oeff_14     1     TOl     S       1          -0.1847    32.06000
399   oeff_15     1     TOl     O       1          -0.1908    15.99940
400   oeff_16     1     sTOl    C       1           0.0065    12.01100
401   oeff_17     1     TOl     H       1           0.2124       1.008
402   oeff_18     1     sTOl    H       1           0.0866       1.008
403   oeff_19     1     sTOl    H       1           0.0707       1.008
404   oeff_20     1     sTOl    C       1           0.2803      12.011
405   oeff_21     1     TOl     C       1          -0.3301    12.01100
406   oeff_22     1     TOl     C       1           0.1231    12.01100
407   oeff_23     1     TO      C       1           0.1230    12.01100
408   oeff_24     1     TO      C       1          -0.3304    12.01100
409   oeff_25     1     TO      S       1          -0.1849    32.06000
410   oeff_26     1     TO      O       1          -0.1903    15.99940
411   oeff_27     1     sTO     C       1           0.0065    12.01100
412   oeff_28     1     TO      H       1           0.2123       1.008
413   oeff_29     1     sTO     H       1           0.0858       1.008
414   oeff_30     1     sTO     H       1           0.0710       1.008
415   oeff_31     1     sTO     C       1           0.2803      12.011
416   oeff_32     1     TO      C       1           0.2476    12.01100
417   oeff_33     1     TO      C       1          -0.0122    12.01100
418   oeff_34     1     TOl     C       1          -0.0020    12.01100
419   oeff_35     1     TOl     C       1           0.2844    12.01100
420   oeff_36     1     TOl     S       1          -0.1745    32.06000
421   oeff_37     1     TOl     O       1          -0.2770    15.99940
422   oeff_38     1     sTOl    C       1           0.0928    12.01100
423   oeff_39     1     TOl     H       1           0.2094       1.008
424   oeff_40     1     sTOl    H       1           0.0588       1.008
425   oeff_41     1     sTOl    H       1           0.0447       1.008
426   oeff_42     1     sTOl    C       1           0.2810      12.011
427   oeff_43     1     TOl     C       1          -0.3188    12.01100
428   oeff_44     1     TOl     C       1           0.0848    12.01100
429   oeff_45     1     sTO     H       1          -0.0105      12.011
430   oeff_46     1     sTO     H       1          -0.0107      12.011
431   oeff_47     1     sTO     O       1          -0.5151      12.011
432   oeff_48     1     sTO     C       1           0.2798      12.011
433   oeff_49     1     sTO     H       1          -0.0107      12.011
434   oeff_50     1     sTO     H       1          -0.0113      12.011
435   oeff_51     1     sTO     C       1           0.2802      12.011
436   oeff_52     1     sTO     H       1          -0.0106      12.011
437   oeff_53     1     sTO     H       1          -0.0108      12.011
438   oeff_54     1     sTO     O       1          -0.5161      12.011
439   oeff_55     1     sTO     C       1           0.2798      12.011
440   oeff_56     1     sTO     H       1          -0.0107      12.011
441   oeff_57     1     sTO     H       1          -0.0109      12.011
442   oeff_58     1     sTO     C       1           0.2802      12.011
443   oeff_59     1     sTO     H       1          -0.0109      12.011
444   oeff_60     1     sTO     H       1          -0.0112      12.011
445   oeff_61     1     sTO     O       1          -0.5158      12.011
446   oeff_62     1     sTO     C       1           0.2819      12.011
447   oeff_63     1     sTO     H       1          -0.0078      12.011
448   oeff_64     1     sTO     H       1          -0.0081      12.011
449   oeff_65     1     sTO     H       1          -0.0073      12.011
450   oeff_66     1     sTOl    H       1          -0.0114      12.011
451   oeff_67     1     sTOl    H       1          -0.0106      12.011
452   oeff_68     1     sTOl    O       1          -0.5156      12.011
453   oeff_69     1     sTOl    C       1           0.2799      12.011
454   oeff_70     1     sTOl    H       1          -0.0112      12.011
455   oeff_71     1     sTOl    H       1          -0.0109      12.011
456   oeff_72     1     sTOl    C       1           0.2802      12.011
457   oeff_73     1     sTOl    H       1          -0.0109      12.011
458   oeff_74     1     sTOl    H       1          -0.0105      12.011
459   oeff_75     1     sTOl    O       1          -0.5159      12.011
460   oeff_76     1     sTOl    C       1           0.2798      12.011
461   oeff_77     1     sTOl    H       1          -0.0113      12.011
462   oeff_78     1     sTOl    H       1          -0.0109      12.011
463   oeff_79     1     sTOl    C       1           0.2801      12.011
464   oeff_80     1     sTOl    H       1          -0.0110      12.011
465   oeff_81     1     sTOl    H       1          -0.0106      12.011
466   oeff_82     1     sTOl    O       1          -0.5161      12.011
467   oeff_83     1     sTOl    C       1           0.2819      12.011
468   oeff_84     1     sTOl    H       1          -0.0079      12.011
469   oeff_85     1     sTOl    H       1          -0.0076      12.011
470   oeff_86     1     sTOl    H       1          -0.0076      12.011
471   oeff_87     1     sTO     H       1          -0.0110      12.011
472   oeff_88     1     sTO     H       1          -0.0104      12.011
473   oeff_89     1     sTO     O       1          -0.5155      12.011
474   oeff_90     1     sTO     C       1           0.2798      12.011
475   oeff_91     1     sTO     H       1          -0.0110      12.011
476   oeff_92     1     sTO     H       1          -0.0114      12.011
477   oeff_93     1     sTO     C       1           0.2802      12.011
478   oeff_94     1     sTO     H       1          -0.0106      12.011
479   oeff_95     1     sTO     H       1          -0.0108      12.011
480   oeff_96     1     sTO     O       1          -0.5162      12.011
481   oeff_97     1     sTO     C       1           0.2798      12.011
482   oeff_98     1     sTO     H       1          -0.0107      12.011
483   oeff_99     1     sTO     H       1          -0.0108      12.011
484   oeff_100    1     sTO     C       1           0.2802      12.011
485   oeff_101    1     sTO     H       1          -0.0110      12.011
486   oeff_102    1     sTO     H       1          -0.0112      12.011
487   oeff_103    1     sTO     O       1          -0.5158      12.011
488   oeff_104    1     sTO     C       1           0.2819      12.011
489   oeff_105    1     sTO     H       1          -0.0079      12.011
490   oeff_106    1     sTO     H       1          -0.0081      12.011
491   oeff_107    1     sTO     H       1          -0.0073      12.011
492   oeff_108    1     sTOl    H       1          -0.0104      12.011
493   oeff_109    1     sTOl    H       1          -0.0103      12.011
494   oeff_110    1     sTOl    O       1          -0.5160      12.011
495   oeff_111    1     sTOl    C       1           0.2798      12.011
496   oeff_112    1     sTOl    H       1          -0.0107      12.011
497   oeff_113    1     sTOl    H       1          -0.0105      12.011
498   oeff_114    1     sTOl    C       1           0.2803      12.011
499   oeff_115    1     sTOl    H       1          -0.0113      12.011
500   oeff_116    1     sTOl    H       1          -0.0108      12.011
501   oeff_117    1     sTOl    O       1          -0.5157      12.011
502   oeff_118    1     sTOl    C       1           0.2799      12.011
503   oeff_119    1     sTOl    H       1          -0.0112      12.011
504   oeff_120    1     sTOl    H       1          -0.0109      12.011
505   oeff_121    1     sTOl    C       1           0.2801      12.011
506   oeff_122    1     sTOl    H       1          -0.0109      12.011
507   oeff_123    1     sTOl    H       1          -0.0107      12.011
508   oeff_124    1     sTOl    O       1          -0.5161      12.011
509   oeff_125    1     sTOl    C       1           0.2818      12.011
510   oeff_126    1     sTOl    H       1          -0.0079      12.011
511   oeff_127    1     sTOl    H       1          -0.0075      12.011
512   oeff_128    1     sTOl    H       1          -0.0076      12.011
513   oeff_1      1     TO      C       1           0.0842    12.01100
514   oeff_2      1     TO      C       1          -0.3184    12.01100
515   oeff_3      1     TO      S       1          -0.1749    32.06000
516   oeff_4      1     TO      O       1          -0.2770    15.99940
517   oeff_5      1     sTO     C       1           0.0914    12.01100
518   oeff_6      1     TO      H       1           0.2094       1.008
519   oeff_7      1     sTO     H       1           0.0580       1.008
520   oeff_8      1     sTO     H       1           0.0459       1.008
521   oeff_9      1     sTO     C       1           0.2803      12.011
522   oeff_10     1     TO      C       1           0.2849    12.01100
523   oeff_11     1     TO      C       1          -0.0023    12.01100
524   oeff_12     1     TOl     C       1          -0.0131    12.01100
525   oeff_13     1     TOl     C       1           0.2481    12.01100
526   oeff_14     1     TOl     S       1          -0.1846    32.06000
527   oeff_15     1     TOl     O       1          -0.1903    15.99940
528   oeff_16     1     sTOl    C       1           0.0064    12.01100
529   oeff_17     1     TOl     H       1           0.2123       1.008
530   oeff_18     1     sTOl    H       1           0.0859       1.008
531   oeff_19     1     sTOl    H       1           0.0709       1.008
532   oeff_20     1     sTOl    C       1           0.2803      12.011
533   oeff_21     1     TOl     C       1          -0.3307    12.01100
534   oeff_22     1     TOl     C       1           0.1236    12.01100
535   oeff_23     1     TO      C       1           0.1222    12.01100
536   oeff_24     1     TO      C       1          -0.3296    12.01100
537   oeff_25     1     TO      S       1          -0.1845    32.06000
538   oeff_26     1     TO      O       1          -0.1903    15.99940
539   oeff_27     1     sTO     C       1           0.0065    12.01100
540   oeff_28     1     TO      H       1           0.2122       1.008
541   oeff_29     1     sTO     H       1           0.0857       1.008
542   oeff_30     1     sTO     H       1           0.0709       1.008
543   oeff_31     1     sTO     C       1           0.2802      12.011
544   oeff_32     1     TO      C       1           0.2472    12.01100
545   oeff_33     1     TO      C       1          -0.0117    12.01100
546   oeff_34     1     TOl     C       1          -0.0041    12.01100
547   oeff_35     1     TOl     C       1           0.2853    12.01100
548   oeff_36     1     TOl     S       1          -0.1742    32.06000
549   oeff_37     1     TOl     O       1          -0.2774    15.99940
550   oeff_38     1     sTOl    C       1           0.0928    12.01100
551   oeff_39     1     TOl     H       1           0.2097       1.008
552   oeff_40     1     sTOl    H       1           0.0586       1.008
553   oeff_41     1     sTOl    H       1           0.0448       1.008
554   oeff_42     1     sTOl    C       1           0.2810      12.011
555   oeff_43     1     TOl     C       1          -0.3189    12.01100
556   oeff_44     1     TOl     C       1           0.0857    12.01100
557   oeff_45     1     sTO     H       1          -0.0105      12.011
558   oeff_46     1     sTO     H       1          -0.0105      12.011
559   oeff_47     1     sTO     O       1          -0.5162      12.011
560   oeff_48     1     sTO     C       1           0.2798      12.011
561   oeff_49     1     sTO     H       1          -0.0106      12.011
562   oeff_50     1     sTO     H       1          -0.0105      12.011
563   oeff_51     1     sTO     C       1           0.2803      12.011
564   oeff_52     1     sTO     H       1          -0.0113      12.011
565   oeff_53     1     sTO     H       1          -0.0111      12.011
566   oeff_54     1     sTO     O       1          -0.5155      12.011
567   oeff_55     1     sTO     C       1           0.2800      12.011
568   oeff_56     1     sTO     H       1          -0.0114      12.011
569   oeff_57     1     sTO     H       1          -0.0111      12.011
570   oeff_58     1     sTO     C       1           0.2801      12.011
571   oeff_59     1     sTO     H       1          -0.0107      12.011
572   oeff_60     1     sTO     H       1          -0.0109      12.011
573   oeff_61     1     sTO     O       1          -0.5161      12.011
574   oeff_62     1     sTO     C       1           0.2819      12.011
575   oeff_63     1     sTO     H       1          -0.0077      12.011
576   oeff_64     1     sTO     H       1          -0.0075      12.011
577   oeff_65     1     sTO     H       1          -0.0080      12.011
578   oeff_66     1     sTOl    H       1          -0.0107      12.011
579   oeff_67     1     sTOl    H       1          -0.0105      12.011
580   oeff_68     1     sTOl    O       1          -0.5161      12.011
581   oeff_69     1     sTOl    C       1           0.2798      12.011
582   oeff_70     1     sTOl    H       1          -0.0108      12.011
583   oeff_71     1     sTOl    H       1          -0.0106      12.011
584   oeff_72     1     sTOl    C       1           0.2803      12.011
585   oeff_73     1     sTOl    H       1          -0.0110      12.011
586   oeff_74     1     sTOl    H       1          -0.0113      12.011
587   oeff_75     1     sTOl    O       1          -0.5157      12.011
588   oeff_76     1     sTOl    C       1           0.2799      12.011
589   oeff_77     1     sTOl    H       1          -0.0111      12.011
590   oeff_78     1     sTOl    H       1          -0.0111      12.011
591   oeff_79     1     sTOl    C       1           0.2802      12.011
592   oeff_80     1     sTOl    H       1          -0.0108      12.011
593   oeff_81     1     sTOl    H       1          -0.0108      12.011
594   oeff_82     1     sTOl    O       1          -0.5162      12.011
595   oeff_83     1     sTOl    C       1           0.2818      12.011
596   oeff_84     1     sTOl    H       1          -0.0078      12.011
597   oeff_85     1     sTOl    H       1          -0.0077      12.011
598   oeff_86     1     sTOl    H       1          -0.0076      12.011
599   oeff_87     1     sTO     H       1          -0.0109      12.011
600   oeff_88     1     sTO     H       1          -0.0102      12.011
601   oeff_89     1     sTO     O       1          -0.5154      12.011
602   oeff_90     1     sTO     C       1           0.2798      12.011
603   oeff_91     1     sTO     H       1          -0.0110      12.011
604   oeff_92     1     sTO     H       1          -0.0117      12.011
605   oeff_93     1     sTO     C       1           0.2802      12.011
606   oeff_94     1     sTO     H       1          -0.0105      12.011
607   oeff_95     1     sTO     H       1          -0.0108      12.011
608   oeff_96     1     sTO     O       1          -0.5163      12.011
609   oeff_97     1     sTO     C       1           0.2798      12.011
610   oeff_98     1     sTO     H       1          -0.0106      12.011
611   oeff_99     1     sTO     H       1          -0.0108      12.011
612   oeff_100    1     sTO     C       1           0.2802      12.011
613   oeff_101    1     sTO     H       1          -0.0110      12.011
614   oeff_102    1     sTO     H       1          -0.0113      12.011
615   oeff_103    1     sTO     O       1          -0.5157      12.011
616   oeff_104    1     sTO     C       1           0.2819      12.011
617   oeff_105    1     sTO     H       1          -0.0078      12.011
618   oeff_106    1     sTO     H       1          -0.0081      12.011
619   oeff_107    1     sTO     H       1          -0.0073      12.011
620   oeff_108    1     sTOl    H       1          -0.0105      12.011
621   oeff_109    1     sTOl    H       1          -0.0104      12.011
622   oeff_110    1     sTOl    O       1          -0.5160      12.011
623   oeff_111    1     sTOl    C       1           0.2798      12.011
624   oeff_112    1     sTOl    H       1          -0.0107      12.011
625   oeff_113    1     sTOl    H       1          -0.0106      12.011
626   oeff_114    1     sTOl    C       1           0.2803      12.011
627   oeff_115    1     sTOl    H       1          -0.0112      12.011
628   oeff_116    1     sTOl    H       1          -0.0109      12.011
629   oeff_117    1     sTOl    O       1          -0.5157      12.011
630   oeff_118    1     sTOl    C       1           0.2799      12.011
631   oeff_119    1     sTOl    H       1          -0.0112      12.011
632   oeff_120    1     sTOl    H       1          -0.0109      12.011
633   oeff_121    1     sTOl    C       1           0.2802      12.011
634   oeff_122    1     sTOl    H       1          -0.0108      12.011
635   oeff_123    1     sTOl    H       1          -0.0107      12.011
636   oeff_124    1     sTOl    O       1          -0.5162      12.011
637   oeff_125    1     sTOl    C       1           0.2818      12.011
638   oeff_126    1     sTOl    H       1          -0.0078      12.011
639   oeff_127    1     sTOl    H       1          -0.0077      12.011
640   oeff_128    1     sTOl    H       1          -0.0075      12.011
641   oeff_1      1     TO      C       1           0.0825    12.01100
642   oeff_2      1     TO      C       1          -0.3163    12.01100
643   oeff_3      1     TO      S       1          -0.1733    32.06000
644   oeff_4      1     TO      O       1          -0.2775    15.99940
645   oeff_5      1     sTO     C       1           0.0914    12.01100
646   oeff_6      1     TO      H       1           0.2093       1.008
647   oeff_7      1     sTO     H       1           0.0590       1.008
648   oeff_8      1     sTO     H       1           0.0452       1.008
649   oeff_9      1     sTO     C       1           0.2802      12.011
650   oeff_10     1     TO      C       1           0.2840    12.01100
651   oeff_11     1     TO      C       1          -0.0006    12.01100
652   oeff_12     1     TOl     C       1          -0.0146    12.01100
653   oeff_13     1     TOl     C       1           0.2493    12.01100
654   oeff_14     1     TOl     S       1          -0.1841    32.06000
655   oeff_15     1     TOl     O       1          -0.1903    15.99940
656   oeff_16     1     sTOl    C       1           0.0064    12.01100
657   oeff_17     1     TOl     H       1           0.2130       1.008
658   oeff_18     1     sTOl    H       1           0.0861       1.008
659   oeff_19     1     sTOl    H       1           0.0712       1.008
660   oeff_20     1     sTOl    C       1           0.2804      12.011
661   oeff_21     1     TOl     C       1          -0.3303    12.01100
662   oeff_22     1     TOl     C       1           0.1259    12.01100
663   oeff_23     1     TO      C       1           0.1234    12.01100
664   oeff_24     1     TO      C       1          -0.3292    12.01100
665   oeff_25     1     TO      S       1          -0.1812    32.06000
666   oeff_26     1     TO      O       1          -0.1903    15.99940
667   oeff_27     1     sTO     C       1           0.0122    12.01100
668   oeff_28     1     TO      H       1           0.2122       1.008
669   oeff_29     1     sTO     H       1           0.0848       1.008
670   oeff_30     1     sTO     H       1           0.0721       1.008
671   oeff_31     1     sTO     C       1           0.2872      12.011
672   oeff_32     1     TO      C       1           0.2455    12.01100
673   oeff_33     1     TO      C       1          -0.0106    12.01100
674   oeff_34     1     TOl     C       1          -0.0036    12.01100
675   oeff_35     1     TOl     C       1           0.2850    12.01100
676   oeff_36     1     TOl     S       1          -0.1731    32.06000
677   oeff_37     1     TOl     O       1          -0.2778    15.99940
678   oeff_38     1     sTOl    C       1           0.0924    12.01100
679   oeff_39     1     TOl     H       1           0.2098       1.008
680   oeff_40     1     sTOl    H       1           0.0590       1.008
681   oeff_41     1     sTOl    H       1           0.0444       1.008
682   oeff_42     1     sTOl    C       1           0.2813      12.011
683   oeff_43     1     TOl     C       1          -0.3168    12.01100
684   oeff_44     1     TOl     C       1           0.0848    12.01100
685   oeff_45     1     sTO     H       1          -0.0100      12.011
686   oeff_46     1     sTO     H       1          -0.0112      12.011
687   oeff_47     1     sTO     O       1          -0.5160      12.011
688   oeff_48     1     sTO     C       1           0.2797      12.011
689   oeff_49     1     sTO     H       1          -0.0102      12.011
690   oeff_50     1     sTO     H       1          -0.0112      12.011
691   oeff_51     1     sTO     C       1           0.2802      12.011
692   oeff_52     1     sTO     H       1          -0.0117      12.011
693   oeff_53     1     sTO     H       1          -0.0104      12.011
694   oeff_54     1     sTO     O       1          -0.5156      12.011
695   oeff_55     1     sTO     C       1           0.2799      12.011
696   oeff_56     1     sTO     H       1          -0.0118      12.011
697   oeff_57     1     sTO     H       1          -0.0106      12.011
698   oeff_58     1     sTO     C       1           0.2802      12.011
699   oeff_59     1     sTO     H       1          -0.0108      12.011
700   oeff_60     1     sTO     H       1          -0.0111      12.011
701   oeff_61     1     sTO     O       1          -0.5159      12.011
702   oeff_62     1     sTO     C       1           0.2818      12.011
703   oeff_63     1     sTO     H       1          -0.0077      12.011
704   oeff_64     1     sTO     H       1          -0.0080      12.011
705   oeff_65     1     sTO     H       1          -0.0072      12.011
706   oeff_66     1     sTOl    H       1          -0.0112      12.011
707   oeff_67     1     sTOl    H       1          -0.0103      12.011
708   oeff_68     1     sTOl    O       1          -0.5153      12.011
709   oeff_69     1     sTOl    C       1           0.2796      12.011
710   oeff_70     1     sTOl    H       1          -0.0115      12.011
711   oeff_71     1     sTOl    H       1          -0.0107      12.011
712   oeff_72     1     sTOl    C       1           0.2803      12.011
713   oeff_73     1     sTOl    H       1          -0.0108      12.011
714   oeff_74     1     sTOl    H       1          -0.0105      12.011
715   oeff_75     1     sTOl    O       1          -0.5163      12.011
716   oeff_76     1     sTOl    C       1           0.2802      12.011
717   oeff_77     1     sTOl    H       1          -0.0115      12.011
718   oeff_78     1     sTOl    H       1          -0.0107      12.011
719   oeff_79     1     sTOl    C       1           0.2804      12.011
720   oeff_80     1     sTOl    H       1          -0.0109      12.011
721   oeff_81     1     sTOl    H       1          -0.0109      12.011
722   oeff_82     1     sTOl    O       1          -0.5159      12.011
723   oeff_83     1     sTOl    C       1           0.2819      12.011
724   oeff_84     1     sTOl    H       1          -0.0079      12.011
725   oeff_85     1     sTOl    H       1          -0.0078      12.011
726   oeff_86     1     sTOl    H       1          -0.0072      12.011
727   oeff_87     1     sTO     H       1          -0.0092      12.011
728   oeff_88     1     sTO     H       1          -0.0104      12.011
729   oeff_89     1     sTO     O       1          -0.5136      12.011
730   oeff_90     1     sTO     C       1           0.2794      12.011
731   oeff_91     1     sTO     H       1          -0.0100      12.011
732   oeff_92     1     sTO     H       1          -0.0095      12.011
733   oeff_93     1     sTO     C       1           0.2804      12.011
734   oeff_94     1     sTO     H       1          -0.0111      12.011
735   oeff_95     1     sTO     H       1          -0.0106      12.011
736   oeff_96     1     sTO     O       1          -0.5157      12.011
737   oeff_97     1     sTO     C       1           0.2799      12.011
738   oeff_98     1     sTO     H       1          -0.0102      12.011
739   oeff_99     1     sTO     H       1          -0.0118      12.011
740   oeff_100    1     sTO     C       1           0.2808      12.011
741   oeff_101    1     sTO     H       1          -0.0107      12.011
742   oeff_102    1     sTO     H       1          -0.0108      12.011
743   oeff_103    1     sTO     O       1          -0.5159      12.011
744   oeff_104    1     sTO     C       1           0.2818      12.011
745   oeff_105    1     sTO     H       1          -0.0077      12.011
746   oeff_106    1     sTO     H       1          -0.0079      12.011
747   oeff_107    1     sTO     H       1          -0.0070      12.011
748   oeff_108    1     sTOl    H       1          -0.0105      12.011
749   oeff_109    1     sTOl    H       1          -0.0101      12.011
750   oeff_110    1     sTOl    O       1          -0.5159      12.011
751   oeff_111    1     sTOl    C       1           0.2797      12.011
752   oeff_112    1     sTOl    H       1          -0.0109      12.011
753   oeff_113    1     sTOl    H       1          -0.0103      12.011
754   oeff_114    1     sTOl    C       1           0.2804      12.011
755   oeff_115    1     sTOl    H       1          -0.0116      12.011
756   oeff_116    1     sTOl    H       1          -0.0105      12.011
757   oeff_117    1     sTOl    O       1          -0.5159      12.011
758   oeff_118    1     sTOl    C       1           0.2797      12.011
759   oeff_119    1     sTOl    H       1          -0.0107      12.011
760   oeff_120    1     sTOl    H       1          -0.0109      12.011
761   oeff_121    1     sTOl    C       1           0.2802      12.011
762   oeff_122    1     sTOl    H       1          -0.0109      12.011
763   oeff_123    1     sTOl    H       1          -0.0112      12.011
764   oeff_124    1     sTOl    O       1          -0.5158      12.011
765   oeff_125    1     sTOl    C       1           0.2818      12.011
766   oeff_126    1     sTOl    H       1          -0.0078      12.011
767   oeff_127    1     sTOl    H       1          -0.0072      12.011
768   oeff_128    1     sTOl    H       1          -0.0080      12.011
769   oeff_1      1     TO      C       1           0.0833    12.01100
770   oeff_2      1     TO      C       1          -0.3158    12.01100
771   oeff_3      1     TO      S       1          -0.1716    32.06000
772   oeff_4      1     TO      O       1          -0.2774    15.99940
773   oeff_5      1     sTO     C       1           0.0914    12.01100
774   oeff_6      1     TO      H       1           0.2095       1.008
775   oeff_7      1     sTO     H       1           0.0579       1.008
776   oeff_8      1     sTO     H       1           0.0458       1.008
777   oeff_9      1     sTO     C       1           0.2804      12.011
778   oeff_10     1     TO      C       1           0.2841    12.01100
779   oeff_11     1     TO      C       1          -0.0015    12.01100
780   oeff_12     1     TOl     C       1          -0.0138    12.01100
781   oeff_13     1     TOl     C       1           0.2492    12.01100
782   oeff_14     1     TOl     S       1          -0.1819    32.06000
783   oeff_15     1     TOl     O       1          -0.1905    15.99940
784   oeff_16     1     sTOl    C       1           0.0063    12.01100
785   oeff_17     1     TOl     H       1           0.2134       1.008
786   oeff_18     1     sTOl    H       1           0.0854       1.008
787   oeff_19     1     sTOl    H       1           0.0721       1.008
788   oeff_20     1     sTOl    C       1           0.2803      12.011
789   oeff_21     1     TOl     C       1          -0.3287    12.01100
790   oeff_22     1     TOl     C       1           0.1255    12.01100
791   oeff_23     1     TO      C       1           0.1258    12.01100
792   oeff_24     1     TO      C       1          -0.3292    12.01100
793   oeff_25     1     TO      S       1          -0.1797    32.06000
794   oeff_26     1     TO      O       1          -0.1918    15.99940
795   oeff_27     1     sTO     C       1           0.0105    12.01100
796   oeff_28     1     TO      H       1           0.2129       1.008
797   oeff_29     1     sTO     H       1           0.0850       1.008
798   oeff_30     1     sTO     H       1           0.0714       1.008
799   oeff_31     1     sTO     C       1           0.2844      12.011
800   oeff_32     1     TO      C       1           0.2477    12.01100
801   oeff_33     1     TO      C       1          -0.0116    12.01100
802   oeff_34     1     TOl     C       1          -0.0006    12.01100
803   oeff_35     1     TOl     C       1           0.2836    12.01100
804   oeff_36     1     TOl     S       1          -0.1719    32.06000
805   oeff_37     1     TOl     O       1          -0.2773    15.99940
806   oeff_38     1     sTOl    C       1           0.0918    12.01100
807   oeff_39     1     TOl     H       1           0.2096       1.008
808   oeff_40     1     sTOl    H       1           0.0592       1.008
809   oeff_41     1     sTOl    H       1           0.0443       1.008
810   oeff_42     1     sTOl    C       1           0.2812      12.011
811   oeff_43     1     TOl     C       1          -0.3147    12.01100
812   oeff_44     1     TOl     C       1           0.0827    12.01100
813   oeff_45     1     sTO     H       1          -0.0103      12.011
814   oeff_46     1     sTO     H       1          -0.0109      12.011
815   oeff_47     1     sTO     O       1          -0.5155      12.011
816   oeff_48     1     sTO     C       1           0.2796      12.011
817   oeff_49     1     sTO     H       1          -0.0103      12.011
818   oeff_50     1     sTO     H       1          -0.0116      12.011
819   oeff_51     1     sTO     C       1           0.2802      12.011
820   oeff_52     1     sTO     H       1          -0.0114      12.011
821   oeff_53     1     sTO     H       1          -0.0103      12.011
822   oeff_54     1     sTO     O       1          -0.5160      12.011
823   oeff_55     1     sTO     C       1           0.2797      12.011
824   oeff_56     1     sTO     H       1          -0.0105      12.011
825   oeff_57     1     sTO     H       1          -0.0110      12.011
826   oeff_58     1     sTO     C       1           0.2803      12.011
827   oeff_59     1     sTO     H       1          -0.0107      12.011
828   oeff_60     1     sTO     H       1          -0.0114      12.011
829   oeff_61     1     sTO     O       1          -0.5158      12.011
830   oeff_62     1     sTO     C       1           0.2819      12.011
831   oeff_63     1     sTO     H       1          -0.0077      12.011
832   oeff_64     1     sTO     H       1          -0.0081      12.011
833   oeff_65     1     sTO     H       1          -0.0071      12.011
834   oeff_66     1     sTOl    H       1          -0.0113      12.011
835   oeff_67     1     sTOl    H       1          -0.0099      12.011
836   oeff_68     1     sTOl    O       1          -0.5160      12.011
837   oeff_69     1     sTOl    C       1           0.2797      12.011
838   oeff_70     1     sTOl    H       1          -0.0109      12.011
839   oeff_71     1     sTOl    H       1          -0.0103      12.011
840   oeff_72     1     sTOl    C       1           0.2802      12.011
841   oeff_73     1     sTOl    H       1          -0.0107      12.011
842   oeff_74     1     sTOl    H       1          -0.0114      12.011
843   oeff_75     1     sTOl    O       1          -0.5158      12.011
844   oeff_76     1     sTOl    C       1           0.2793      12.011
845   oeff_77     1     sTOl    H       1          -0.0110      12.011
846   oeff_78     1     sTOl    H       1          -0.0108      12.011
847   oeff_79     1     sTOl    C       1           0.2806      12.011
848   oeff_80     1     sTOl    H       1          -0.0106      12.011
849   oeff_81     1     sTOl    H       1          -0.0106      12.011
850   oeff_82     1     sTOl    O       1          -0.5163      12.011
851   oeff_83     1     sTOl    C       1           0.2818      12.011
852   oeff_84     1     sTOl    H       1          -0.0077      12.011
853   oeff_85     1     sTOl    H       1          -0.0075      12.011
854   oeff_86     1     sTOl    H       1          -0.0075      12.011
855   oeff_87     1     sTO     H       1          -0.0108      12.011
856   oeff_88     1     sTO     H       1          -0.0085      12.011
857   oeff_89     1     sTO     O       1          -0.5129      12.011
858   oeff_90     1     sTO     C       1           0.2793      12.011
859   oeff_91     1     sTO     H       1          -0.0096      12.011
860   oeff_92     1     sTO     H       1          -0.0104      12.011
861   oeff_93     1     sTO     C       1           0.2805      12.011
862   oeff_94     1     sTO     H       1          -0.0108      12.011
863   oeff_95     1     sTO     H       1          -0.0104      12.011
864   oeff_96     1     sTO     O       1          -0.5154      12.011
865   oeff_97     1     sTO     C       1           0.2796      12.011
866   oeff_98     1     sTO     H       1          -0.0104      12.011
867   oeff_99     1     sTO     H       1          -0.0114      12.011
868   oeff_100    1     sTO     C       1           0.2803      12.011
869   oeff_101    1     sTO     H       1          -0.0105      12.011
870   oeff_102    1     sTO     H       1          -0.0111      12.011
871   oeff_103    1     sTO     O       1          -0.5160      12.011
872   oeff_104    1     sTO     C       1           0.2818      12.011
873   oeff_105    1     sTO     H       1          -0.0075      12.011
874   oeff_106    1     sTO     H       1          -0.0071      12.011
875   oeff_107    1     sTO     H       1          -0.0079      12.011
876   oeff_108    1     sTOl    H       1          -0.0104      12.011
877   oeff_109    1     sTOl    H       1          -0.0100      12.011
878   oeff_110    1     sTOl    O       1          -0.5162      12.011
879   oeff_111    1     sTOl    C       1           0.2798      12.011
880   oeff_112    1     sTOl    H       1          -0.0106      12.011
881   oeff_113    1     sTOl    H       1          -0.0103      12.011
882   oeff_114    1     sTOl    C       1           0.2803      12.011
883   oeff_115    1     sTOl    H       1          -0.0115      12.011
884   oeff_116    1     sTOl    H       1          -0.0109      12.011
885   oeff_117    1     sTOl    O       1          -0.5155      12.011
886   oeff_118    1     sTOl    C       1           0.2799      12.011
887   oeff_119    1     sTOl    H       1          -0.0114      12.011
888   oeff_120    1     sTOl    H       1          -0.0110      12.011
889   oeff_121    1     sTOl    C       1           0.2802      12.011
890   oeff_122    1     sTOl    H       1          -0.0108      12.011
891   oeff_123    1     sTOl    H       1          -0.0105      12.011
892   oeff_124    1     sTOl    O       1          -0.5163      12.011
893   oeff_125    1     sTOl    C       1           0.2818      12.011
894   oeff_126    1     sTOl    H       1          -0.0077      12.011
895   oeff_127    1     sTOl    H       1          -0.0075      12.011
896   oeff_128    1     sTOl    H       1          -0.0076      12.011
897   oeff_1      1     TO      C       1           0.0862    12.01100
898   oeff_2      1     TO      C       1          -0.3178    12.01100
899   oeff_3      1     TO      S       1          -0.1722    32.06000
900   oeff_4      1     TO      O       1          -0.2784    15.99940
901   oeff_5      1     sTO     C       1           0.0908    12.01100
902   oeff_6      1     TO      H       1           0.2099       1.008
903   oeff_7      1     sTO     H       1           0.0579       1.008
904   oeff_8      1     sTO     H       1           0.0464       1.008
905   oeff_9      1     sTO     C       1           0.2805      12.011
906   oeff_10     1     TO      C       1           0.2859    12.01100
907   oeff_11     1     TO      C       1          -0.0044    12.01100
908   oeff_12     1     TOl     C       1          -0.0113    12.01100
909   oeff_13     1     TOl     C       1           0.2474    12.01100
910   oeff_14     1     TOl     S       1          -0.1829    32.06000
911   oeff_15     1     TOl     O       1          -0.1906    15.99940
912   oeff_16     1     sTOl    C       1           0.0063    12.01100
913   oeff_17     1     TOl     H       1           0.2126       1.008
914   oeff_18     1     sTOl    H       1           0.0870       1.008
915   oeff_19     1     sTOl    H       1           0.0707       1.008
916   oeff_20     1     sTOl    C       1           0.2803      12.011
917   oeff_21     1     TOl     C       1          -0.3284    12.01100
918   oeff_22     1     TOl     C       1           0.1221    12.01100
919   oeff_23     1     TO      C       1           0.1239    12.01100
920   oeff_24     1     TO      C       1          -0.3299    12.01100
921   oeff_25     1     TO      S       1          -0.1836    32.06000
922   oeff_26     1     TO      O       1          -0.1904    15.99940
923   oeff_27     1     sTO     C       1           0.0064    12.01100
924   oeff_28     1     TO      H       1           0.2127       1.008
925   oeff_29     1     sTO     H       1           0.0859       1.008
926   oeff_30     1     sTO     H       1           0.0712       1.008
927   oeff_31     1     sTO     C       1           0.2804      12.011
928   oeff_32     1     TO      C       1           0.2483    12.01100
929   oeff_33     1     TO      C       1          -0.0134    12.01100
930   oeff_34     1     TOl     C       1          -0.0017    12.01100
931   oeff_35     1     TOl     C       1           0.2845    12.01100
932   oeff_36     1     TOl     S       1          -0.1733    32.06000
933   oeff_37     1     TOl     O       1          -0.2767    15.99940
934   oeff_38     1     sTOl    C       1           0.0927    12.01100
935   oeff_39     1     TOl     H       1           0.2096       1.008
936   oeff_40     1     sTOl    H       1           0.0591       1.008
937   oeff_41     1     sTOl    H       1           0.0446       1.008
938   oeff_42     1     sTOl    C       1           0.2811      12.011
939   oeff_43     1     TOl     C       1          -0.3177    12.01100
940   oeff_44     1     TOl     C       1           0.0844    12.01100
941   oeff_45     1     sTO     H       1          -0.0106      12.011
942   oeff_46     1     sTO     H       1          -0.0105      12.011
943   oeff_47     1     sTO     O       1          -0.5151      12.011
944   oeff_48     1     sTO     C       1           0.2798      12.011
945   oeff_49     1     sTO     H       1          -0.0107      12.011
946   oeff_50     1     sTO     H       1          -0.0112      12.011
947   oeff_51     1     sTO     C       1           0.2803      12.011
948   oeff_52     1     sTO     H       1          -0.0107      12.011
949   oeff_53     1     sTO     H       1          -0.0108      12.011
950   oeff_54     1     sTO     O       1          -0.5160      12.011
951   oeff_55     1     sTO     C       1           0.2798      12.011
952   oeff_56     1     sTO     H       1          -0.0108      12.011
953   oeff_57     1     sTO     H       1          -0.0109      12.011
954   oeff_58     1     sTO     C       1           0.2802      12.011
955   oeff_59     1     sTO     H       1          -0.0108      12.011
956   oeff_60     1     sTO     H       1          -0.0111      12.011
957   oeff_61     1     sTO     O       1          -0.5159      12.011
958   oeff_62     1     sTO     C       1           0.2818      12.011
959   oeff_63     1     sTO     H       1          -0.0078      12.011
960   oeff_64     1     sTO     H       1          -0.0080      12.011
961   oeff_65     1     sTO     H       1          -0.0072      12.011
962   oeff_66     1     sTOl    H       1          -0.0117      12.011
963   oeff_67     1     sTOl    H       1          -0.0105      12.011
964   oeff_68     1     sTOl    O       1          -0.5153      12.011
965   oeff_69     1     sTOl    C       1           0.2798      12.011
966   oeff_70     1     sTOl    H       1          -0.0114      12.011
967   oeff_71     1     sTOl    H       1          -0.0109      12.011
968   oeff_72     1     sTOl    C       1           0.2802      12.011
969   oeff_73     1     sTOl    H       1          -0.0108      12.011
970   oeff_74     1     sTOl    H       1          -0.0104      12.011
971   oeff_75     1     sTOl    O       1          -0.5159      12.011
972   oeff_76     1     sTOl    C       1           0.2798      12.011
973   oeff_77     1     sTOl    H       1          -0.0115      12.011
974   oeff_78     1     sTOl    H       1          -0.0108      12.011
975   oeff_79     1     sTOl    C       1           0.2802      12.011
976   oeff_80     1     sTOl    H       1          -0.0110      12.011
977   oeff_81     1     sTOl    H       1          -0.0105      12.011
978   oeff_82     1     sTOl    O       1          -0.5162      12.011
979   oeff_83     1     sTOl    C       1           0.2818      12.011
980   oeff_84     1     sTOl    H       1          -0.0079      12.011
981   oeff_85     1     sTOl    H       1          -0.0074      12.011
982   oeff_86     1     sTOl    H       1          -0.0076      12.011
983   oeff_87     1     sTO     H       1          -0.0112      12.011
984   oeff_88     1     sTO     H       1          -0.0103      12.011
985   oeff_89     1     sTO     O       1          -0.5154      12.011
986   oeff_90     1     sTO     C       1           0.2797      12.011
987   oeff_91     1     sTO     H       1          -0.0109      12.011
988   oeff_92     1     sTO     H       1          -0.0115      12.011
989   oeff_93     1     sTO     C       1           0.2803      12.011
990   oeff_94     1     sTO     H       1          -0.0106      12.011
991   oeff_95     1     sTO     H       1          -0.0108      12.011
992   oeff_96     1     sTO     O       1          -0.5162      12.011
993   oeff_97     1     sTO     C       1           0.2798      12.011
994   oeff_98     1     sTO     H       1          -0.0108      12.011
995   oeff_99     1     sTO     H       1          -0.0108      12.011
996   oeff_100    1     sTO     C       1           0.2802      12.011
997   oeff_101    1     sTO     H       1          -0.0109      12.011
998   oeff_102    1     sTO     H       1          -0.0111      12.011
999   oeff_103    1     sTO     O       1          -0.5158      12.011
1000  oeff_104    1     sTO     C       1           0.2819      12.011
1001  oeff_105    1     sTO     H       1          -0.0078      12.011
1002  oeff_106    1     sTO     H       1          -0.0080      12.011
1003  oeff_107    1     sTO     H       1          -0.0072      12.011
1004  oeff_108    1     sTOl    H       1          -0.0104      12.011
1005  oeff_109    1     sTOl    H       1          -0.0100      12.011
1006  oeff_110    1     sTOl    O       1          -0.5161      12.011
1007  oeff_111    1     sTOl    C       1           0.2798      12.011
1008  oeff_112    1     sTOl    H       1          -0.0107      12.011
1009  oeff_113    1     sTOl    H       1          -0.0103      12.011
1010  oeff_114    1     sTOl    C       1           0.2803      12.011
1011  oeff_115    1     sTOl    H       1          -0.0114      12.011
1012  oeff_116    1     sTOl    H       1          -0.0108      12.011
1013  oeff_117    1     sTOl    O       1          -0.5156      12.011
1014  oeff_118    1     sTOl    C       1           0.2799      12.011
1015  oeff_119    1     sTOl    H       1          -0.0114      12.011
1016  oeff_120    1     sTOl    H       1          -0.0108      12.011
1017  oeff_121    1     sTOl    C       1           0.2802      12.011
1018  oeff_122    1     sTOl    H       1          -0.0109      12.011
1019  oeff_123    1     sTOl    H       1          -0.0105      12.011
1020  oeff_124    1     sTOl    O       1          -0.5162      12.011
1021  oeff_125    1     sTOl    C       1           0.2818      12.011
1022  oeff_126    1     sTOl    H       1          -0.0079      12.011
1023  oeff_127    1     sTOl    H       1          -0.0076      12.011
1024  oeff_128    1     sTOl    H       1          -0.0075      12.011
1025  oeff_1      1     TO      C       1           0.0846    12.01100
1026  oeff_2      1     TO      C       1          -0.3180    12.01100
1027  oeff_3      1     TO      S       1          -0.1739    32.06000
1028  oeff_4      1     TO      O       1          -0.2769    15.99940
1029  oeff_5      1     sTO     C       1           0.0913    12.01100
1030  oeff_6      1     TO      H       1           0.2097       1.008
1031  oeff_7      1     sTO     H       1           0.0581       1.008
1032  oeff_8      1     sTO     H       1           0.0460       1.008
1033  oeff_9      1     sTO     C       1           0.2804      12.011
1034  oeff_10     1     TO      C       1           0.2854    12.01100
1035  oeff_11     1     TO      C       1          -0.0021    12.01100
1036  oeff_12     1     TOl     C       1          -0.0117    12.01100
1037  oeff_13     1     TOl     C       1           0.2488    12.01100
1038  oeff_14     1     TOl     S       1          -0.1836    32.06000
1039  oeff_15     1     TOl     O       1          -0.1896    15.99940
1040  oeff_16     1     sTOl    C       1           0.0063    12.01100
1041  oeff_17     1     TOl     H       1           0.2128       1.008
1042  oeff_18     1     sTOl    H       1           0.0861       1.008
1043  oeff_19     1     sTOl    H       1           0.0711       1.008
1044  oeff_20     1     sTOl    C       1           0.2803      12.011
1045  oeff_21     1     TOl     C       1          -0.3303    12.01100
1046  oeff_22     1     TOl     C       1           0.1240    12.01100
1047  oeff_23     1     TO      C       1           0.1241    12.01100
1048  oeff_24     1     TO      C       1          -0.3305    12.01100
1049  oeff_25     1     TO      S       1          -0.1836    32.06000
1050  oeff_26     1     TO      O       1          -0.1896    15.99940
1051  oeff_27     1     sTO     C       1           0.0063    12.01100
1052  oeff_28     1     TO      H       1           0.2128       1.008
1053  oeff_29     1     sTO     H       1           0.0859       1.008
1054  oeff_30     1     sTO     H       1           0.0713       1.008
1055  oeff_31     1     sTO     C       1           0.2805      12.011
1056  oeff_32     1     TO      C       1           0.2490    12.01100
1057  oeff_33     1     TO      C       1          -0.0115    12.01100
1058  oeff_34     1     TOl     C       1           0.0010    12.01100
1059  oeff_35     1     TOl     C       1           0.2851    12.01100
1060  oeff_36     1     TOl     S       1          -0.1735    32.06000
1061  oeff_37     1     TOl     O       1          -0.2755    15.99940
1062  oeff_38     1     sTOl    C       1           0.0931    12.01100
1063  oeff_39     1     TOl     H       1           0.2099       1.008
1064  oeff_40     1     sTOl    H       1           0.0595       1.008
1065  oeff_41     1     sTOl    H       1           0.0445       1.008
1066  oeff_42     1     sTOl    C       1           0.2813      12.011
1067  oeff_43     1     TOl     C       1          -0.3185    12.01100
1068  oeff_44     1     TOl     C       1           0.0848    12.01100
1069  oeff_45     1     sTO     H       1          -0.0105      12.011
1070  oeff_46     1     sTO     H       1          -0.0105      12.011
1071  oeff_47     1     sTO     O       1          -0.5162      12.011
1072  oeff_48     1     sTO     C       1           0.2798      12.011
1073  oeff_49     1     sTO     H       1          -0.0106      12.011
1074  oeff_50     1     sTO     H       1          -0.0105      12.011
1075  oeff_51     1     sTO     C       1           0.2803      12.011
1076  oeff_52     1     sTO     H       1          -0.0113      12.011
1077  oeff_53     1     sTO     H       1          -0.0111      12.011
1078  oeff_54     1     sTO     O       1          -0.5155      12.011
1079  oeff_55     1     sTO     C       1           0.2799      12.011
1080  oeff_56     1     sTO     H       1          -0.0114      12.011
1081  oeff_57     1     sTO     H       1          -0.0110      12.011
1082  oeff_58     1     sTO     C       1           0.2802      12.011
1083  oeff_59     1     sTO     H       1          -0.0108      12.011
1084  oeff_60     1     sTO     H       1          -0.0107      12.011
1085  oeff_61     1     sTO     O       1          -0.5162      12.011
1086  oeff_62     1     sTO     C       1           0.2818      12.011
1087  oeff_63     1     sTO     H       1          -0.0077      12.011
1088  oeff_64     1     sTO     H       1          -0.0074      12.011
1089  oeff_65     1     sTO     H       1          -0.0078      12.011
1090  oeff_66     1     sTOl    H       1          -0.0109      12.011
1091  oeff_67     1     sTOl    H       1          -0.0101      12.011
1092  oeff_68     1     sTOl    O       1          -0.5153      12.011
1093  oeff_69     1     sTOl    C       1           0.2797      12.011
1094  oeff_70     1     sTOl    H       1          -0.0118      12.011
1095  oeff_71     1     sTOl    H       1          -0.0107      12.011
1096  oeff_72     1     sTOl    C       1           0.2801      12.011
1097  oeff_73     1     sTOl    H       1          -0.0109      12.011
1098  oeff_74     1     sTOl    H       1          -0.0103      12.011
1099  oeff_75     1     sTOl    O       1          -0.5164      12.011
1100  oeff_76     1     sTOl    C       1           0.2804      12.011
1101  oeff_77     1     sTOl    H       1          -0.0117      12.011
1102  oeff_78     1     sTOl    H       1          -0.0105      12.011
1103  oeff_79     1     sTOl    C       1           0.2804      12.011
1104  oeff_80     1     sTOl    H       1          -0.0111      12.011
1105  oeff_81     1     sTOl    H       1          -0.0110      12.011
1106  oeff_82     1     sTOl    O       1          -0.5157      12.011
1107  oeff_83     1     sTOl    C       1           0.2819      12.011
1108  oeff_84     1     sTOl    H       1          -0.0081      12.011
1109  oeff_85     1     sTOl    H       1          -0.0078      12.011
1110  oeff_86     1     sTOl    H       1          -0.0072      12.011
1111  oeff_87     1     sTO     H       1          -0.0110      12.011
1112  oeff_88     1     sTO     H       1          -0.0101      12.011
1113  oeff_89     1     sTO     O       1          -0.5154      12.011
1114  oeff_90     1     sTO     C       1           0.2797      12.011
1115  oeff_91     1     sTO     H       1          -0.0108      12.011
1116  oeff_92     1     sTO     H       1          -0.0117      12.011
1117  oeff_93     1     sTO     C       1           0.2802      12.011
1118  oeff_94     1     sTO     H       1          -0.0105      12.011
1119  oeff_95     1     sTO     H       1          -0.0108      12.011
1120  oeff_96     1     sTO     O       1          -0.5162      12.011
1121  oeff_97     1     sTO     C       1           0.2798      12.011
1122  oeff_98     1     sTO     H       1          -0.0107      12.011
1123  oeff_99     1     sTO     H       1          -0.0108      12.011
1124  oeff_100    1     sTO     C       1           0.2802      12.011
1125  oeff_101    1     sTO     H       1          -0.0109      12.011
1126  oeff_102    1     sTO     H       1          -0.0111      12.011
1127  oeff_103    1     sTO     O       1          -0.5159      12.011
1128  oeff_104    1     sTO     C       1           0.2818      12.011
1129  oeff_105    1     sTO     H       1          -0.0078      12.011
1130  oeff_106    1     sTO     H       1          -0.0079      12.011
1131  oeff_107    1     sTO     H       1          -0.0072      12.011
1132  oeff_108    1     sTOl    H       1          -0.0101      12.011
1133  oeff_109    1     sTOl    H       1          -0.0097      12.011
1134  oeff_110    1     sTOl    O       1          -0.5162      12.011
1135  oeff_111    1     sTOl    C       1           0.2797      12.011
1136  oeff_112    1     sTOl    H       1          -0.0106      12.011
1137  oeff_113    1     sTOl    H       1          -0.0101      12.011
1138  oeff_114    1     sTOl    C       1           0.2803      12.011
1139  oeff_115    1     sTOl    H       1          -0.0115      12.011
1140  oeff_116    1     sTOl    H       1          -0.0109      12.011
1141  oeff_117    1     sTOl    O       1          -0.5154      12.011
1142  oeff_118    1     sTOl    C       1           0.2799      12.011
1143  oeff_119    1     sTOl    H       1          -0.0114      12.011
1144  oeff_120    1     sTOl    H       1          -0.0110      12.011
1145  oeff_121    1     sTOl    C       1           0.2802      12.011
1146  oeff_122    1     sTOl    H       1          -0.0107      12.011
1147  oeff_123    1     sTOl    H       1          -0.0105      12.011
1148  oeff_124    1     sTOl    O       1          -0.5163      12.011
1149  oeff_125    1     sTOl    C       1           0.2818      12.011
1150  oeff_126    1     sTOl    H       1          -0.0077      12.011
1151  oeff_127    1     sTOl    H       1          -0.0075      12.011
1152  oeff_128    1     sTOl    H       1          -0.0077      12.011
1153  oeff_1      1     TO      C       1           0.0882    12.01100
1154  oeff_2      1     TO      C       1          -0.3205    12.01100
1155  oeff_3      1     TO      S       1          -0.1739    32.06000
1156  oeff_4      1     TO      O       1          -0.2764    15.99940
1157  oeff_5      1     sTO     C       1           0.0960    12.01100
1158  oeff_6      1     TO      H       1           0.2102       1.008
1159  oeff_7      1     sTO     H       1           0.0570       1.008
1160  oeff_8      1     sTO     H       1           0.0459       1.008
1161  oeff_9      1     sTO     C       1           0.2815      12.011
1162  oeff_10     1     TO      C       1           0.2869    12.01100
1163  oeff_11     1     TO      C       1          -0.0036    12.01100
1164  oeff_12     1     TOl     C       1          -0.0082    12.01100
1165  oeff_13     1     TOl     C       1           0.2470    12.01100
1166  oeff_14     1     TOl     S       1          -0.1848    32.06000
1167  oeff_15     1     TOl     O       1          -0.1896    15.99940
1168  oeff_16     1     sTOl    C       1           0.0065    12.01100
1169  oeff_17     1     TOl     H       1           0.2121       1.008
1170  oeff_18     1     sTOl    H       1           0.0857       1.008
1171  oeff_19     1     sTOl    H       1           0.0707       1.008
1172  oeff_20     1     sTOl    C       1           0.2802      12.011
1173  oeff_21     1     TOl     C       1          -0.3288    12.01100
1174  oeff_22     1     TOl     C       1           0.1203    12.01100
1175  oeff_23     1     TO      C       1           0.1282    12.01100
1176  oeff_24     1     TO      C       1          -0.3331    12.01100
1177  oeff_25     1     TO      S       1          -0.1847    32.06000
1178  oeff_26     1     TO      O       1          -0.1891    15.99940
1179  oeff_27     1     sTO     C       1           0.0093    12.01100
1180  oeff_28     1     TO      H       1           0.2130       1.008
1181  oeff_29     1     sTO     H       1           0.0857       1.008
1182  oeff_30     1     sTO     H       1           0.0709       1.008
1183  oeff_31     1     sTO     C       1           0.2805      12.011
1184  oeff_32     1     TO      C       1           0.2491    12.01100
1185  oeff_33     1     TO      C       1          -0.0153    12.01100
1186  oeff_34     1     TOl     C       1           0.0007    12.01100
1187  oeff_35     1     TOl     C       1           0.2825    12.01100
1188  oeff_36     1     TOl     S       1          -0.1742    32.06000
1189  oeff_37     1     TOl     O       1          -0.2772    15.99940
1190  oeff_38     1     sTOl    C       1           0.0913    12.01100
1191  oeff_39     1     TOl     H       1           0.2085       1.008
1192  oeff_40     1     sTOl    H       1           0.0594       1.008
1193  oeff_41     1     sTOl    H       1           0.0443       1.008
1194  oeff_42     1     sTOl    C       1           0.2806      12.011
1195  oeff_43     1     TOl     C       1          -0.3165    12.01100
1196  oeff_44     1     TOl     C       1           0.0794    12.01100
1197  oeff_45     1     sTO     H       1          -0.0099      12.011
1198  oeff_46     1     sTO     H       1          -0.0105      12.011
1199  oeff_47     1     sTO     O       1          -0.5156      12.011
1200  oeff_48     1     sTO     C       1           0.2797      12.011
1201  oeff_49     1     sTO     H       1          -0.0104      12.011
1202  oeff_50     1     sTO     H       1          -0.0109      12.011
1203  oeff_51     1     sTO     C       1           0.2803      12.011
1204  oeff_52     1     sTO     H       1          -0.0111      12.011
1205  oeff_53     1     sTO     H       1          -0.0105      12.011
1206  oeff_54     1     sTO     O       1          -0.5158      12.011
1207  oeff_55     1     sTO     C       1           0.2798      12.011
1208  oeff_56     1     sTO     H       1          -0.0112      12.011
1209  oeff_57     1     sTO     H       1          -0.0107      12.011
1210  oeff_58     1     sTO     C       1           0.2802      12.011
1211  oeff_59     1     sTO     H       1          -0.0109      12.011
1212  oeff_60     1     sTO     H       1          -0.0107      12.011
1213  oeff_61     1     sTO     O       1          -0.5161      12.011
1214  oeff_62     1     sTO     C       1           0.2818      12.011
1215  oeff_63     1     sTO     H       1          -0.0078      12.011
1216  oeff_64     1     sTO     H       1          -0.0077      12.011
1217  oeff_65     1     sTO     H       1          -0.0073      12.011
1218  oeff_66     1     sTOl    H       1          -0.0105      12.011
1219  oeff_67     1     sTOl    H       1          -0.0101      12.011
1220  oeff_68     1     sTOl    O       1          -0.5153      12.011
1221  oeff_69     1     sTOl    C       1           0.2798      12.011
1222  oeff_70     1     sTOl    H       1          -0.0121      12.011
1223  oeff_71     1     sTOl    H       1          -0.0106      12.011
1224  oeff_72     1     sTOl    C       1           0.2801      12.011
1225  oeff_73     1     sTOl    H       1          -0.0110      12.011
1226  oeff_74     1     sTOl    H       1          -0.0101      12.011
1227  oeff_75     1     sTOl    O       1          -0.5164      12.011
1228  oeff_76     1     sTOl    C       1           0.2798      12.011
1229  oeff_77     1     sTOl    H       1          -0.0109      12.011
1230  oeff_78     1     sTOl    H       1          -0.0104      12.011
1231  oeff_79     1     sTOl    C       1           0.2801      12.011
1232  oeff_80     1     sTOl    H       1          -0.0114      12.011
1233  oeff_81     1     sTOl    H       1          -0.0109      12.011
1234  oeff_82     1     sTOl    O       1          -0.5157      12.011
1235  oeff_83     1     sTOl    C       1           0.2819      12.011
1236  oeff_84     1     sTOl    H       1          -0.0082      12.011
1237  oeff_85     1     sTOl    H       1          -0.0079      12.011
1238  oeff_86     1     sTOl    H       1          -0.0072      12.011
1239  oeff_87     1     sTO     H       1          -0.0104      12.011
1240  oeff_88     1     sTO     H       1          -0.0105      12.011
1241  oeff_89     1     sTO     O       1          -0.5152      12.011
1242  oeff_90     1     sTO     C       1           0.2799      12.011
1243  oeff_91     1     sTO     H       1          -0.0105      12.011
1244  oeff_92     1     sTO     H       1          -0.0108      12.011
1245  oeff_93     1     sTO     C       1           0.2797      12.011
1246  oeff_94     1     sTO     H       1          -0.0100      12.011
1247  oeff_95     1     sTO     H       1          -0.0102      12.011
1248  oeff_96     1     sTO     O       1          -0.5138      12.011
1249  oeff_97     1     sTO     C       1           0.2850      12.011
1250  oeff_98     1     sTO     H       1          -0.0108      12.011
1251  oeff_99     1     sTO     H       1          -0.0108      12.011
1252  oeff_100    1     sTO     C       1           0.2808      12.011
1253  oeff_101    1     sTO     H       1          -0.0100      12.011
1254  oeff_102    1     sTO     H       1          -0.0098      12.011
1255  oeff_103    1     sTO     O       1          -0.5160      12.011
1256  oeff_104    1     sTO     C       1           0.2817      12.011
1257  oeff_105    1     sTO     H       1          -0.0076      12.011
1258  oeff_106    1     sTO     H       1          -0.0073      12.011
1259  oeff_107    1     sTO     H       1          -0.0071      12.011
1260  oeff_108    1     sTOl    H       1          -0.0106      12.011
1261  oeff_109    1     sTOl    H       1          -0.0099      12.011
1262  oeff_110    1     sTOl    O       1          -0.5165      12.011
1263  oeff_111    1     sTOl    C       1           0.2799      12.011
1264  oeff_112    1     sTOl    H       1          -0.0108      12.011
1265  oeff_113    1     sTOl    H       1          -0.0102      12.011
1266  oeff_114    1     sTOl    C       1           0.2802      12.011
1267  oeff_115    1     sTOl    H       1          -0.0117      12.011
1268  oeff_116    1     sTOl    H       1          -0.0110      12.011
1269  oeff_117    1     sTOl    O       1          -0.5155      12.011
1270  oeff_118    1     sTOl    C       1           0.2800      12.011
1271  oeff_119    1     sTOl    H       1          -0.0116      12.011
1272  oeff_120    1     sTOl    H       1          -0.0111      12.011
1273  oeff_121    1     sTOl    C       1           0.2800      12.011
1274  oeff_122    1     sTOl    H       1          -0.0108      12.011
1275  oeff_123    1     sTOl    H       1          -0.0105      12.011
1276  oeff_124    1     sTOl    O       1          -0.5164      12.011
1277  oeff_125    1     sTOl    C       1           0.2819      12.011
1278  oeff_126    1     sTOl    H       1          -0.0078      12.011
1279  oeff_127    1     sTOl    H       1          -0.0075      12.011
1280  oeff_128    1     sTOl    H       1          -0.0080      12.011
1281  h_cap       1     END     H       1           0.0030      10.000
1282  h_cap       1     END     H       1           0.0023      10.000
1283  oeff_1      1     TO      C       1           0.0830    12.01100
1284  oeff_2      1     TO      C       1          -0.3200    12.01100
1285  oeff_3      1     TO      S       1          -0.1790    32.06000
1286  oeff_4      1     TO      O       1          -0.2790    15.99940
1287  oeff_5      1     sTO     C       1           0.0920    12.01100
1288  oeff_6      1     TO      H       1           0.2080       1.008
1289  oeff_7      1     sTO     H       1           0.0575       1.008
1290  oeff_8      1     sTO     H       1           0.0455       1.008
1291  oeff_9      1     sTO     C       1           0.2800      12.011
1292  oeff_10     1     TO      C       1           0.2820    12.01100
1293  oeff_11     1     TO      C       1          -0.0040    12.01100
1294  oeff_12     1     TOl     C       1          -0.0140    12.01100
1295  oeff_13     1     TOl     C       1           0.2450    12.01100
1296  oeff_14     1     TOl     S       1          -0.1890    32.06000
1297  oeff_15     1     TOl     O       1          -0.1920    15.99940
1298  oeff_16     1     sTOl    C       1           0.0070    12.01100
1299  oeff_17     1     TOl     H       1           0.2110       1.008
1300  oeff_18     1     sTOl    H       1           0.0855       1.008
1301  oeff_19     1     sTOl    H       1           0.0705       1.008
1302  oeff_20     1     sTOl    C       1           0.2800      12.011
1303  oeff_21     1     TOl     C       1          -0.3320    12.01100
1304  oeff_22     1     TOl     C       1           0.1220    12.01100
1305  oeff_23     1     TO      C       1           0.1220    12.01100
1306  oeff_24     1     TO      C       1          -0.3320    12.01100
1307  oeff_25     1     TO      S       1          -0.1890    32.06000
1308  oeff_26     1     TO      O       1          -0.1920    15.99940
1309  oeff_27     1     sTO     C       1           0.0070    12.01100
1310  oeff_28     1     TO      H       1           0.2110       1.008
1311  oeff_29     1     sTO     H       1           0.0855       1.008
1312  oeff_30     1     sTO     H       1           0.0705       1.008
1313  oeff_31     1     sTO     C       1           0.2800      12.011
1314  oeff_32     1     TO      C       1           0.2450    12.01100
1315  oeff_33     1     TO      C       1          -0.0140    12.01100
1316  oeff_34     1     TOl     C       1          -0.0040    12.01100
1317  oeff_35     1     TOl     C       1           0.2820    12.01100
1318  oeff_36     1     TOl     S       1          -0.1790    32.06000
1319  oeff_37     1     TOl     O       1          -0.2790    15.99940
1320  oeff_38     1     sTOl    C       1           0.0920    12.01100
1321  oeff_39     1     TOl     H       1           0.2080       1.008
1322  oeff_40     1     sTOl    H       1           0.0580       1.008
1323  oeff_41     1     sTOl    H       1           0.0450       1.008
1324  oeff_42     1     sTOl    C       1           0.2800      12.011
1325  oeff_43     1     TOl     C       1          -0.3200    12.01100
1326  oeff_44     1     TOl     C       1           0.0830    12.01100
1327  oeff_45     1     sTO     H       1          -0.0110      12.011
1328  oeff_46     1     sTO     H       1          -0.0110      12.011
1329  oeff_47     1     sTO     O       1          -0.5160      12.011
1330  oeff_48     1     sTO     C       1           0.2800      12.011
1331  oeff_49     1     sTO     H       1          -0.0110      12.011
1332  oeff_50     1     sTO     H       1          -0.0110      12.011
1333  oeff_51     1     sTO     C       1           0.2800      12.011
1334  oeff_52     1     sTO     H       1          -0.0110      12.011
1335  oeff_53     1     sTO     H       1          -0.0110      12.011
1336  oeff_54     1     sTO     O       1          -0.5160      12.011
1337  oeff_55     1     sTO     C       1           0.2800      12.011
1338  oeff_56     1     sTO     H       1          -0.0110      12.011
1339  oeff_57     1     sTO     H       1          -0.0110      12.011
1340  oeff_58     1     sTO     C       1           0.2800      12.011
1341  oeff_59     1     sTO     H       1          -0.0110      12.011
1342  oeff_60     1     sTO     H       1          -0.0110      12.011
1343  oeff_61     1     sTO     O       1          -0.5160      12.011
1344  oeff_62     1     sTO     C       1           0.2820      12.011
1345  oeff_63     1     sTO     H       1          -0.0080      12.011
1346  oeff_64     1     sTO     H       1          -0.0080      12.011
1347  oeff_65     1     sTO     H       1          -0.0080      12.011
1348  oeff_66     1     sTOl    H       1          -0.0110      12.011
1349  oeff_67     1     sTOl    H       1          -0.0110      12.011
1350  oeff_68     1     sTOl    O       1          -0.5160      12.011
1351  oeff_69     1     sTOl    C       1           0.2800      12.011
1352  oeff_70     1     sTOl    H       1          -0.0110      12.011
1353  oeff_71     1     sTOl    H       1          -0.0110      12.011
1354  oeff_72     1     sTOl    C       1           0.2800      12.011
1355  oeff_73     1     sTOl    H       1          -0.0110      12.011
1356  oeff_74     1     sTOl    H       1          -0.0110      12.011
1357  oeff_75     1     sTOl    O       1          -0.5160      12.011
1358  oeff_76     1     sTOl    C       1           0.2800      12.011
1359  oeff_77     1     sTOl    H       1          -0.0110      12.011
1360  oeff_78     1     sTOl    H       1          -0.0110      12.011
1361  oeff_79     1     sTOl    C       1           0.2800      12.011
1362  oeff_80     1     sTOl    H       1          -0.0110      12.011
1363  oeff_81     1     sTOl    H       1          -0.0110      12.011
1364  oeff_82     1     sTOl    O       1          -0.5160      12.011
1365  oeff_83     1     sTOl    C       1           0.2820      12.011
1366  oeff_84     1     sTOl    H       1          -0.0080      12.011
1367  oeff_85     1     sTOl    H       1          -0.0080      12.011
1368  oeff_86     1     sTOl    H       1          -0.0080      12.011
1369  oeff_87     1     sTO     H       1          -0.0110      12.011
1370  oeff_88     1     sTO     H       1          -0.0110      12.011
1371  oeff_89     1     sTO     O       1          -0.5160      12.011
1372  oeff_90     1     sTO     C       1           0.2800      12.011
1373  oeff_91     1     sTO     H       1          -0.0110      12.011
1374  oeff_92     1     sTO     H       1          -0.0110      12.011
1375  oeff_93     1     sTO     C       1           0.2800      12.011
1376  oeff_94     1     sTO     H       1          -0.0110      12.011
1377  oeff_95     1     sTO     H       1          -0.0110      12.011
1378  oeff_96     1     sTO     O       1          -0.5160      12.011
1379  oeff_97     1     sTO     C       1           0.2800      12.011
1380  oeff_98     1     sTO     H       1          -0.0110      12.011
1381  oeff_99     1     sTO     H       1          -0.0110      12.011
1382  oeff_100    1     sTO     C       1           0.2800      12.011
1383  oeff_101    1     sTO     H       1          -0.0110      12.011
1384  oeff_102    1     sTO     H       1          -0.0110      12.011
1385  oeff_103    1     sTO     O       1          -0.5160      12.011
1386  oeff_104    1     sTO     C       1           0.2820      12.011
1387  oeff_105    1     sTO     H       1          -0.0080      12.011
1388  oeff_106    1     sTO     H       1          -0.0080      12.011
1389  oeff_107    1     sTO     H       1          -0.0080      12.011
1390  oeff_108    1     sTOl    H       1          -0.0110      12.011
1391  oeff_109    1     sTOl    H       1          -0.0110      12.011
1392  oeff_110    1     sTOl    O       1          -0.5160      12.011
1393  oeff_111    1     sTOl    C       1           0.2800      12.011
1394  oeff_112    1     sTOl    H       1          -0.0110      12.011
1395  oeff_113    1     sTOl    H       1          -0.0110      12.011
1396  oeff_114    1     sTOl    C       1           0.2800      12.011
1397  oeff_115    1     sTOl    H       1          -0.0110      12.011
1398  oeff_116    1     sTOl    H       1          -0.0110      12.011
1399  oeff_117    1     sTOl    O       1          -0.5160      12.011
1400  oeff_118    1     sTOl    C       1           0.2800      12.011
1401  oeff_119    1     sTOl    H       1          -0.0110      12.011
1402  oeff_120    1     sTOl    H       1          -0.0110      12.011
1403  oeff_121    1     sTOl    C       1           0.2800      12.011
1404  oeff_122    1     sTOl    H       1          -0.0110      12.011
1405  oeff_123    1     sTOl    H       1          -0.0110      12.011
1406  oeff_124    1     sTOl    O       1          -0.5160      12.011
1407  oeff_125    1     sTOl    C       1           0.2820      12.011
1408  oeff_126    1     sTOl    H       1          -0.0080      12.011
1409  oeff_127    1     sTOl    H       1          -0.0080      12.011
1410  oeff_128    1     sTOl    H       1          -0.0080      12.011
1411  oeff_1      1     TO      C       1           0.0830    12.01100
1412  oeff_2      1     TO      C       1          -0.3200    12.01100
1413  oeff_3      1     TO      S       1          -0.1790    32.06000
1414  oeff_4      1     TO      O       1          -0.2790    15.99940
1415  oeff_5      1     sTO     C       1           0.0920    12.01100
1416  oeff_6      1     TO      H       1           0.2080       1.008
1417  oeff_7      1     sTO     H       1           0.0575       1.008
1418  oeff_8      1     sTO     H       1           0.0455       1.008
1419  oeff_9      1     sTO     C       1           0.2800      12.011
1420  oeff_10     1     TO      C       1           0.2820    12.01100
1421  oeff_11     1     TO      C       1          -0.0040    12.01100
1422  oeff_12     1     TOl     C       1          -0.0140    12.01100
1423  oeff_13     1     TOl     C       1           0.2450    12.01100
1424  oeff_14     1     TOl     S       1          -0.1890    32.06000
1425  oeff_15     1     TOl     O       1          -0.1920    15.99940
1426  oeff_16     1     sTOl    C       1           0.0070    12.01100
1427  oeff_17     1     TOl     H       1           0.2110       1.008
1428  oeff_18     1     sTOl    H       1           0.0855       1.008
1429  oeff_19     1     sTOl    H       1           0.0705       1.008
1430  oeff_20     1     sTOl    C       1           0.2800      12.011
1431  oeff_21     1     TOl     C       1          -0.3320    12.01100
1432  oeff_22     1     TOl     C       1           0.1220    12.01100
1433  oeff_23     1     TO      C       1           0.1220    12.01100
1434  oeff_24     1     TO      C       1          -0.3320    12.01100
1435  oeff_25     1     TO      S       1          -0.1890    32.06000
1436  oeff_26     1     TO      O       1          -0.1920    15.99940
1437  oeff_27     1     sTO     C       1           0.0070    12.01100
1438  oeff_28     1     TO      H       1           0.2110       1.008
1439  oeff_29     1     sTO     H       1           0.0855       1.008
1440  oeff_30     1     sTO     H       1           0.0705       1.008
1441  oeff_31     1     sTO     C       1           0.2800      12.011
1442  oeff_32     1     TO      C       1           0.2450    12.01100
1443  oeff_33     1     TO      C       1          -0.0140    12.01100
1444  oeff_34     1     TOl     C       1          -0.0040    12.01100
1445  oeff_35     1     TOl     C       1           0.2820    12.01100
1446  oeff_36     1     TOl     S       1          -0.1790    32.06000
1447  oeff_37     1     TOl     O       1          -0.2790    15.99940
1448  oeff_38     1     sTOl    C       1           0.0920    12.01100
1449  oeff_39     1     TOl     H       1           0.2080       1.008
1450  oeff_40     1     sTOl    H       1           0.0580       1.008
1451  oeff_41     1     sTOl    H       1           0.0450       1.008
1452  oeff_42     1     sTOl    C       1           0.2800      12.011
1453  oeff_43     1     TOl     C       1          -0.3200    12.01100
1454  oeff_44     1     TOl     C       1           0.0830    12.01100
1455  oeff_45     1     sTO     H       1          -0.0110      12.011
1456  oeff_46     1     sTO     H       1          -0.0110      12.011
1457  oeff_47     1     sTO     O       1          -0.5160      12.011
1458  oeff_48     1     sTO     C       1           0.2800      12.011
1459  oeff_49     1     sTO     H       1          -0.0110      12.011
1460  oeff_50     1     sTO     H       1          -0.0110      12.011
1461  oeff_51     1     sTO     C       1           0.2800      12.011
1462  oeff_52     1     sTO     H       1          -0.0110      12.011
1463  oeff_53     1     sTO     H       1          -0.0110      12.011
1464  oeff_54     1     sTO     O       1          -0.5160      12.011
1465  oeff_55     1     sTO     C       1           0.2800      12.011
1466  oeff_56     1     sTO     H       1          -0.0110      12.011
1467  oeff_57     1     sTO     H       1          -0.0110      12.011
1468  oeff_58     1     sTO     C       1           0.2800      12.011
1469  oeff_59     1     sTO     H       1          -0.0110      12.011
1470  oeff_60     1     sTO     H       1          -0.0110      12.011
1471  oeff_61     1     sTO     O       1          -0.5160      12.011
1472  oeff_62     1     sTO     C       1           0.2820      12.011
1473  oeff_63     1     sTO     H       1          -0.0080      12.011
1474  oeff_64     1     sTO     H       1          -0.0080      12.011
1475  oeff_65     1     sTO     H       1          -0.0080      12.011
1476  oeff_66     1     sTOl    H       1          -0.0110      12.011
1477  oeff_67     1     sTOl    H       1          -0.0110      12.011
1478  oeff_68     1     sTOl    O       1          -0.5160      12.011
1479  oeff_69     1     sTOl    C       1           0.2800      12.011
1480  oeff_70     1     sTOl    H       1          -0.0110      12.011
1481  oeff_71     1     sTOl    H       1          -0.0110      12.011
1482  oeff_72     1     sTOl    C       1           0.2800      12.011
1483  oeff_73     1     sTOl    H       1          -0.0110      12.011
1484  oeff_74     1     sTOl    H       1          -0.0110      12.011
1485  oeff_75     1     sTOl    O       1          -0.5160      12.011
1486  oeff_76     1     sTOl    C       1           0.2800      12.011
1487  oeff_77     1     sTOl    H       1          -0.0110      12.011
1488  oeff_78     1     sTOl    H       1          -0.0110      12.011
1489  oeff_79     1     sTOl    C       1           0.2800      12.011
1490  oeff_80     1     sTOl    H       1          -0.0110      12.011
1491  oeff_81     1     sTOl    H       1          -0.0110      12.011
1492  oeff_82     1     sTOl    O       1          -0.5160      12.011
1493  oeff_83     1     sTOl    C       1           0.2820      12.011
1494  oeff_84     1     sTOl    H       1          -0.0080      12.011
1495  oeff_85     1     sTOl    H       1          -0.0080      12.011
1496  oeff_86     1     sTOl    H       1          -0.0080      12.011
1497  oeff_87     1     sTO     H       1          -0.0110      12.011
1498  oeff_88     1     sTO     H       1          -0.0110      12.011
1499  oeff_89     1     sTO     O       1          -0.5160      12.011
1500  oeff_90     1     sTO     C       1           0.2800      12.011
1501  oeff_91     1     sTO     H       1          -0.0110      12.011
1502  oeff_92     1     sTO     H       1          -0.0110      12.011
1503  oeff_93     1     sTO     C       1           0.2800      12.011
1504  oeff_94     1     sTO     H       1          -0.0110      12.011
1505  oeff_95     1     sTO     H       1          -0.0110      12.011
1506  oeff_96     1     sTO     O       1          -0.5160      12.011
1507  oeff_97     1     sTO     C       1           0.2800      12.011
1508  oeff_98     1     sTO     H       1          -0.0110      12.011
1509  oeff_99     1     sTO     H       1          -0.0110      12.011
1510  oeff_100    1     sTO     C       1           0.2800      12.011
1511  oeff_101    1     sTO     H       1          -0.0110      12.011
1512  oeff_102    1     sTO     H       1          -0.0110      12.011
1513  oeff_103    1     sTO     O       1          -0.5160      12.011
1514  oeff_104    1     sTO     C       1           0.2820      12.011
1515  oeff_105    1     sTO     H       1          -0.0080      12.011
1516  oeff_106    1     sTO     H       1          -0.0080      12.011
1517  oeff_107    1     sTO     H       1          -0.0080      12.011
1518  oeff_108    1     sTOl    H       1          -0.0110      12.011
1519  oeff_109    1     sTOl    H       1          -0.0110      12.011
1520  oeff_110    1     sTOl    O       1          -0.5160      12.011
1521  oeff_111    1     sTOl    C       1           0.2800      12.011
1522  oeff_112    1     sTOl    H       1          -0.0110      12.011
1523  oeff_113    1     sTOl    H       1          -0.0110      12.011
1524  oeff_114    1     sTOl    C       1           0.2800      12.011
1525  oeff_115    1     sTOl    H       1          -0.0110      12.011
1526  oeff_116    1     sTOl    H       1          -0.0110      12.011
1527  oeff_117    1     sTOl    O       1          -0.5160      12.011
1528  oeff_118    1     sTOl    C       1           0.2800      12.011
1529  oeff_119    1     sTOl    H       1          -0.0110      12.011
1530  oeff_120    1     sTOl    H       1          -0.0110      12.011
1531  oeff_121    1     sTOl    C       1           0.2800      12.011
1532  oeff_122    1     sTOl    H       1          -0.0110      12.011
1533  oeff_123    1     sTOl    H       1          -0.0110      12.011
1534  oeff_124    1     sTOl    O       1          -0.5160      12.011
1535  oeff_125    1     sTOl    C       1           0.2820      12.011
1536  oeff_126    1     sTOl    H       1          -0.0080      12.011
1537  oeff_127    1     sTOl    H       1          -0.0080      12.011
1538  oeff_128    1     sTOl    H       1          -0.0080      12.011
1539  oeff_1      1     TO      C       1           0.0830    12.01100
1540  oeff_2      1     TO      C       1          -0.3200    12.01100
1541  oeff_3      1     TO      S       1          -0.1790    32.06000
1542  oeff_4      1     TO      O       1          -0.2790    15.99940
1543  oeff_5      1     sTO     C       1           0.0920    12.01100
1544  oeff_6      1     TO      H       1           0.2080       1.008
1545  oeff_7      1     sTO     H       1           0.0575       1.008
1546  oeff_8      1     sTO     H       1           0.0455       1.008
1547  oeff_9      1     sTO     C       1           0.2800      12.011
1548  oeff_10     1     TO      C       1           0.2820    12.01100
1549  oeff_11     1     TO      C       1          -0.0040    12.01100
1550  oeff_12     1     TOl     C       1          -0.0140    12.01100
1551  oeff_13     1     TOl     C       1           0.2450    12.01100
1552  oeff_14     1     TOl     S       1          -0.1890    32.06000
1553  oeff_15     1     TOl     O       1          -0.1920    15.99940
1554  oeff_16     1     sTOl    C       1           0.0070    12.01100
1555  oeff_17     1     TOl     H       1           0.2110       1.008
1556  oeff_18     1     sTOl    H       1           0.0855       1.008
1557  oeff_19     1     sTOl    H       1           0.0705       1.008
1558  oeff_20     1     sTOl    C       1           0.2800      12.011
1559  oeff_21     1     TOl     C       1          -0.3320    12.01100
1560  oeff_22     1     TOl     C       1           0.1220    12.01100
1561  oeff_23     1     TO      C       1           0.1220    12.01100
1562  oeff_24     1     TO      C       1          -0.3320    12.01100
1563  oeff_25     1     TO      S       1          -0.1890    32.06000
1564  oeff_26     1     TO      O       1          -0.1920    15.99940
1565  oeff_27     1     sTO     C       1           0.0070    12.01100
1566  oeff_28     1     TO      H       1           0.2110       1.008
1567  oeff_29     1     sTO     H       1           0.0855       1.008
1568  oeff_30     1     sTO     H       1           0.0705       1.008
1569  oeff_31     1     sTO     C       1           0.2800      12.011
1570  oeff_32     1     TO      C       1           0.2450    12.01100
1571  oeff_33     1     TO      C       1          -0.0140    12.01100
1572  oeff_34     1     TOl     C       1          -0.0040    12.01100
1573  oeff_35     1     TOl     C       1           0.2820    12.01100
1574  oeff_36     1     TOl     S       1          -0.1790    32.06000
1575  oeff_37     1     TOl     O       1          -0.2790    15.99940
1576  oeff_38     1     sTOl    C       1           0.0920    12.01100
1577  oeff_39     1     TOl     H       1           0.2080       1.008
1578  oeff_40     1     sTOl    H       1           0.0580       1.008
1579  oeff_41     1     sTOl    H       1           0.0450       1.008
1580  oeff_42     1     sTOl    C       1           0.2800      12.011
1581  oeff_43     1     TOl     C       1          -0.3200    12.01100
1582  oeff_44     1     TOl     C       1           0.0830    12.01100
1583  oeff_45     1     sTO     H       1          -0.0110      12.011
1584  oeff_46     1     sTO     H       1          -0.0110      12.011
1585  oeff_47     1     sTO     O       1          -0.5160      12.011
1586  oeff_48     1     sTO     C       1           0.2800      12.011
1587  oeff_49     1     sTO     H       1          -0.0110      12.011
1588  oeff_50     1     sTO     H       1          -0.0110      12.011
1589  oeff_51     1     sTO     C       1           0.2800      12.011
1590  oeff_52     1     sTO     H       1          -0.0110      12.011
1591  oeff_53     1     sTO     H       1          -0.0110      12.011
1592  oeff_54     1     sTO     O       1          -0.5160      12.011
1593  oeff_55     1     sTO     C       1           0.2800      12.011
1594  oeff_56     1     sTO     H       1          -0.0110      12.011
1595  oeff_57     1     sTO     H       1          -0.0110      12.011
1596  oeff_58     1     sTO     C       1           0.2800      12.011
1597  oeff_59     1     sTO     H       1          -0.0110      12.011
1598  oeff_60     1     sTO     H       1          -0.0110      12.011
1599  oeff_61     1     sTO     O       1          -0.5160      12.011
1600  oeff_62     1     sTO     C       1           0.2820      12.011
1601  oeff_63     1     sTO     H       1          -0.0080      12.011
1602  oeff_64     1     sTO     H       1          -0.0080      12.011
1603  oeff_65     1     sTO     H       1          -0.0080      12.011
1604  oeff_66     1     sTOl    H       1          -0.0110      12.011
1605  oeff_67     1     sTOl    H       1          -0.0110      12.011
1606  oeff_68     1     sTOl    O       1          -0.5160      12.011
1607  oeff_69     1     sTOl    C       1           0.2800      12.011
1608  oeff_70     1     sTOl    H       1          -0.0110      12.011
1609  oeff_71     1     sTOl    H       1          -0.0110      12.011
1610  oeff_72     1     sTOl    C       1           0.2800      12.011
1611  oeff_73     1     sTOl    H       1          -0.0110      12.011
1612  oeff_74     1     sTOl    H       1          -0.0110      12.011
1613  oeff_75     1     sTOl    O       1          -0.5160      12.011
1614  oeff_76     1     sTOl    C       1           0.2800      12.011
1615  oeff_77     1     sTOl    H       1          -0.0110      12.011
1616  oeff_78     1     sTOl    H       1          -0.0110      12.011
1617  oeff_79     1     sTOl    C       1           0.2800      12.011
1618  oeff_80     1     sTOl    H       1          -0.0110      12.011
1619  oeff_81     1     sTOl    H       1          -0.0110      12.011
1620  oeff_82     1     sTOl    O       1          -0.5160      12.011
1621  oeff_83     1     sTOl    C       1           0.2820      12.011
1622  oeff_84     1     sTOl    H       1          -0.0080      12.011
1623  oeff_85     1     sTOl    H       1          -0.0080      12.011
1624  oeff_86     1     sTOl    H       1          -0.0080      12.011
1625  oeff_87     1     sTO     H       1          -0.0110      12.011
1626  oeff_88     1     sTO     H       1          -0.0110      12.011
1627  oeff_89     1     sTO     O       1          -0.5160      12.011
1628  oeff_90     1     sTO     C       1           0.2800      12.011
1629  oeff_91     1     sTO     H       1          -0.0110      12.011
1630  oeff_92     1     sTO     H       1          -0.0110      12.011
1631  oeff_93     1     sTO     C       1           0.2800      12.011
1632  oeff_94     1     sTO     H       1          -0.0110      12.011
1633  oeff_95     1     sTO     H       1          -0.0110      12.011
1634  oeff_96     1     sTO     O       1          -0.5160      12.011
1635  oeff_97     1     sTO     C       1           0.2800      12.011
1636  oeff_98     1     sTO     H       1          -0.0110      12.011
1637  oeff_99     1     sTO     H       1          -0.0110      12.011
1638  oeff_100    1     sTO     C       1           0.2800      12.011
1639  oeff_101    1     sTO     H       1          -0.0110      12.011
1640  oeff_102    1     sTO     H       1          -0.0110      12.011
1641  oeff_103    1     sTO     O       1          -0.5160      12.011
1642  oeff_104    1     sTO     C       1           0.2820      12.011
1643  oeff_105    1     sTO     H       1          -0.0080      12.011
1644  oeff_106    1     sTO     H       1          -0.0080      12.011
1645  oeff_107    1     sTO     H       1          -0.0080      12.011
1646  oeff_108    1     sTOl    H       1          -0.0110      12.011
1647  oeff_109    1     sTOl    H       1          -0.0110      12.011
1648  oeff_110    1     sTOl    O       1          -0.5160      12.011
1649  oeff_111    1     sTOl    C       1           0.2800      12.011
1650  oeff_112    1     sTOl    H       1          -0.0110      12.011
1651  oeff_113    1     sTOl    H       1          -0.0110      12.011
1652  oeff_114    1     sTOl    C       1           0.2800      12.011
1653  oeff_115    1     sTOl    H       1          -0.0110      12.011
1654  oeff_116    1     sTOl    H       1          -0.0110      12.011
1655  oeff_117    1     sTOl    O       1          -0.5160      12.011
1656  oeff_118    1     sTOl    C       1           0.2800      12.011
1657  oeff_119    1     sTOl    H       1          -0.0110      12.011
1658  oeff_120    1     sTOl    H       1          -0.0110      12.011
1659  oeff_121    1     sTOl    C       1           0.2800      12.011
1660  oeff_122    1     sTOl    H       1          -0.0110      12.011
1661  oeff_123    1     sTOl    H       1          -0.0110      12.011
1662  oeff_124    1     sTOl    O       1          -0.5160      12.011
1663  oeff_125    1     sTOl    C       1           0.2820      12.011
1664  oeff_126    1     sTOl    H       1          -0.0080      12.011
1665  oeff_127    1     sTOl    H       1          -0.0080      12.011
1666  oeff_128    1     sTOl    H       1          -0.0080      12.011
1667  oeff_1      1     TO      C       1           0.0830    12.01100
1668  oeff_2      1     TO      C       1          -0.3200    12.01100
1669  oeff_3      1     TO      S       1          -0.1790    32.06000
1670  oeff_4      1     TO      O       1          -0.2790    15.99940
1671  oeff_5      1     sTO     C       1           0.0920    12.01100
1672  oeff_6      1     TO      H       1           0.2080       1.008
1673  oeff_7      1     sTO     H       1           0.0575       1.008
1674  oeff_8      1     sTO     H       1           0.0455       1.008
1675  oeff_9      1     sTO     C       1           0.2800      12.011
1676  oeff_10     1     TO      C       1           0.2820    12.01100
1677  oeff_11     1     TO      C       1          -0.0040    12.01100
1678  oeff_12     1     TOl     C       1          -0.0140    12.01100
1679  oeff_13     1     TOl     C       1           0.2450    12.01100
1680  oeff_14     1     TOl     S       1          -0.1890    32.06000
1681  oeff_15     1     TOl     O       1          -0.1920    15.99940
1682  oeff_16     1     sTOl    C       1           0.0070    12.01100
1683  oeff_17     1     TOl     H       1           0.2110       1.008
1684  oeff_18     1     sTOl    H       1           0.0855       1.008
1685  oeff_19     1     sTOl    H       1           0.0705       1.008
1686  oeff_20     1     sTOl    C       1           0.2800      12.011
1687  oeff_21     1     TOl     C       1          -0.3320    12.01100
1688  oeff_22     1     TOl     C       1           0.1220    12.01100
1689  oeff_23     1     TO      C       1           0.1220    12.01100
1690  oeff_24     1     TO      C       1          -0.3320    12.01100
1691  oeff_25     1     TO      S       1          -0.1890    32.06000
1692  oeff_26     1     TO      O       1          -0.1920    15.99940
1693  oeff_27     1     sTO     C       1           0.0070    12.01100
1694  oeff_28     1     TO      H       1           0.2110       1.008
1695  oeff_29     1     sTO     H       1           0.0855       1.008
1696  oeff_30     1     sTO     H       1           0.0705       1.008
1697  oeff_31     1     sTO     C       1           0.2800      12.011
1698  oeff_32     1     TO      C       1           0.2450    12.01100
1699  oeff_33     1     TO      C       1          -0.0140    12.01100
1700  oeff_34     1     TOl     C       1          -0.0040    12.01100
1701  oeff_35     1     TOl     C       1           0.2820    12.01100
1702  oeff_36     1     TOl     S       1          -0.1790    32.06000
1703  oeff_37     1     TOl     O       1          -0.2790    15.99940
1704  oeff_38     1     sTOl    C       1           0.0920    12.01100
1705  oeff_39     1     TOl     H       1           0.2080       1.008
1706  oeff_40     1     sTOl    H       1           0.0580       1.008
1707  oeff_41     1     sTOl    H       1           0.0450       1.008
1708  oeff_42     1     sTOl    C       1           0.2800      12.011
1709  oeff_43     1     TOl     C       1          -0.3200    12.01100
1710  oeff_44     1     TOl     C       1           0.0830    12.01100
1711  oeff_45     1     sTO     H       1          -0.0110      12.011
1712  oeff_46     1     sTO     H       1          -0.0110      12.011
1713  oeff_47     1     sTO     O       1          -0.5160      12.011
1714  oeff_48     1     sTO     C       1           0.2800      12.011
1715  oeff_49     1     sTO     H       1          -0.0110      12.011
1716  oeff_50     1     sTO     H       1          -0.0110      12.011
1717  oeff_51     1     sTO     C       1           0.2800      12.011
1718  oeff_52     1     sTO     H       1          -0.0110      12.011
1719  oeff_53     1     sTO     H       1          -0.0110      12.011
1720  oeff_54     1     sTO     O       1          -0.5160      12.011
1721  oeff_55     1     sTO     C       1           0.2800      12.011
1722  oeff_56     1     sTO     H       1          -0.0110      12.011
1723  oeff_57     1     sTO     H       1          -0.0110      12.011
1724  oeff_58     1     sTO     C       1           0.2800      12.011
1725  oeff_59     1     sTO     H       1          -0.0110      12.011
1726  oeff_60     1     sTO     H       1          -0.0110      12.011
1727  oeff_61     1     sTO     O       1          -0.5160      12.011
1728  oeff_62     1     sTO     C       1           0.2820      12.011
1729  oeff_63     1     sTO     H       1          -0.0080      12.011
1730  oeff_64     1     sTO     H       1          -0.0080      12.011
1731  oeff_65     1     sTO     H       1          -0.0080      12.011
1732  oeff_66     1     sTOl    H       1          -0.0110      12.011
1733  oeff_67     1     sTOl    H       1          -0.0110      12.011
1734  oeff_68     1     sTOl    O       1          -0.5160      12.011
1735  oeff_69     1     sTOl    C       1           0.2800      12.011
1736  oeff_70     1     sTOl    H       1          -0.0110      12.011
1737  oeff_71     1     sTOl    H       1          -0.0110      12.011
1738  oeff_72     1     sTOl    C       1           0.2800      12.011
1739  oeff_73     1     sTOl    H       1          -0.0110      12.011
1740  oeff_74     1     sTOl    H       1          -0.0110      12.011
1741  oeff_75     1     sTOl    O       1          -0.5160      12.011
1742  oeff_76     1     sTOl    C       1           0.2800      12.011
1743  oeff_77     1     sTOl    H       1          -0.0110      12.011
1744  oeff_78     1     sTOl    H       1          -0.0110      12.011
1745  oeff_79     1     sTOl    C       1           0.2800      12.011
1746  oeff_80     1     sTOl    H       1          -0.0110      12.011
1747  oeff_81     1     sTOl    H       1          -0.0110      12.011
1748  oeff_82     1     sTOl    O       1          -0.5160      12.011
1749  oeff_83     1     sTOl    C       1           0.2820      12.011
1750  oeff_84     1     sTOl    H       1          -0.0080      12.011
1751  oeff_85     1     sTOl    H       1          -0.0080      12.011
1752  oeff_86     1     sTOl    H       1          -0.0080      12.011
1753  oeff_87     1     sTO     H       1          -0.0110      12.011
1754  oeff_88     1     sTO     H       1          -0.0110      12.011
1755  oeff_89     1     sTO     O       1          -0.5160      12.011
1756  oeff_90     1     sTO     C       1           0.2800      12.011
1757  oeff_91     1     sTO     H       1          -0.0110      12.011
1758  oeff_92     1     sTO     H       1          -0.0110      12.011
1759  oeff_93     1     sTO     C       1           0.2800      12.011
1760  oeff_94     1     sTO     H       1          -0.0110      12.011
1761  oeff_95     1     sTO     H       1          -0.0110      12.011
1762  oeff_96     1     sTO     O       1          -0.5160      12.011
1763  oeff_97     1     sTO     C       1           0.2800      12.011
1764  oeff_98     1     sTO     H       1          -0.0110      12.011
1765  oeff_99     1     sTO     H       1          -0.0110      12.011
1766  oeff_100    1     sTO     C       1           0.2800      12.011
1767  oeff_101    1     sTO     H       1          -0.0110      12.011
1768  oeff_102    1     sTO     H       1          -0.0110      12.011
1769  oeff_103    1     sTO     O       1          -0.5160      12.011
1770  oeff_104    1     sTO     C       1           0.2820      12.011
1771  oeff_105    1     sTO     H       1          -0.0080      12.011
1772  oeff_106    1     sTO     H       1          -0.0080      12.011
1773  oeff_107    1     sTO     H       1          -0.0080      12.011
1774  oeff_108    1     sTOl    H       1          -0.0110      12.011
1775  oeff_109    1     sTOl    H       1          -0.0110      12.011
1776  oeff_110    1     sTOl    O       1          -0.5160      12.011
1777  oeff_111    1     sTOl    C       1           0.2800      12.011
1778  oeff_112    1     sTOl    H       1          -0.0110      12.011
1779  oeff_113    1     sTOl    H       1          -0.0110      12.011
1780  oeff_114    1     sTOl    C       1           0.2800      12.011
1781  oeff_115    1     sTOl    H       1          -0.0110      12.011
1782  oeff_116    1     sTOl    H       1          -0.0110      12.011
1783  oeff_117    1     sTOl    O       1          -0.5160      12.011
1784  oeff_118    1     sTOl    C       1           0.2800      12.011
1785  oeff_119    1     sTOl    H       1          -0.0110      12.011
1786  oeff_120    1     sTOl    H       1          -0.0110      12.011
1787  oeff_121    1     sTOl    C       1           0.2800      12.011
1788  oeff_122    1     sTOl    H       1          -0.0110      12.011
1789  oeff_123    1     sTOl    H       1          -0.0110      12.011
1790  oeff_124    1     sTOl    O       1          -0.5160      12.011
1791  oeff_125    1     sTOl    C       1           0.2820      12.011
1792  oeff_126    1     sTOl    H       1          -0.0080      12.011
1793  oeff_127    1     sTOl    H       1          -0.0080      12.011
1794  oeff_128    1     sTOl    H       1          -0.0080      12.011
1795  oeff_1      1     TO      C       1           0.0830    12.01100
1796  oeff_2      1     TO      C       1          -0.3200    12.01100
1797  oeff_3      1     TO      S       1          -0.1790    32.06000
1798  oeff_4      1     TO      O       1          -0.2790    15.99940
1799  oeff_5      1     sTO     C       1           0.0920    12.01100
1800  oeff_6      1     TO      H       1           0.2080       1.008
1801  oeff_7      1     sTO     H       1           0.0575       1.008
1802  oeff_8      1     sTO     H       1           0.0455       1.008
1803  oeff_9      1     sTO     C       1           0.2800      12.011
1804  oeff_10     1     TO      C       1           0.2820    12.01100
1805  oeff_11     1     TO      C       1          -0.0040    12.01100
1806  oeff_12     1     TOl     C       1          -0.0140    12.01100
1807  oeff_13     1     TOl     C       1           0.2450    12.01100
1808  oeff_14     1     TOl     S       1          -0.1890    32.06000
1809  oeff_15     1     TOl     O       1          -0.1920    15.99940
1810  oeff_16     1     sTOl    C       1           0.0070    12.01100
1811  oeff_17     1     TOl     H       1           0.2110       1.008
1812  oeff_18     1     sTOl    H       1           0.0855       1.008
1813  oeff_19     1     sTOl    H       1           0.0705       1.008
1814  oeff_20     1     sTOl    C       1           0.2800      12.011
1815  oeff_21     1     TOl     C       1          -0.3320    12.01100
1816  oeff_22     1     TOl     C       1           0.1220    12.01100
1817  oeff_23     1     TO      C       1           0.1220    12.01100
1818  oeff_24     1     TO      C       1          -0.3320    12.01100
1819  oeff_25     1     TO      S       1          -0.1890    32.06000
1820  oeff_26     1     TO      O       1          -0.1920    15.99940
1821  oeff_27     1     sTO     C       1           0.0070    12.01100
1822  oeff_28     1     TO      H       1           0.2110       1.008
1823  oeff_29     1     sTO     H       1           0.0855       1.008
1824  oeff_30     1     sTO     H       1           0.0705       1.008
1825  oeff_31     1     sTO     C       1           0.2800      12.011
1826  oeff_32     1     TO      C       1           0.2450    12.01100
1827  oeff_33     1     TO      C       1          -0.0140    12.01100
1828  oeff_34     1     TOl     C       1          -0.0040    12.01100
1829  oeff_35     1     TOl     C       1           0.2820    12.01100
1830  oeff_36     1     TOl     S       1          -0.1790    32.06000
1831  oeff_37     1     TOl     O       1          -0.2790    15.99940
1832  oeff_38     1     sTOl    C       1           0.0920    12.01100
1833  oeff_39     1     TOl     H       1           0.2080       1.008
1834  oeff_40     1     sTOl    H       1           0.0580       1.008
1835  oeff_41     1     sTOl    H       1           0.0450       1.008
1836  oeff_42     1     sTOl    C       1           0.2800      12.011
1837  oeff_43     1     TOl     C       1          -0.3200    12.01100
1838  oeff_44     1     TOl     C       1           0.0830    12.01100
1839  oeff_45     1     sTO     H       1          -0.0110      12.011
1840  oeff_46     1     sTO     H       1          -0.0110      12.011
1841  oeff_47     1     sTO     O       1          -0.5160      12.011
1842  oeff_48     1     sTO     C       1           0.2800      12.011
1843  oeff_49     1     sTO     H       1          -0.0110      12.011
1844  oeff_50     1     sTO     H       1          -0.0110      12.011
1845  oeff_51     1     sTO     C       1           0.2800      12.011
1846  oeff_52     1     sTO     H       1          -0.0110      12.011
1847  oeff_53     1     sTO     H       1          -0.0110      12.011
1848  oeff_54     1     sTO     O       1          -0.5160      12.011
1849  oeff_55     1     sTO     C       1           0.2800      12.011
1850  oeff_56     1     sTO     H       1          -0.0110      12.011
1851  oeff_57     1     sTO     H       1          -0.0110      12.011
1852  oeff_58     1     sTO     C       1           0.2800      12.011
1853  oeff_59     1     sTO     H       1          -0.0110      12.011
1854  oeff_60     1     sTO     H       1          -0.0110      12.011
1855  oeff_61     1     sTO     O       1          -0.5160      12.011
1856  oeff_62     1     sTO     C       1           0.2820      12.011
1857  oeff_63     1     sTO     H       1          -0.0080      12.011
1858  oeff_64     1     sTO     H       1          -0.0080      12.011
1859  oeff_65     1     sTO     H       1          -0.0080      12.011
1860  oeff_66     1     sTOl    H       1          -0.0110      12.011
1861  oeff_67     1     sTOl    H       1          -0.0110      12.011
1862  oeff_68     1     sTOl    O       1          -0.5160      12.011
1863  oeff_69     1     sTOl    C       1           0.2800      12.011
1864  oeff_70     1     sTOl    H       1          -0.0110      12.011
1865  oeff_71     1     sTOl    H       1          -0.0110      12.011
1866  oeff_72     1     sTOl    C       1           0.2800      12.011
1867  oeff_73     1     sTOl    H       1          -0.0110      12.011
1868  oeff_74     1     sTOl    H       1          -0.0110      12.011
1869  oeff_75     1     sTOl    O       1          -0.5160      12.011
1870  oeff_76     1     sTOl    C       1           0.2800      12.011
1871  oeff_77     1     sTOl    H       1          -0.0110      12.011
1872  oeff_78     1     sTOl    H       1          -0.0110      12.011
1873  oeff_79     1     sTOl    C       1           0.2800      12.011
1874  oeff_80     1     sTOl    H       1          -0.0110      12.011
1875  oeff_81     1     sTOl    H       1          -0.0110      12.011
1876  oeff_82     1     sTOl    O       1          -0.5160      12.011
1877  oeff_83     1     sTOl    C       1           0.2820      12.011
1878  oeff_84     1     sTOl    H       1          -0.0080      12.011
1879  oeff_85     1     sTOl    H       1          -0.0080      12.011
1880  oeff_86     1     sTOl    H       1          -0.0080      12.011
1881  oeff_87     1     sTO     H       1          -0.0110      12.011
1882  oeff_88     1     sTO     H       1          -0.0110      12.011
1883  oeff_89     1     sTO     O       1          -0.5160      12.011
1884  oeff_90     1     sTO     C       1           0.2800      12.011
1885  oeff_91     1     sTO     H       1          -0.0110      12.011
1886  oeff_92     1     sTO     H       1          -0.0110      12.011
1887  oeff_93     1     sTO     C       1           0.2800      12.011
1888  oeff_94     1     sTO     H       1          -0.0110      12.011
1889  oeff_95     1     sTO     H       1          -0.0110      12.011
1890  oeff_96     1     sTO     O       1          -0.5160      12.011
1891  oeff_97     1     sTO     C       1           0.2800      12.011
1892  oeff_98     1     sTO     H       1          -0.0110      12.011
1893  oeff_99     1     sTO     H       1          -0.0110      12.011
1894  oeff_100    1     sTO     C       1           0.2800      12.011
1895  oeff_101    1     sTO     H       1          -0.0110      12.011
1896  oeff_102    1     sTO     H       1          -0.0110      12.011
1897  oeff_103    1     sTO     O       1          -0.5160      12.011
1898  oeff_104    1     sTO     C       1           0.2820      12.011
1899  oeff_105    1     sTO     H       1          -0.0080      12.011
1900  oeff_106    1     sTO     H       1          -0.0080      12.011
1901  oeff_107    1     sTO     H       1          -0.0080      12.011
1902  oeff_108    1     sTOl    H       1          -0.0110      12.011
1903  oeff_109    1     sTOl    H       1          -0.0110      12.011
1904  oeff_110    1     sTOl    O       1          -0.5160      12.011
1905  oeff_111    1     sTOl    C       1           0.2800      12.011
1906  oeff_112    1     sTOl    H       1          -0.0110      12.011
1907  oeff_113    1     sTOl    H       1          -0.0110      12.011
1908  oeff_114    1     sTOl    C       1           0.2800      12.011
1909  oeff_115    1     sTOl    H       1          -0.0110      12.011
1910  oeff_116    1     sTOl    H       1          -0.0110      12.011
1911  oeff_117    1     sTOl    O       1          -0.5160      12.011
1912  oeff_118    1     sTOl    C       1           0.2800      12.011
1913  oeff_119    1     sTOl    H       1          -0.0110      12.011
1914  oeff_120    1     sTOl    H       1          -0.0110      12.011
1915  oeff_121    1     sTOl    C       1           0.2800      12.011
1916  oeff_122    1     sTOl    H       1          -0.0110      12.011
1917  oeff_123    1     sTOl    H       1          -0.0110      12.011
1918  oeff_124    1     sTOl    O       1          -0.5160      12.011
1919  oeff_125    1     sTOl    C       1           0.2820      12.011
1920  oeff_126    1     sTOl    H       1          -0.0080      12.011
1921  oeff_127    1     sTOl    H       1          -0.0080      12.011
1922  oeff_128    1     sTOl    H       1          -0.0080      12.011
1923  oeff_1      1     TO      C       1           0.0830    12.01100
1924  oeff_2      1     TO      C       1          -0.3200    12.01100
1925  oeff_3      1     TO      S       1          -0.1790    32.06000
1926  oeff_4      1     TO      O       1          -0.2790    15.99940
1927  oeff_5      1     sTO     C       1           0.0920    12.01100
1928  oeff_6      1     TO      H       1           0.2080       1.008
1929  oeff_7      1     sTO     H       1           0.0575       1.008
1930  oeff_8      1     sTO     H       1           0.0455       1.008
1931  oeff_9      1     sTO     C       1           0.2800      12.011
1932  oeff_10     1     TO      C       1           0.2820    12.01100
1933  oeff_11     1     TO      C       1          -0.0040    12.01100
1934  oeff_12     1     TOl     C       1          -0.0140    12.01100
1935  oeff_13     1     TOl     C       1           0.2450    12.01100
1936  oeff_14     1     TOl     S       1          -0.1890    32.06000
1937  oeff_15     1     TOl     O       1          -0.1920    15.99940
1938  oeff_16     1     sTOl    C       1           0.0070    12.01100
1939  oeff_17     1     TOl     H       1           0.2110       1.008
1940  oeff_18     1     sTOl    H       1           0.0855       1.008
1941  oeff_19     1     sTOl    H       1           0.0705       1.008
1942  oeff_20     1     sTOl    C       1           0.2800      12.011
1943  oeff_21     1     TOl     C       1          -0.3320    12.01100
1944  oeff_22     1     TOl     C       1           0.1220    12.01100
1945  oeff_23     1     TO      C       1           0.1220    12.01100
1946  oeff_24     1     TO      C       1          -0.3320    12.01100
1947  oeff_25     1     TO      S       1          -0.1890    32.06000
1948  oeff_26     1     TO      O       1          -0.1920    15.99940
1949  oeff_27     1     sTO     C       1           0.0070    12.01100
1950  oeff_28     1     TO      H       1           0.2110       1.008
1951  oeff_29     1     sTO     H       1           0.0855       1.008
1952  oeff_30     1     sTO     H       1           0.0705       1.008
1953  oeff_31     1     sTO     C       1           0.2800      12.011
1954  oeff_32     1     TO      C       1           0.2450    12.01100
1955  oeff_33     1     TO      C       1          -0.0140    12.01100
1956  oeff_34     1     TOl     C       1          -0.0040    12.01100
1957  oeff_35     1     TOl     C       1           0.2820    12.01100
1958  oeff_36     1     TOl     S       1          -0.1790    32.06000
1959  oeff_37     1     TOl     O       1          -0.2790    15.99940
1960  oeff_38     1     sTOl    C       1           0.0920    12.01100
1961  oeff_39     1     TOl     H       1           0.2080       1.008
1962  oeff_40     1     sTOl    H       1           0.0580       1.008
1963  oeff_41     1     sTOl    H       1           0.0450       1.008
1964  oeff_42     1     sTOl    C       1           0.2800      12.011
1965  oeff_43     1     TOl     C       1          -0.3200    12.01100
1966  oeff_44     1     TOl     C       1           0.0830    12.01100
1967  oeff_45     1     sTO     H       1          -0.0110      12.011
1968  oeff_46     1     sTO     H       1          -0.0110      12.011
1969  oeff_47     1     sTO     O       1          -0.5160      12.011
1970  oeff_48     1     sTO     C       1           0.2800      12.011
1971  oeff_49     1     sTO     H       1          -0.0110      12.011
1972  oeff_50     1     sTO     H       1          -0.0110      12.011
1973  oeff_51     1     sTO     C       1           0.2800      12.011
1974  oeff_52     1     sTO     H       1          -0.0110      12.011
1975  oeff_53     1     sTO     H       1          -0.0110      12.011
1976  oeff_54     1     sTO     O       1          -0.5160      12.011
1977  oeff_55     1     sTO     C       1           0.2800      12.011
1978  oeff_56     1     sTO     H       1          -0.0110      12.011
1979  oeff_57     1     sTO     H       1          -0.0110      12.011
1980  oeff_58     1     sTO     C       1           0.2800      12.011
1981  oeff_59     1     sTO     H       1          -0.0110      12.011
1982  oeff_60     1     sTO     H       1          -0.0110      12.011
1983  oeff_61     1     sTO     O       1          -0.5160      12.011
1984  oeff_62     1     sTO     C       1           0.2820      12.011
1985  oeff_63     1     sTO     H       1          -0.0080      12.011
1986  oeff_64     1     sTO     H       1          -0.0080      12.011
1987  oeff_65     1     sTO     H       1          -0.0080      12.011
1988  oeff_66     1     sTOl    H       1          -0.0110      12.011
1989  oeff_67     1     sTOl    H       1          -0.0110      12.011
1990  oeff_68     1     sTOl    O       1          -0.5160      12.011
1991  oeff_69     1     sTOl    C       1           0.2800      12.011
1992  oeff_70     1     sTOl    H       1          -0.0110      12.011
1993  oeff_71     1     sTOl    H       1          -0.0110      12.011
1994  oeff_72     1     sTOl    C       1           0.2800      12.011
1995  oeff_73     1     sTOl    H       1          -0.0110      12.011
1996  oeff_74     1     sTOl    H       1          -0.0110      12.011
1997  oeff_75     1     sTOl    O       1          -0.5160      12.011
1998  oeff_76     1     sTOl    C       1           0.2800      12.011
1999  oeff_77     1     sTOl    H       1          -0.0110      12.011
2000  oeff_78     1     sTOl    H       1          -0.0110      12.011
2001  oeff_79     1     sTOl    C       1           0.2800      12.011
2002  oeff_80     1     sTOl    H       1          -0.0110      12.011
2003  oeff_81     1     sTOl    H       1          -0.0110      12.011
2004  oeff_82     1     sTOl    O       1          -0.5160      12.011
2005  oeff_83     1     sTOl    C       1           0.2820      12.011
2006  oeff_84     1     sTOl    H       1          -0.0080      12.011
2007  oeff_85     1     sTOl    H       1          -0.0080      12.011
2008  oeff_86     1     sTOl    H       1          -0.0080      12.011
2009  oeff_87     1     sTO     H       1          -0.0110      12.011
2010  oeff_88     1     sTO     H       1          -0.0110      12.011
2011  oeff_89     1     sTO     O       1          -0.5160      12.011
2012  oeff_90     1     sTO     C       1           0.2800      12.011
2013  oeff_91     1     sTO     H       1          -0.0110      12.011
2014  oeff_92     1     sTO     H       1          -0.0110      12.011
2015  oeff_93     1     sTO     C       1           0.2800      12.011
2016  oeff_94     1     sTO     H       1          -0.0110      12.011
2017  oeff_95     1     sTO     H       1          -0.0110      12.011
2018  oeff_96     1     sTO     O       1          -0.5160      12.011
2019  oeff_97     1     sTO     C       1           0.2800      12.011
2020  oeff_98     1     sTO     H       1          -0.0110      12.011
2021  oeff_99     1     sTO     H       1          -0.0110      12.011
2022  oeff_100    1     sTO     C       1           0.2800      12.011
2023  oeff_101    1     sTO     H       1          -0.0110      12.011
2024  oeff_102    1     sTO     H       1          -0.0110      12.011
2025  oeff_103    1     sTO     O       1          -0.5160      12.011
2026  oeff_104    1     sTO     C       1           0.2820      12.011
2027  oeff_105    1     sTO     H       1          -0.0080      12.011
2028  oeff_106    1     sTO     H       1          -0.0080      12.011
2029  oeff_107    1     sTO     H       1          -0.0080      12.011
2030  oeff_108    1     sTOl    H       1          -0.0110      12.011
2031  oeff_109    1     sTOl    H       1          -0.0110      12.011
2032  oeff_110    1     sTOl    O       1          -0.5160      12.011
2033  oeff_111    1     sTOl    C       1           0.2800      12.011
2034  oeff_112    1     sTOl    H       1          -0.0110      12.011
2035  oeff_113    1     sTOl    H       1          -0.0110      12.011
2036  oeff_114    1     sTOl    C       1           0.2800      12.011
2037  oeff_115    1     sTOl    H       1          -0.0110      12.011
2038  oeff_116    1     sTOl    H       1          -0.0110      12.011
2039  oeff_117    1     sTOl    O       1          -0.5160      12.011
2040  oeff_118    1     sTOl    C       1           0.2800      12.011
2041  oeff_119    1     sTOl    H       1          -0.0110      12.011
2042  oeff_120    1     sTOl    H       1          -0.0110      12.011
2043  oeff_121    1     sTOl    C       1           0.2800      12.011
2044  oeff_122    1     sTOl    H       1          -0.0110      12.011
2045  oeff_123    1     sTOl    H       1          -0.0110      12.011
2046  oeff_124    1     sTOl    O       1          -0.5160      12.011
2047  oeff_125    1     sTOl    C       1           0.2820      12.011
2048  oeff_126    1     sTOl    H       1          -0.0080      12.011
2049  oeff_127    1     sTOl    H       1          -0.0080      12.011
2050  oeff_128    1     sTOl    H       1          -0.0080      12.011
2051  oeff_1      1     TO      C       1           0.0830    12.01100
2052  oeff_2      1     TO      C       1          -0.3200    12.01100
2053  oeff_3      1     TO      S       1          -0.1790    32.06000
2054  oeff_4      1     TO      O       1          -0.2790    15.99940
2055  oeff_5      1     sTO     C       1           0.0920    12.01100
2056  oeff_6      1     TO      H       1           0.2080       1.008
2057  oeff_7      1     sTO     H       1           0.0575       1.008
2058  oeff_8      1     sTO     H       1           0.0455       1.008
2059  oeff_9      1     sTO     C       1           0.2800      12.011
2060  oeff_10     1     TO      C       1           0.2820    12.01100
2061  oeff_11     1     TO      C       1          -0.0040    12.01100
2062  oeff_12     1     TOl     C       1          -0.0140    12.01100
2063  oeff_13     1     TOl     C       1           0.2450    12.01100
2064  oeff_14     1     TOl     S       1          -0.1890    32.06000
2065  oeff_15     1     TOl     O       1          -0.1920    15.99940
2066  oeff_16     1     sTOl    C       1           0.0070    12.01100
2067  oeff_17     1     TOl     H       1           0.2110       1.008
2068  oeff_18     1     sTOl    H       1           0.0855       1.008
2069  oeff_19     1     sTOl    H       1           0.0705       1.008
2070  oeff_20     1     sTOl    C       1           0.2800      12.011
2071  oeff_21     1     TOl     C       1          -0.3320    12.01100
2072  oeff_22     1     TOl     C       1           0.1220    12.01100
2073  oeff_23     1     TO      C       1           0.1220    12.01100
2074  oeff_24     1     TO      C       1          -0.3320    12.01100
2075  oeff_25     1     TO      S       1          -0.1890    32.06000
2076  oeff_26     1     TO      O       1          -0.1920    15.99940
2077  oeff_27     1     sTO     C       1           0.0070    12.01100
2078  oeff_28     1     TO      H       1           0.2110       1.008
2079  oeff_29     1     sTO     H       1           0.0855       1.008
2080  oeff_30     1     sTO     H       1           0.0705       1.008
2081  oeff_31     1     sTO     C       1           0.2800      12.011
2082  oeff_32     1     TO      C       1           0.2450    12.01100
2083  oeff_33     1     TO      C       1          -0.0140    12.01100
2084  oeff_34     1     TOl     C       1          -0.0040    12.01100
2085  oeff_35     1     TOl     C       1           0.2820    12.01100
2086  oeff_36     1     TOl     S       1          -0.1790    32.06000
2087  oeff_37     1     TOl     O       1          -0.2790    15.99940
2088  oeff_38     1     sTOl    C       1           0.0920    12.01100
2089  oeff_39     1     TOl     H       1           0.2080       1.008
2090  oeff_40     1     sTOl    H       1           0.0580       1.008
2091  oeff_41     1     sTOl    H       1           0.0450       1.008
2092  oeff_42     1     sTOl    C       1           0.2800      12.011
2093  oeff_43     1     TOl     C       1          -0.3200    12.01100
2094  oeff_44     1     TOl     C       1           0.0830    12.01100
2095  oeff_45     1     sTO     H       1          -0.0110      12.011
2096  oeff_46     1     sTO     H       1          -0.0110      12.011
2097  oeff_47     1     sTO     O       1          -0.5160      12.011
2098  oeff_48     1     sTO     C       1           0.2800      12.011
2099  oeff_49     1     sTO     H       1          -0.0110      12.011
2100  oeff_50     1     sTO     H       1          -0.0110      12.011
2101  oeff_51     1     sTO     C       1           0.2800      12.011
2102  oeff_52     1     sTO     H       1          -0.0110      12.011
2103  oeff_53     1     sTO     H       1          -0.0110      12.011
2104  oeff_54     1     sTO     O       1          -0.5160      12.011
2105  oeff_55     1     sTO     C       1           0.2800      12.011
2106  oeff_56     1     sTO     H       1          -0.0110      12.011
2107  oeff_57     1     sTO     H       1          -0.0110      12.011
2108  oeff_58     1     sTO     C       1           0.2800      12.011
2109  oeff_59     1     sTO     H       1          -0.0110      12.011
2110  oeff_60     1     sTO     H       1          -0.0110      12.011
2111  oeff_61     1     sTO     O       1          -0.5160      12.011
2112  oeff_62     1     sTO     C       1           0.2820      12.011
2113  oeff_63     1     sTO     H       1          -0.0080      12.011
2114  oeff_64     1     sTO     H       1          -0.0080      12.011
2115  oeff_65     1     sTO     H       1          -0.0080      12.011
2116  oeff_66     1     sTOl    H       1          -0.0110      12.011
2117  oeff_67     1     sTOl    H       1          -0.0110      12.011
2118  oeff_68     1     sTOl    O       1          -0.5160      12.011
2119  oeff_69     1     sTOl    C       1           0.2800      12.011
2120  oeff_70     1     sTOl    H       1          -0.0110      12.011
2121  oeff_71     1     sTOl    H       1          -0.0110      12.011
2122  oeff_72     1     sTOl    C       1           0.2800      12.011
2123  oeff_73     1     sTOl    H       1          -0.0110      12.011
2124  oeff_74     1     sTOl    H       1          -0.0110      12.011
2125  oeff_75     1     sTOl    O       1          -0.5160      12.011
2126  oeff_76     1     sTOl    C       1           0.2800      12.011
2127  oeff_77     1     sTOl    H       1          -0.0110      12.011
2128  oeff_78     1     sTOl    H       1          -0.0110      12.011
2129  oeff_79     1     sTOl    C       1           0.2800      12.011
2130  oeff_80     1     sTOl    H       1          -0.0110      12.011
2131  oeff_81     1     sTOl    H       1          -0.0110      12.011
2132  oeff_82     1     sTOl    O       1          -0.5160      12.011
2133  oeff_83     1     sTOl    C       1           0.2820      12.011
2134  oeff_84     1     sTOl    H       1          -0.0080      12.011
2135  oeff_85     1     sTOl    H       1          -0.0080      12.011
2136  oeff_86     1     sTOl    H       1          -0.0080      12.011
2137  oeff_87     1     sTO     H       1          -0.0110      12.011
2138  oeff_88     1     sTO     H       1          -0.0110      12.011
2139  oeff_89     1     sTO     O       1          -0.5160      12.011
2140  oeff_90     1     sTO     C       1           0.2800      12.011
2141  oeff_91     1     sTO     H       1          -0.0110      12.011
2142  oeff_92     1     sTO     H       1          -0.0110      12.011
2143  oeff_93     1     sTO     C       1           0.2800      12.011
2144  oeff_94     1     sTO     H       1          -0.0110      12.011
2145  oeff_95     1     sTO     H       1          -0.0110      12.011
2146  oeff_96     1     sTO     O       1          -0.5160      12.011
2147  oeff_97     1     sTO     C       1           0.2800      12.011
2148  oeff_98     1     sTO     H       1          -0.0110      12.011
2149  oeff_99     1     sTO     H       1          -0.0110      12.011
2150  oeff_100    1     sTO     C       1           0.2800      12.011
2151  oeff_101    1     sTO     H       1          -0.0110      12.011
2152  oeff_102    1     sTO     H       1          -0.0110      12.011
2153  oeff_103    1     sTO     O       1          -0.5160      12.011
2154  oeff_104    1     sTO     C       1           0.2820      12.011
2155  oeff_105    1     sTO     H       1          -0.0080      12.011
2156  oeff_106    1     sTO     H       1          -0.0080      12.011
2157  oeff_107    1     sTO     H       1          -0.0080      12.011
2158  oeff_108    1     sTOl    H       1          -0.0110      12.011
2159  oeff_109    1     sTOl    H       1          -0.0110      12.011
2160  oeff_110    1     sTOl    O       1          -0.5160      12.011
2161  oeff_111    1     sTOl    C       1           0.2800      12.011
2162  oeff_112    1     sTOl    H       1          -0.0110      12.011
2163  oeff_113    1     sTOl    H       1          -0.0110      12.011
2164  oeff_114    1     sTOl    C       1           0.2800      12.011
2165  oeff_115    1     sTOl    H       1          -0.0110      12.011
2166  oeff_116    1     sTOl    H       1          -0.0110      12.011
2167  oeff_117    1     sTOl    O       1          -0.5160      12.011
2168  oeff_118    1     sTOl    C       1           0.2800      12.011
2169  oeff_119    1     sTOl    H       1          -0.0110      12.011
2170  oeff_120    1     sTOl    H       1          -0.0110      12.011
2171  oeff_121    1     sTOl    C       1           0.2800      12.011
2172  oeff_122    1     sTOl    H       1          -0.0110      12.011
2173  oeff_123    1     sTOl    H       1          -0.0110      12.011
2174  oeff_124    1     sTOl    O       1          -0.5160      12.011
2175  oeff_125    1     sTOl    C       1           0.2820      12.011
2176  oeff_126    1     sTOl    H       1          -0.0080      12.011
2177  oeff_127    1     sTOl    H       1          -0.0080      12.011
2178  oeff_128    1     sTOl    H       1          -0.0080      12.011
2179  oeff_1      1     TO      C       1           0.0830    12.01100
2180  oeff_2      1     TO      C       1          -0.3200    12.01100
2181  oeff_3      1     TO      S       1          -0.1790    32.06000
2182  oeff_4      1     TO      O       1          -0.2790    15.99940
2183  oeff_5      1     sTO     C       1           0.0920    12.01100
2184  oeff_6      1     TO      H       1           0.2080       1.008
2185  oeff_7      1     sTO     H       1           0.0575       1.008
2186  oeff_8      1     sTO     H       1           0.0455       1.008
2187  oeff_9      1     sTO     C       1           0.2800      12.011
2188  oeff_10     1     TO      C       1           0.2820    12.01100
2189  oeff_11     1     TO      C       1          -0.0040    12.01100
2190  oeff_12     1     TOl     C       1          -0.0140    12.01100
2191  oeff_13     1     TOl     C       1           0.2450    12.01100
2192  oeff_14     1     TOl     S       1          -0.1890    32.06000
2193  oeff_15     1     TOl     O       1          -0.1920    15.99940
2194  oeff_16     1     sTOl    C       1           0.0070    12.01100
2195  oeff_17     1     TOl     H       1           0.2110       1.008
2196  oeff_18     1     sTOl    H       1           0.0855       1.008
2197  oeff_19     1     sTOl    H       1           0.0705       1.008
2198  oeff_20     1     sTOl    C       1           0.2800      12.011
2199  oeff_21     1     TOl     C       1          -0.3320    12.01100
2200  oeff_22     1     TOl     C       1           0.1220    12.01100
2201  oeff_23     1     TO      C       1           0.1220    12.01100
2202  oeff_24     1     TO      C       1          -0.3320    12.01100
2203  oeff_25     1     TO      S       1          -0.1890    32.06000
2204  oeff_26     1     TO      O       1          -0.1920    15.99940
2205  oeff_27     1     sTO     C       1           0.0070    12.01100
2206  oeff_28     1     TO      H       1           0.2110       1.008
2207  oeff_29     1     sTO     H       1           0.0855       1.008
2208  oeff_30     1     sTO     H       1           0.0705       1.008
2209  oeff_31     1     sTO     C       1           0.2800      12.011
2210  oeff_32     1     TO      C       1           0.2450    12.01100
2211  oeff_33     1     TO      C       1          -0.0140    12.01100
2212  oeff_34     1     TOl     C       1          -0.0040    12.01100
2213  oeff_35     1     TOl     C       1           0.2820    12.01100
2214  oeff_36     1     TOl     S       1          -0.1790    32.06000
2215  oeff_37     1     TOl     O       1          -0.2790    15.99940
2216  oeff_38     1     sTOl    C       1           0.0920    12.01100
2217  oeff_39     1     TOl     H       1           0.2080       1.008
2218  oeff_40     1     sTOl    H       1           0.0580       1.008
2219  oeff_41     1     sTOl    H       1           0.0450       1.008
2220  oeff_42     1     sTOl    C       1           0.2800      12.011
2221  oeff_43     1     TOl     C       1          -0.3200    12.01100
2222  oeff_44     1     TOl     C       1           0.0830    12.01100
2223  oeff_45     1     sTO     H       1          -0.0110      12.011
2224  oeff_46     1     sTO     H       1          -0.0110      12.011
2225  oeff_47     1     sTO     O       1          -0.5160      12.011
2226  oeff_48     1     sTO     C       1           0.2800      12.011
2227  oeff_49     1     sTO     H       1          -0.0110      12.011
2228  oeff_50     1     sTO     H       1          -0.0110      12.011
2229  oeff_51     1     sTO     C       1           0.2800      12.011
2230  oeff_52     1     sTO     H       1          -0.0110      12.011
2231  oeff_53     1     sTO     H       1          -0.0110      12.011
2232  oeff_54     1     sTO     O       1          -0.5160      12.011
2233  oeff_55     1     sTO     C       1           0.2800      12.011
2234  oeff_56     1     sTO     H       1          -0.0110      12.011
2235  oeff_57     1     sTO     H       1          -0.0110      12.011
2236  oeff_58     1     sTO     C       1           0.2800      12.011
2237  oeff_59     1     sTO     H       1          -0.0110      12.011
2238  oeff_60     1     sTO     H       1          -0.0110      12.011
2239  oeff_61     1     sTO     O       1          -0.5160      12.011
2240  oeff_62     1     sTO     C       1           0.2820      12.011
2241  oeff_63     1     sTO     H       1          -0.0080      12.011
2242  oeff_64     1     sTO     H       1          -0.0080      12.011
2243  oeff_65     1     sTO     H       1          -0.0080      12.011
2244  oeff_66     1     sTOl    H       1          -0.0110      12.011
2245  oeff_67     1     sTOl    H       1          -0.0110      12.011
2246  oeff_68     1     sTOl    O       1          -0.5160      12.011
2247  oeff_69     1     sTOl    C       1           0.2800      12.011
2248  oeff_70     1     sTOl    H       1          -0.0110      12.011
2249  oeff_71     1     sTOl    H       1          -0.0110      12.011
2250  oeff_72     1     sTOl    C       1           0.2800      12.011
2251  oeff_73     1     sTOl    H       1          -0.0110      12.011
2252  oeff_74     1     sTOl    H       1          -0.0110      12.011
2253  oeff_75     1     sTOl    O       1          -0.5160      12.011
2254  oeff_76     1     sTOl    C       1           0.2800      12.011
2255  oeff_77     1     sTOl    H       1          -0.0110      12.011
2256  oeff_78     1     sTOl    H       1          -0.0110      12.011
2257  oeff_79     1     sTOl    C       1           0.2800      12.011
2258  oeff_80     1     sTOl    H       1          -0.0110      12.011
2259  oeff_81     1     sTOl    H       1          -0.0110      12.011
2260  oeff_82     1     sTOl    O       1          -0.5160      12.011
2261  oeff_83     1     sTOl    C       1           0.2820      12.011
2262  oeff_84     1     sTOl    H       1          -0.0080      12.011
2263  oeff_85     1     sTOl    H       1          -0.0080      12.011
2264  oeff_86     1     sTOl    H       1          -0.0080      12.011
2265  oeff_87     1     sTO     H       1          -0.0110      12.011
2266  oeff_88     1     sTO     H       1          -0.0110      12.011
2267  oeff_89     1     sTO     O       1          -0.5160      12.011
2268  oeff_90     1     sTO     C       1           0.2800      12.011
2269  oeff_91     1     sTO     H       1          -0.0110      12.011
2270  oeff_92     1     sTO     H       1          -0.0110      12.011
2271  oeff_93     1     sTO     C       1           0.2800      12.011
2272  oeff_94     1     sTO     H       1          -0.0110      12.011
2273  oeff_95     1     sTO     H       1          -0.0110      12.011
2274  oeff_96     1     sTO     O       1          -0.5160      12.011
2275  oeff_97     1     sTO     C       1           0.2800      12.011
2276  oeff_98     1     sTO     H       1          -0.0110      12.011
2277  oeff_99     1     sTO     H       1          -0.0110      12.011
2278  oeff_100    1     sTO     C       1           0.2800      12.011
2279  oeff_101    1     sTO     H       1          -0.0110      12.011
2280  oeff_102    1     sTO     H       1          -0.0110      12.011
2281  oeff_103    1     sTO     O       1          -0.5160      12.011
2282  oeff_104    1     sTO     C       1           0.2820      12.011
2283  oeff_105    1     sTO     H       1          -0.0080      12.011
2284  oeff_106    1     sTO     H       1          -0.0080      12.011
2285  oeff_107    1     sTO     H       1          -0.0080      12.011
2286  oeff_108    1     sTOl    H       1          -0.0110      12.011
2287  oeff_109    1     sTOl    H       1          -0.0110      12.011
2288  oeff_110    1     sTOl    O       1          -0.5160      12.011
2289  oeff_111    1     sTOl    C       1           0.2800      12.011
2290  oeff_112    1     sTOl    H       1          -0.0110      12.011
2291  oeff_113    1     sTOl    H       1          -0.0110      12.011
2292  oeff_114    1     sTOl    C       1           0.2800      12.011
2293  oeff_115    1     sTOl    H       1          -0.0110      12.011
2294  oeff_116    1     sTOl    H       1          -0.0110      12.011
2295  oeff_117    1     sTOl    O       1          -0.5160      12.011
2296  oeff_118    1     sTOl    C       1           0.2800      12.011
2297  oeff_119    1     sTOl    H       1          -0.0110      12.011
2298  oeff_120    1     sTOl    H       1          -0.0110      12.011
2299  oeff_121    1     sTOl    C       1           0.2800      12.011
2300  oeff_122    1     sTOl    H       1          -0.0110      12.011
2301  oeff_123    1     sTOl    H       1          -0.0110      12.011
2302  oeff_124    1     sTOl    O       1          -0.5160      12.011
2303  oeff_125    1     sTOl    C       1           0.2820      12.011
2304  oeff_126    1     sTOl    H       1          -0.0080      12.011
2305  oeff_127    1     sTOl    H       1          -0.0080      12.011
2306  oeff_128    1     sTOl    H       1          -0.0080      12.011
2307  oeff_1      1     TO      C       1           0.0830    12.01100
2308  oeff_2      1     TO      C       1          -0.3200    12.01100
2309  oeff_3      1     TO      S       1          -0.1790    32.06000
2310  oeff_4      1     TO      O       1          -0.2790    15.99940
2311  oeff_5      1     sTO     C       1           0.0920    12.01100
2312  oeff_6      1     TO      H       1           0.2080       1.008
2313  oeff_7      1     sTO     H       1           0.0575       1.008
2314  oeff_8      1     sTO     H       1           0.0455       1.008
2315  oeff_9      1     sTO     C       1           0.2800      12.011
2316  oeff_10     1     TO      C       1           0.2820    12.01100
2317  oeff_11     1     TO      C       1          -0.0040    12.01100
2318  oeff_12     1     TOl     C       1          -0.0140    12.01100
2319  oeff_13     1     TOl     C       1           0.2450    12.01100
2320  oeff_14     1     TOl     S       1          -0.1890    32.06000
2321  oeff_15     1     TOl     O       1          -0.1920    15.99940
2322  oeff_16     1     sTOl    C       1           0.0070    12.01100
2323  oeff_17     1     TOl     H       1           0.2110       1.008
2324  oeff_18     1     sTOl    H       1           0.0855       1.008
2325  oeff_19     1     sTOl    H       1           0.0705       1.008
2326  oeff_20     1     sTOl    C       1           0.2800      12.011
2327  oeff_21     1     TOl     C       1          -0.3320    12.01100
2328  oeff_22     1     TOl     C       1           0.1220    12.01100
2329  oeff_23     1     TO      C       1           0.1220    12.01100
2330  oeff_24     1     TO      C       1          -0.3320    12.01100
2331  oeff_25     1     TO      S       1          -0.1890    32.06000
2332  oeff_26     1     TO      O       1          -0.1920    15.99940
2333  oeff_27     1     sTO     C       1           0.0070    12.01100
2334  oeff_28     1     TO      H       1           0.2110       1.008
2335  oeff_29     1     sTO     H       1           0.0855       1.008
2336  oeff_30     1     sTO     H       1           0.0705       1.008
2337  oeff_31     1     sTO     C       1           0.2800      12.011
2338  oeff_32     1     TO      C       1           0.2450    12.01100
2339  oeff_33     1     TO      C       1          -0.0140    12.01100
2340  oeff_34     1     TOl     C       1          -0.0040    12.01100
2341  oeff_35     1     TOl     C       1           0.2820    12.01100
2342  oeff_36     1     TOl     S       1          -0.1790    32.06000
2343  oeff_37     1     TOl     O       1          -0.2790    15.99940
2344  oeff_38     1     sTOl    C       1           0.0920    12.01100
2345  oeff_39     1     TOl     H       1           0.2080       1.008
2346  oeff_40     1     sTOl    H       1           0.0580       1.008
2347  oeff_41     1     sTOl    H       1           0.0450       1.008
2348  oeff_42     1     sTOl    C       1           0.2800      12.011
2349  oeff_43     1     TOl     C       1          -0.3200    12.01100
2350  oeff_44     1     TOl     C       1           0.0830    12.01100
2351  oeff_45     1     sTO     H       1          -0.0110      12.011
2352  oeff_46     1     sTO     H       1          -0.0110      12.011
2353  oeff_47     1     sTO     O       1          -0.5160      12.011
2354  oeff_48     1     sTO     C       1           0.2800      12.011
2355  oeff_49     1     sTO     H       1          -0.0110      12.011
2356  oeff_50     1     sTO     H       1          -0.0110      12.011
2357  oeff_51     1     sTO     C       1           0.2800      12.011
2358  oeff_52     1     sTO     H       1          -0.0110      12.011
2359  oeff_53     1     sTO     H       1          -0.0110      12.011
2360  oeff_54     1     sTO     O       1          -0.5160      12.011
2361  oeff_55     1     sTO     C       1           0.2800      12.011
2362  oeff_56     1     sTO     H       1          -0.0110      12.011
2363  oeff_57     1     sTO     H       1          -0.0110      12.011
2364  oeff_58     1     sTO     C       1           0.2800      12.011
2365  oeff_59     1     sTO     H       1          -0.0110      12.011
2366  oeff_60     1     sTO     H       1          -0.0110      12.011
2367  oeff_61     1     sTO     O       1          -0.5160      12.011
2368  oeff_62     1     sTO     C       1           0.2820      12.011
2369  oeff_63     1     sTO     H       1          -0.0080      12.011
2370  oeff_64     1     sTO     H       1          -0.0080      12.011
2371  oeff_65     1     sTO     H       1          -0.0080      12.011
2372  oeff_66     1     sTOl    H       1          -0.0110      12.011
2373  oeff_67     1     sTOl    H       1          -0.0110      12.011
2374  oeff_68     1     sTOl    O       1          -0.5160      12.011
2375  oeff_69     1     sTOl    C       1           0.2800      12.011
2376  oeff_70     1     sTOl    H       1          -0.0110      12.011
2377  oeff_71     1     sTOl    H       1          -0.0110      12.011
2378  oeff_72     1     sTOl    C       1           0.2800      12.011
2379  oeff_73     1     sTOl    H       1          -0.0110      12.011
2380  oeff_74     1     sTOl    H       1          -0.0110      12.011
2381  oeff_75     1     sTOl    O       1          -0.5160      12.011
2382  oeff_76     1     sTOl    C       1           0.2800      12.011
2383  oeff_77     1     sTOl    H       1          -0.0110      12.011
2384  oeff_78     1     sTOl    H       1          -0.0110      12.011
2385  oeff_79     1     sTOl    C       1           0.2800      12.011
2386  oeff_80     1     sTOl    H       1          -0.0110      12.011
2387  oeff_81     1     sTOl    H       1          -0.0110      12.011
2388  oeff_82     1     sTOl    O       1          -0.5160      12.011
2389  oeff_83     1     sTOl    C       1           0.2820      12.011
2390  oeff_84     1     sTOl    H       1          -0.0080      12.011
2391  oeff_85     1     sTOl    H       1          -0.0080      12.011
2392  oeff_86     1     sTOl    H       1          -0.0080      12.011
2393  oeff_87     1     sTO     H       1          -0.0110      12.011
2394  oeff_88     1     sTO     H       1          -0.0110      12.011
2395  oeff_89     1     sTO     O       1          -0.5160      12.011
2396  oeff_90     1     sTO     C       1           0.2800      12.011
2397  oeff_91     1     sTO     H       1          -0.0110      12.011
2398  oeff_92     1     sTO     H       1          -0.0110      12.011
2399  oeff_93     1     sTO     C       1           0.2800      12.011
2400  oeff_94     1     sTO     H       1          -0.0110      12.011
2401  oeff_95     1     sTO     H       1          -0.0110      12.011
2402  oeff_96     1     sTO     O       1          -0.5160      12.011
2403  oeff_97     1     sTO     C       1           0.2800      12.011
2404  oeff_98     1     sTO     H       1          -0.0110      12.011
2405  oeff_99     1     sTO     H       1          -0.0110      12.011
2406  oeff_100    1     sTO     C       1           0.2800      12.011
2407  oeff_101    1     sTO     H       1          -0.0110      12.011
2408  oeff_102    1     sTO     H       1          -0.0110      12.011
2409  oeff_103    1     sTO     O       1          -0.5160      12.011
2410  oeff_104    1     sTO     C       1           0.2820      12.011
2411  oeff_105    1     sTO     H       1          -0.0080      12.011
2412  oeff_106    1     sTO     H       1          -0.0080      12.011
2413  oeff_107    1     sTO     H       1          -0.0080      12.011
2414  oeff_108    1     sTOl    H       1          -0.0110      12.011
2415  oeff_109    1     sTOl    H       1          -0.0110      12.011
2416  oeff_110    1     sTOl    O       1          -0.5160      12.011
2417  oeff_111    1     sTOl    C       1           0.2800      12.011
2418  oeff_112    1     sTOl    H       1          -0.0110      12.011
2419  oeff_113    1     sTOl    H       1          -0.0110      12.011
2420  oeff_114    1     sTOl    C       1           0.2800      12.011
2421  oeff_115    1     sTOl    H       1          -0.0110      12.011
2422  oeff_116    1     sTOl    H       1          -0.0110      12.011
2423  oeff_117    1     sTOl    O       1          -0.5160      12.011
2424  oeff_118    1     sTOl    C       1           0.2800      12.011
2425  oeff_119    1     sTOl    H       1          -0.0110      12.011
2426  oeff_120    1     sTOl    H       1          -0.0110      12.011
2427  oeff_121    1     sTOl    C       1           0.2800      12.011
2428  oeff_122    1     sTOl    H       1          -0.0110      12.011
2429  oeff_123    1     sTOl    H       1          -0.0110      12.011
2430  oeff_124    1     sTOl    O       1          -0.5160      12.011
2431  oeff_125    1     sTOl    C       1           0.2820      12.011
2432  oeff_126    1     sTOl    H       1          -0.0080      12.011
2433  oeff_127    1     sTOl    H       1          -0.0080      12.011
2434  oeff_128    1     sTOl    H       1          -0.0080      12.011
2435  oeff_1      1     TO      C       1           0.0830    12.01100
2436  oeff_2      1     TO      C       1          -0.3200    12.01100
2437  oeff_3      1     TO      S       1          -0.1790    32.06000
2438  oeff_4      1     TO      O       1          -0.2790    15.99940
2439  oeff_5      1     sTO     C       1           0.0920    12.01100
2440  oeff_6      1     TO      H       1           0.2080       1.008
2441  oeff_7      1     sTO     H       1           0.0575       1.008
2442  oeff_8      1     sTO     H       1           0.0455       1.008
2443  oeff_9      1     sTO     C       1           0.2800      12.011
2444  oeff_10     1     TO      C       1           0.2820    12.01100
2445  oeff_11     1     TO      C       1          -0.0040    12.01100
2446  oeff_12     1     TOl     C       1          -0.0140    12.01100
2447  oeff_13     1     TOl     C       1           0.2450    12.01100
2448  oeff_14     1     TOl     S       1          -0.1890    32.06000
2449  oeff_15     1     TOl     O       1          -0.1920    15.99940
2450  oeff_16     1     sTOl    C       1           0.0070    12.01100
2451  oeff_17     1     TOl     H       1           0.2110       1.008
2452  oeff_18     1     sTOl    H       1           0.0855       1.008
2453  oeff_19     1     sTOl    H       1           0.0705       1.008
2454  oeff_20     1     sTOl    C       1           0.2800      12.011
2455  oeff_21     1     TOl     C       1          -0.3320    12.01100
2456  oeff_22     1     TOl     C       1           0.1220    12.01100
2457  oeff_23     1     TO      C       1           0.1220    12.01100
2458  oeff_24     1     TO      C       1          -0.3320    12.01100
2459  oeff_25     1     TO      S       1          -0.1890    32.06000
2460  oeff_26     1     TO      O       1          -0.1920    15.99940
2461  oeff_27     1     sTO     C       1           0.0070    12.01100
2462  oeff_28     1     TO      H       1           0.2110       1.008
2463  oeff_29     1     sTO     H       1           0.0855       1.008
2464  oeff_30     1     sTO     H       1           0.0705       1.008
2465  oeff_31     1     sTO     C       1           0.2800      12.011
2466  oeff_32     1     TO      C       1           0.2450    12.01100
2467  oeff_33     1     TO      C       1          -0.0140    12.01100
2468  oeff_34     1     TOl     C       1          -0.0040    12.01100
2469  oeff_35     1     TOl     C       1           0.2820    12.01100
2470  oeff_36     1     TOl     S       1          -0.1790    32.06000
2471  oeff_37     1     TOl     O       1          -0.2790    15.99940
2472  oeff_38     1     sTOl    C       1           0.0920    12.01100
2473  oeff_39     1     TOl     H       1           0.2080       1.008
2474  oeff_40     1     sTOl    H       1           0.0580       1.008
2475  oeff_41     1     sTOl    H       1           0.0450       1.008
2476  oeff_42     1     sTOl    C       1           0.2800      12.011
2477  oeff_43     1     TOl     C       1          -0.3200    12.01100
2478  oeff_44     1     TOl     C       1           0.0830    12.01100
2479  oeff_45     1     sTO     H       1          -0.0110      12.011
2480  oeff_46     1     sTO     H       1          -0.0110      12.011
2481  oeff_47     1     sTO     O       1          -0.5160      12.011
2482  oeff_48     1     sTO     C       1           0.2800      12.011
2483  oeff_49     1     sTO     H       1          -0.0110      12.011
2484  oeff_50     1     sTO     H       1          -0.0110      12.011
2485  oeff_51     1     sTO     C       1           0.2800      12.011
2486  oeff_52     1     sTO     H       1          -0.0110      12.011
2487  oeff_53     1     sTO     H       1          -0.0110      12.011
2488  oeff_54     1     sTO     O       1          -0.5160      12.011
2489  oeff_55     1     sTO     C       1           0.2800      12.011
2490  oeff_56     1     sTO     H       1          -0.0110      12.011
2491  oeff_57     1     sTO     H       1          -0.0110      12.011
2492  oeff_58     1     sTO     C       1           0.2800      12.011
2493  oeff_59     1     sTO     H       1          -0.0110      12.011
2494  oeff_60     1     sTO     H       1          -0.0110      12.011
2495  oeff_61     1     sTO     O       1          -0.5160      12.011
2496  oeff_62     1     sTO     C       1           0.2820      12.011
2497  oeff_63     1     sTO     H       1          -0.0080      12.011
2498  oeff_64     1     sTO     H       1          -0.0080      12.011
2499  oeff_65     1     sTO     H       1          -0.0080      12.011
2500  oeff_66     1     sTOl    H       1          -0.0110      12.011
2501  oeff_67     1     sTOl    H       1          -0.0110      12.011
2502  oeff_68     1     sTOl    O       1          -0.5160      12.011
2503  oeff_69     1     sTOl    C       1           0.2800      12.011
2504  oeff_70     1     sTOl    H       1          -0.0110      12.011
2505  oeff_71     1     sTOl    H       1          -0.0110      12.011
2506  oeff_72     1     sTOl    C       1           0.2800      12.011
2507  oeff_73     1     sTOl    H       1          -0.0110      12.011
2508  oeff_74     1     sTOl    H       1          -0.0110      12.011
2509  oeff_75     1     sTOl    O       1          -0.5160      12.011
2510  oeff_76     1     sTOl    C       1           0.2800      12.011
2511  oeff_77     1     sTOl    H       1          -0.0110      12.011
2512  oeff_78     1     sTOl    H       1          -0.0110      12.011
2513  oeff_79     1     sTOl    C       1           0.2800      12.011
2514  oeff_80     1     sTOl    H       1          -0.0110      12.011
2515  oeff_81     1     sTOl    H       1          -0.0110      12.011
2516  oeff_82     1     sTOl    O       1          -0.5160      12.011
2517  oeff_83     1     sTOl    C       1           0.2820      12.011
2518  oeff_84     1     sTOl    H       1          -0.0080      12.011
2519  oeff_85     1     sTOl    H       1          -0.0080      12.011
2520  oeff_86     1     sTOl    H       1          -0.0080      12.011
2521  oeff_87     1     sTO     H       1          -0.0110      12.011
2522  oeff_88     1     sTO     H       1          -0.0110      12.011
2523  oeff_89     1     sTO     O       1          -0.5160      12.011
2524  oeff_90     1     sTO     C       1           0.2800      12.011
2525  oeff_91     1     sTO     H       1          -0.0110      12.011
2526  oeff_92     1     sTO     H       1          -0.0110      12.011
2527  oeff_93     1     sTO     C       1           0.2800      12.011
2528  oeff_94     1     sTO     H       1          -0.0110      12.011
2529  oeff_95     1     sTO     H       1          -0.0110      12.011
2530  oeff_96     1     sTO     O       1          -0.5160      12.011
2531  oeff_97     1     sTO     C       1           0.2800      12.011
2532  oeff_98     1     sTO     H       1          -0.0110      12.011
2533  oeff_99     1     sTO     H       1          -0.0110      12.011
2534  oeff_100    1     sTO     C       1           0.2800      12.011
2535  oeff_101    1     sTO     H       1          -0.0110      12.011
2536  oeff_102    1     sTO     H       1          -0.0110      12.011
2537  oeff_103    1     sTO     O       1          -0.5160      12.011
2538  oeff_104    1     sTO     C       1           0.2820      12.011
2539  oeff_105    1     sTO     H       1          -0.0080      12.011
2540  oeff_106    1     sTO     H       1          -0.0080      12.011
2541  oeff_107    1     sTO     H       1          -0.0080      12.011
2542  oeff_108    1     sTOl    H       1          -0.0110      12.011
2543  oeff_109    1     sTOl    H       1          -0.0110      12.011
2544  oeff_110    1     sTOl    O       1          -0.5160      12.011
2545  oeff_111    1     sTOl    C       1           0.2800      12.011
2546  oeff_112    1     sTOl    H       1          -0.0110      12.011
2547  oeff_113    1     sTOl    H       1          -0.0110      12.011
2548  oeff_114    1     sTOl    C       1           0.2800      12.011
2549  oeff_115    1     sTOl    H       1          -0.0110      12.011
2550  oeff_116    1     sTOl    H       1          -0.0110      12.011
2551  oeff_117    1     sTOl    O       1          -0.5160      12.011
2552  oeff_118    1     sTOl    C       1           0.2800      12.011
2553  oeff_119    1     sTOl    H       1          -0.0110      12.011
2554  oeff_120    1     sTOl    H       1          -0.0110      12.011
2555  oeff_121    1     sTOl    C       1           0.2800      12.011
2556  oeff_122    1     sTOl    H       1          -0.0110      12.011
2557  oeff_123    1     sTOl    H       1          -0.0110      12.011
2558  oeff_124    1     sTOl    O       1          -0.5160      12.011
2559  oeff_125    1     sTOl    C       1           0.2820      12.011
2560  oeff_126    1     sTOl    H       1          -0.0080      12.011
2561  oeff_127    1     sTOl    H       1          -0.0080      12.011
2562  oeff_128    1     sTOl    H       1          -0.0080      12.011
2563  h_cap       1     END     H       1           0.0000      10.000
2564  h_cap       1     END     H       1           0.0000      10.000
2565  oeff_1      1     TO      C       1           0.0795    12.01100
2566  oeff_2      1     TO      C       1          -0.3155    12.01100
2567  oeff_3      1     TO      S       1          -0.1717    32.06000
2568  oeff_4      1     TO      O       1          -0.2772    15.99940
2569  oeff_5      1     sTO     C       1           0.0916    12.01100
2570  oeff_6      1     TO      H       1           0.2086       1.008
2571  oeff_7      1     sTO     H       1           0.0565       1.008
2572  oeff_8      1     sTO     H       1           0.0470       1.008
2573  oeff_9      1     sTO     C       1           0.2802      12.011
2574  oeff_10     1     TO      C       1           0.2828    12.01100
2575  oeff_11     1     TO      C       1           0.0015    12.01100
2576  oeff_12     1     TOl     C       1          -0.0179    12.01100
2577  oeff_13     1     TOl     C       1           0.2505    12.01100
2578  oeff_14     1     TOl     S       1          -0.1848    32.06000
2579  oeff_15     1     TOl     O       1          -0.1905    15.99940
2580  oeff_16     1     sTOl    C       1           0.0063    12.01100
2581  oeff_17     1     TOl     H       1           0.2135       1.008
2582  oeff_18     1     sTOl    H       1           0.0866       1.008
2583  oeff_19     1     sTOl    H       1           0.0715       1.008
2584  oeff_20     1     sTOl    C       1           0.2804      12.011
2585  oeff_21     1     TOl     C       1          -0.3313    12.01100
2586  oeff_22     1     TOl     C       1           0.1286    12.01100
2587  oeff_23     1     TO      C       1           0.1196    12.01100
2588  oeff_24     1     TO      C       1          -0.3275    12.01100
2589  oeff_25     1     TO      S       1          -0.1805    32.06000
2590  oeff_26     1     TO      O       1          -0.1909    15.99940
2591  oeff_27     1     sTO     C       1           0.0116    12.01100
2592  oeff_28     1     TO      H       1           0.2114       1.008
2593  oeff_29     1     sTO     H       1           0.0855       1.008
2594  oeff_30     1     sTO     H       1           0.0719       1.008
2595  oeff_31     1     sTO     C       1           0.2886      12.011
2596  oeff_32     1     TO      C       1           0.2440    12.01100
2597  oeff_33     1     TO      C       1          -0.0077    12.01100
2598  oeff_34     1     TOl     C       1          -0.0061    12.01100
2599  oeff_35     1     TOl     C       1           0.2869    12.01100
2600  oeff_36     1     TOl     S       1          -0.1737    32.06000
2601  oeff_37     1     TOl     O       1          -0.2773    15.99940
2602  oeff_38     1     sTOl    C       1           0.0931    12.01100
2603  oeff_39     1     TOl     H       1           0.2106       1.008
2604  oeff_40     1     sTOl    H       1           0.0587       1.008
2605  oeff_41     1     sTOl    H       1           0.0446       1.008
2606  oeff_42     1     sTOl    C       1           0.2814      12.011
2607  oeff_43     1     TOl     C       1          -0.3180    12.01100
2608  oeff_44     1     TOl     C       1           0.0888    12.01100
2609  oeff_45     1     sTO     H       1          -0.0112      12.011
2610  oeff_46     1     sTO     H       1          -0.0096      12.011
2611  oeff_47     1     sTO     O       1          -0.5164      12.011
2612  oeff_48     1     sTO     C       1           0.2798      12.011
2613  oeff_49     1     sTO     H       1          -0.0114      12.011
2614  oeff_50     1     sTO     H       1          -0.0099      12.011
2615  oeff_51     1     sTO     C       1           0.2802      12.011
2616  oeff_52     1     sTO     H       1          -0.0104      12.011
2617  oeff_53     1     sTO     H       1          -0.0121      12.011
2618  oeff_54     1     sTO     O       1          -0.5159      12.011
2619  oeff_55     1     sTO     C       1           0.2798      12.011
2620  oeff_56     1     sTO     H       1          -0.0104      12.011
2621  oeff_57     1     sTO     H       1          -0.0115      12.011
2622  oeff_58     1     sTO     C       1           0.2799      12.011
2623  oeff_59     1     sTO     H       1          -0.0106      12.011
2624  oeff_60     1     sTO     H       1          -0.0103      12.011
2625  oeff_61     1     sTO     O       1          -0.5168      12.011
2626  oeff_62     1     sTO     C       1           0.2819      12.011
2627  oeff_63     1     sTO     H       1          -0.0074      12.011
2628  oeff_64     1     sTO     H       1          -0.0075      12.011
2629  oeff_65     1     sTO     H       1          -0.0084      12.011
2630  oeff_66     1     sTOl    H       1          -0.0103      12.011
2631  oeff_67     1     sTOl    H       1          -0.0118      12.011
2632  oeff_68     1     sTOl    O       1          -0.5155      12.011
2633  oeff_69     1     sTOl    C       1           0.2796      12.011
2634  oeff_70     1     sTOl    H       1          -0.0110      12.011
2635  oeff_71     1     sTOl    H       1          -0.0107      12.011
2636  oeff_72     1     sTOl    C       1           0.2803      12.011
2637  oeff_73     1     sTOl    H       1          -0.0110      12.011
2638  oeff_74     1     sTOl    H       1          -0.0108      12.011
2639  oeff_75     1     sTOl    O       1          -0.5157      12.011
2640  oeff_76     1     sTOl    C       1           0.2799      12.011
2641  oeff_77     1     sTOl    H       1          -0.0109      12.011
2642  oeff_78     1     sTOl    H       1          -0.0111      12.011
2643  oeff_79     1     sTOl    C       1           0.2801      12.011
2644  oeff_80     1     sTOl    H       1          -0.0109      12.011
2645  oeff_81     1     sTOl    H       1          -0.0105      12.011
2646  oeff_82     1     sTOl    O       1          -0.5162      12.011
2647  oeff_83     1     sTOl    C       1           0.2818      12.011
2648  oeff_84     1     sTOl    H       1          -0.0077      12.011
2649  oeff_85     1     sTOl    H       1          -0.0076      12.011
2650  oeff_86     1     sTOl    H       1          -0.0076      12.011
2651  oeff_87     1     sTO     H       1          -0.0107      12.011
2652  oeff_88     1     sTO     H       1          -0.0099      12.011
2653  oeff_89     1     sTO     O       1          -0.5123      12.011
2654  oeff_90     1     sTO     C       1           0.2792      12.011
2655  oeff_91     1     sTO     H       1          -0.0093      12.011
2656  oeff_92     1     sTO     H       1          -0.0109      12.011
2657  oeff_93     1     sTO     C       1           0.2804      12.011
2658  oeff_94     1     sTO     H       1          -0.0096      12.011
2659  oeff_95     1     sTO     H       1          -0.0110      12.011
2660  oeff_96     1     sTO     O       1          -0.5161      12.011
2661  oeff_97     1     sTO     C       1           0.2796      12.011
2662  oeff_98     1     sTO     H       1          -0.0100      12.011
2663  oeff_99     1     sTO     H       1          -0.0109      12.011
2664  oeff_100    1     sTO     C       1           0.2803      12.011
2665  oeff_101    1     sTO     H       1          -0.0107      12.011
2666  oeff_102    1     sTO     H       1          -0.0117      12.011
2667  oeff_103    1     sTO     O       1          -0.5155      12.011
2668  oeff_104    1     sTO     C       1           0.2819      12.011
2669  oeff_105    1     sTO     H       1          -0.0077      12.011
2670  oeff_106    1     sTO     H       1          -0.0084      12.011
2671  oeff_107    1     sTO     H       1          -0.0069      12.011
2672  oeff_108    1     sTOl    H       1          -0.0104      12.011
2673  oeff_109    1     sTOl    H       1          -0.0102      12.011
2674  oeff_110    1     sTOl    O       1          -0.5158      12.011
2675  oeff_111    1     sTOl    C       1           0.2797      12.011
2676  oeff_112    1     sTOl    H       1          -0.0106      12.011
2677  oeff_113    1     sTOl    H       1          -0.0105      12.011
2678  oeff_114    1     sTOl    C       1           0.2804      12.011
2679  oeff_115    1     sTOl    H       1          -0.0111      12.011
2680  oeff_116    1     sTOl    H       1          -0.0108      12.011
2681  oeff_117    1     sTOl    O       1          -0.5157      12.011
2682  oeff_118    1     sTOl    C       1           0.2798      12.011
2683  oeff_119    1     sTOl    H       1          -0.0110      12.011
2684  oeff_120    1     sTOl    H       1          -0.0109      12.011
2685  oeff_121    1     sTOl    C       1           0.2802      12.011
2686  oeff_122    1     sTOl    H       1          -0.0108      12.011
2687  oeff_123    1     sTOl    H       1          -0.0108      12.011
2688  oeff_124    1     sTOl    O       1          -0.5160      12.011
2689  oeff_125    1     sTOl    C       1           0.2819      12.011
2690  oeff_126    1     sTOl    H       1          -0.0078      12.011
2691  oeff_127    1     sTOl    H       1          -0.0078      12.011
2692  oeff_128    1     sTOl    H       1          -0.0073      12.011
2693  oeff_1      1     TO      C       1           0.0844    12.01100
2694  oeff_2      1     TO      C       1          -0.3155    12.01100
2695  oeff_3      1     TO      S       1          -0.1690    32.06000
2696  oeff_4      1     TO      O       1          -0.2781    15.99940
2697  oeff_5      1     sTO     C       1           0.0969    12.01100
2698  oeff_6      1     TO      H       1           0.2096       1.008
2699  oeff_7      1     sTO     H       1           0.0569       1.008
2700  oeff_8      1     sTO     H       1           0.0467       1.008
2701  oeff_9      1     sTO     C       1           0.2861      12.011
2702  oeff_10     1     TO      C       1           0.2828    12.01100
2703  oeff_11     1     TO      C       1           0.0011    12.01100
2704  oeff_12     1     TOl     C       1          -0.0119    12.01100
2705  oeff_13     1     TOl     C       1           0.2484    12.01100
2706  oeff_14     1     TOl     S       1          -0.1820    32.06000
2707  oeff_15     1     TOl     O       1          -0.1899    15.99940
2708  oeff_16     1     sTOl    C       1           0.0063    12.01100
2709  oeff_17     1     TOl     H       1           0.2133       1.008
2710  oeff_18     1     sTOl    H       1           0.0860       1.008
2711  oeff_19     1     sTOl    H       1           0.0710       1.008
2712  oeff_20     1     sTOl    C       1           0.2804      12.011
2713  oeff_21     1     TOl     C       1          -0.3274    12.01100
2714  oeff_22     1     TOl     C       1           0.1241    12.01100
2715  oeff_23     1     TO      C       1           0.1256    12.01100
2716  oeff_24     1     TO      C       1          -0.3300    12.01100
2717  oeff_25     1     TO      S       1          -0.1804    32.06000
2718  oeff_26     1     TO      O       1          -0.1909    15.99940
2719  oeff_27     1     sTO     C       1           0.0110    12.01100
2720  oeff_28     1     TO      H       1           0.2127       1.008
2721  oeff_29     1     sTO     H       1           0.0848       1.008
2722  oeff_30     1     sTO     H       1           0.0717       1.008
2723  oeff_31     1     sTO     C       1           0.2857      12.011
2724  oeff_32     1     TO      C       1           0.2476    12.01100
2725  oeff_33     1     TO      C       1          -0.0131    12.01100
2726  oeff_34     1     TOl     C       1          -0.0007    12.01100
2727  oeff_35     1     TOl     C       1           0.2841    12.01100
2728  oeff_36     1     TOl     S       1          -0.1730    32.06000
2729  oeff_37     1     TOl     O       1          -0.2772    15.99940
2730  oeff_38     1     sTOl    C       1           0.0923    12.01100
2731  oeff_39     1     TOl     H       1           0.2097       1.008
2732  oeff_40     1     sTOl    H       1           0.0594       1.008
2733  oeff_41     1     sTOl    H       1           0.0441       1.008
2734  oeff_42     1     sTOl    C       1           0.2812      12.011
2735  oeff_43     1     TOl     C       1          -0.3157    12.01100
2736  oeff_44     1     TOl     C       1           0.0830    12.01100
2737  oeff_45     1     sTO     H       1          -0.0092      12.011
2738  oeff_46     1     sTO     H       1          -0.0103      12.011
2739  oeff_47     1     sTO     O       1          -0.5131      12.011
2740  oeff_48     1     sTO     C       1           0.2797      12.011
2741  oeff_49     1     sTO     H       1          -0.0102      12.011
2742  oeff_50     1     sTO     H       1          -0.0111      12.011
2743  oeff_51     1     sTO     C       1           0.2804      12.011
2744  oeff_52     1     sTO     H       1          -0.0100      12.011
2745  oeff_53     1     sTO     H       1          -0.0103      12.011
2746  oeff_54     1     sTO     O       1          -0.5162      12.011
2747  oeff_55     1     sTO     C       1           0.2797      12.011
2748  oeff_56     1     sTO     H       1          -0.0104      12.011
2749  oeff_57     1     sTO     H       1          -0.0106      12.011
2750  oeff_58     1     sTO     C       1           0.2803      12.011
2751  oeff_59     1     sTO     H       1          -0.0109      12.011
2752  oeff_60     1     sTO     H       1          -0.0113      12.011
2753  oeff_61     1     sTO     O       1          -0.5156      12.011
2754  oeff_62     1     sTO     C       1           0.2818      12.011
2755  oeff_63     1     sTO     H       1          -0.0078      12.011
2756  oeff_64     1     sTO     H       1          -0.0081      12.011
2757  oeff_65     1     sTO     H       1          -0.0069      12.011
2758  oeff_66     1     sTOl    H       1          -0.0110      12.011
2759  oeff_67     1     sTOl    H       1          -0.0101      12.011
2760  oeff_68     1     sTOl    O       1          -0.5152      12.011
2761  oeff_69     1     sTOl    C       1           0.2796      12.011
2762  oeff_70     1     sTOl    H       1          -0.0118      12.011
2763  oeff_71     1     sTOl    H       1          -0.0107      12.011
2764  oeff_72     1     sTOl    C       1           0.2803      12.011
2765  oeff_73     1     sTOl    H       1          -0.0108      12.011
2766  oeff_74     1     sTOl    H       1          -0.0104      12.011
2767  oeff_75     1     sTOl    O       1          -0.5164      12.011
2768  oeff_76     1     sTOl    C       1           0.2802      12.011
2769  oeff_77     1     sTOl    H       1          -0.0116      12.011
2770  oeff_78     1     sTOl    H       1          -0.0106      12.011
2771  oeff_79     1     sTOl    C       1           0.2805      12.011
2772  oeff_80     1     sTOl    H       1          -0.0109      12.011
2773  oeff_81     1     sTOl    H       1          -0.0109      12.011
2774  oeff_82     1     sTOl    O       1          -0.5159      12.011
2775  oeff_83     1     sTOl    C       1           0.2818      12.011
2776  oeff_84     1     sTOl    H       1          -0.0078      12.011
2777  oeff_85     1     sTOl    H       1          -0.0077      12.011
2778  oeff_86     1     sTOl    H       1          -0.0071      12.011
2779  oeff_87     1     sTO     H       1          -0.0090      12.011
2780  oeff_88     1     sTO     H       1          -0.0104      12.011
2781  oeff_89     1     sTO     O       1          -0.5139      12.011
2782  oeff_90     1     sTO     C       1           0.2794      12.011
2783  oeff_91     1     sTO     H       1          -0.0101      12.011
2784  oeff_92     1     sTO     H       1          -0.0099      12.011
2785  oeff_93     1     sTO     C       1           0.2805      12.011
2786  oeff_94     1     sTO     H       1          -0.0111      12.011
2787  oeff_95     1     sTO     H       1          -0.0106      12.011
2788  oeff_96     1     sTO     O       1          -0.5158      12.011
2789  oeff_97     1     sTO     C       1           0.2798      12.011
2790  oeff_98     1     sTO     H       1          -0.0103      12.011
2791  oeff_99     1     sTO     H       1          -0.0117      12.011
2792  oeff_100    1     sTO     C       1           0.2808      12.011
2793  oeff_101    1     sTO     H       1          -0.0107      12.011
2794  oeff_102    1     sTO     H       1          -0.0107      12.011
2795  oeff_103    1     sTO     O       1          -0.5159      12.011
2796  oeff_104    1     sTO     C       1           0.2818      12.011
2797  oeff_105    1     sTO     H       1          -0.0077      12.011
2798  oeff_106    1     sTO     H       1          -0.0078      12.011
2799  oeff_107    1     sTO     H       1          -0.0070      12.011
2800  oeff_108    1     sTOl    H       1          -0.0105      12.011
2801  oeff_109    1     sTOl    H       1          -0.0099      12.011
2802  oeff_110    1     sTOl    O       1          -0.5160      12.011
2803  oeff_111    1     sTOl    C       1           0.2797      12.011
2804  oeff_112    1     sTOl    H       1          -0.0109      12.011
2805  oeff_113    1     sTOl    H       1          -0.0101      12.011
2806  oeff_114    1     sTOl    C       1           0.2804      12.011
2807  oeff_115    1     sTOl    H       1          -0.0118      12.011
2808  oeff_116    1     sTOl    H       1          -0.0104      12.011
2809  oeff_117    1     sTOl    O       1          -0.5159      12.011
2810  oeff_118    1     sTOl    C       1           0.2797      12.011
2811  oeff_119    1     sTOl    H       1          -0.0106      12.011
2812  oeff_120    1     sTOl    H       1          -0.0109      12.011
2813  oeff_121    1     sTOl    C       1           0.2803      12.011
2814  oeff_122    1     sTOl    H       1          -0.0109      12.011
2815  oeff_123    1     sTOl    H       1          -0.0112      12.011
2816  oeff_124    1     sTOl    O       1          -0.5158      12.011
2817  oeff_125    1     sTOl    C       1           0.2818      12.011
2818  oeff_126    1     sTOl    H       1          -0.0078      12.011
2819  oeff_127    1     sTOl    H       1          -0.0071      12.011
2820  oeff_128    1     sTOl    H       1          -0.0080      12.011
2821  oeff_1      1     TO      C       1           0.0861    12.01100
2822  oeff_2      1     TO      C       1          -0.3182    12.01100
2823  oeff_3      1     TO      S       1          -0.1727    32.06000
2824  oeff_4      1     TO      O       1          -0.2783    15.99940
2825  oeff_5      1     sTO     C       1           0.0940    12.01100
2826  oeff_6      1     TO      H       1           0.2099       1.008
2827  oeff_7      1     sTO     H       1           0.0572       1.008
2828  oeff_8      1     sTO     H       1           0.0458       1.008
2829  oeff_9      1     sTO     C       1           0.2813      12.011
2830  oeff_10     1     TO      C       1           0.2856    12.01100
2831  oeff_11     1     TO      C       1          -0.0039    12.01100
2832  oeff_12     1     TOl     C       1          -0.0108    12.01100
2833  oeff_13     1     TOl     C       1           0.2475    12.01100
2834  oeff_14     1     TOl     S       1          -0.1835    32.06000
2835  oeff_15     1     TOl     O       1          -0.1904    15.99940
2836  oeff_16     1     sTOl    C       1           0.0065    12.01100
2837  oeff_17     1     TOl     H       1           0.2126       1.008
2838  oeff_18     1     sTOl    H       1           0.0852       1.008
2839  oeff_19     1     sTOl    H       1           0.0719       1.008
2840  oeff_20     1     sTOl    C       1           0.2801      12.011
2841  oeff_21     1     TOl     C       1          -0.3286    12.01100
2842  oeff_22     1     TOl     C       1           0.1222    12.01100
2843  oeff_23     1     TO      C       1           0.1252    12.01100
2844  oeff_24     1     TO      C       1          -0.3310    12.01100
2845  oeff_25     1     TO      S       1          -0.1837    32.06000
2846  oeff_26     1     TO      O       1          -0.1901    15.99940
2847  oeff_27     1     sTO     C       1           0.0081    12.01100
2848  oeff_28     1     TO      H       1           0.2127       1.008
2849  oeff_29     1     sTO     H       1           0.0851       1.008
2850  oeff_30     1     sTO     H       1           0.0713       1.008
2851  oeff_31     1     sTO     C       1           0.2810      12.011
2852  oeff_32     1     TO      C       1           0.2482    12.01100
2853  oeff_33     1     TO      C       1          -0.0136    12.01100
2854  oeff_34     1     TOl     C       1          -0.0015    12.01100
2855  oeff_35     1     TOl     C       1           0.2842    12.01100
2856  oeff_36     1     TOl     S       1          -0.1744    32.06000
2857  oeff_37     1     TOl     O       1          -0.2777    15.99940
2858  oeff_38     1     sTOl    C       1           0.0915    12.01100
2859  oeff_39     1     TOl     H       1           0.2094       1.008
2860  oeff_40     1     sTOl    H       1           0.0592       1.008
2861  oeff_41     1     sTOl    H       1           0.0449       1.008
2862  oeff_42     1     sTOl    C       1           0.2802      12.011
2863  oeff_43     1     TOl     C       1          -0.3172    12.01100
2864  oeff_44     1     TOl     C       1           0.0828    12.01100
2865  oeff_45     1     sTO     H       1          -0.0102      12.011
2866  oeff_46     1     sTO     H       1          -0.0112      12.011
2867  oeff_47     1     sTO     O       1          -0.5156      12.011
2868  oeff_48     1     sTO     C       1           0.2798      12.011
2869  oeff_49     1     sTO     H       1          -0.0106      12.011
2870  oeff_50     1     sTO     H       1          -0.0112      12.011
2871  oeff_51     1     sTO     C       1           0.2802      12.011
2872  oeff_52     1     sTO     H       1          -0.0107      12.011
2873  oeff_53     1     sTO     H       1          -0.0108      12.011
2874  oeff_54     1     sTO     O       1          -0.5159      12.011
2875  oeff_55     1     sTO     C       1           0.2798      12.011
2876  oeff_56     1     sTO     H       1          -0.0109      12.011
2877  oeff_57     1     sTO     H       1          -0.0109      12.011
2878  oeff_58     1     sTO     C       1           0.2801      12.011
2879  oeff_59     1     sTO     H       1          -0.0109      12.011
2880  oeff_60     1     sTO     H       1          -0.0103      12.011
2881  oeff_61     1     sTO     O       1          -0.5165      12.011
2882  oeff_62     1     sTO     C       1           0.2818      12.011
2883  oeff_63     1     sTO     H       1          -0.0076      12.011
2884  oeff_64     1     sTO     H       1          -0.0075      12.011
2885  oeff_65     1     sTO     H       1          -0.0078      12.011
2886  oeff_66     1     sTOl    H       1          -0.0112      12.011
2887  oeff_67     1     sTOl    H       1          -0.0099      12.011
2888  oeff_68     1     sTOl    O       1          -0.5161      12.011
2889  oeff_69     1     sTOl    C       1           0.2797      12.011
2890  oeff_70     1     sTOl    H       1          -0.0110      12.011
2891  oeff_71     1     sTOl    H       1          -0.0103      12.011
2892  oeff_72     1     sTOl    C       1           0.2802      12.011
2893  oeff_73     1     sTOl    H       1          -0.0108      12.011
2894  oeff_74     1     sTOl    H       1          -0.0116      12.011
2895  oeff_75     1     sTOl    O       1          -0.5158      12.011
2896  oeff_76     1     sTOl    C       1           0.2792      12.011
2897  oeff_77     1     sTOl    H       1          -0.0110      12.011
2898  oeff_78     1     sTOl    H       1          -0.0109      12.011
2899  oeff_79     1     sTOl    C       1           0.2805      12.011
2900  oeff_80     1     sTOl    H       1          -0.0106      12.011
2901  oeff_81     1     sTOl    H       1          -0.0106      12.011
2902  oeff_82     1     sTOl    O       1          -0.5163      12.011
2903  oeff_83     1     sTOl    C       1           0.2818      12.011
2904  oeff_84     1     sTOl    H       1          -0.0077      12.011
2905  oeff_85     1     sTOl    H       1          -0.0075      12.011
2906  oeff_86     1     sTOl    H       1          -0.0076      12.011
2907  oeff_87     1     sTO     H       1          -0.0103      12.011
2908  oeff_88     1     sTO     H       1          -0.0105      12.011
2909  oeff_89     1     sTO     O       1          -0.5159      12.011
2910  oeff_90     1     sTO     C       1           0.2798      12.011
2911  oeff_91     1     sTO     H       1          -0.0106      12.011
2912  oeff_92     1     sTO     H       1          -0.0106      12.011
2913  oeff_93     1     sTO     C       1           0.2803      12.011
2914  oeff_94     1     sTO     H       1          -0.0112      12.011
2915  oeff_95     1     sTO     H       1          -0.0110      12.011
2916  oeff_96     1     sTO     O       1          -0.5156      12.011
2917  oeff_97     1     sTO     C       1           0.2798      12.011
2918  oeff_98     1     sTO     H       1          -0.0108      12.011
2919  oeff_99     1     sTO     H       1          -0.0112      12.011
2920  oeff_100    1     sTO     C       1           0.2802      12.011
2921  oeff_101    1     sTO     H       1          -0.0107      12.011
2922  oeff_102    1     sTO     H       1          -0.0111      12.011
2923  oeff_103    1     sTO     O       1          -0.5160      12.011
2924  oeff_104    1     sTO     C       1           0.2818      12.011
2925  oeff_105    1     sTO     H       1          -0.0076      12.011
2926  oeff_106    1     sTO     H       1          -0.0074      12.011
2927  oeff_107    1     sTO     H       1          -0.0080      12.011
2928  oeff_108    1     sTOl    H       1          -0.0112      12.011
2929  oeff_109    1     sTOl    H       1          -0.0104      12.011
2930  oeff_110    1     sTOl    O       1          -0.5156      12.011
2931  oeff_111    1     sTOl    C       1           0.2798      12.011
2932  oeff_112    1     sTOl    H       1          -0.0108      12.011
2933  oeff_113    1     sTOl    H       1          -0.0116      12.011
2934  oeff_114    1     sTOl    C       1           0.2801      12.011
2935  oeff_115    1     sTOl    H       1          -0.0106      12.011
2936  oeff_116    1     sTOl    H       1          -0.0109      12.011
2937  oeff_117    1     sTOl    O       1          -0.5163      12.011
2938  oeff_118    1     sTOl    C       1           0.2799      12.011
2939  oeff_119    1     sTOl    H       1          -0.0113      12.011
2940  oeff_120    1     sTOl    H       1          -0.0108      12.011
2941  oeff_121    1     sTOl    C       1           0.2804      12.011
2942  oeff_122    1     sTOl    H       1          -0.0109      12.011
2943  oeff_123    1     sTOl    H       1          -0.0105      12.011
2944  oeff_124    1     sTOl    O       1          -0.5163      12.011
2945  oeff_125    1     sTOl    C       1           0.2819      12.011
2946  oeff_126    1     sTOl    H       1          -0.0078      12.011
2947  oeff_127    1     sTOl    H       1          -0.0075      12.011
2948  oeff_128    1     sTOl    H       1          -0.0077      12.011
2949  oeff_1      1     TO      C       1           0.0846    12.01100
2950  oeff_2      1     TO      C       1          -0.3184    12.01100
2951  oeff_3      1     TO      S       1          -0.1744    32.06000
2952  oeff_4      1     TO      O       1          -0.2783    15.99940
2953  oeff_5      1     sTO     C       1           0.0911    12.01100
2954  oeff_6      1     TO      H       1           0.2094       1.008
2955  oeff_7      1     sTO     H       1           0.0577       1.008
2956  oeff_8      1     sTO     H       1           0.0464       1.008
2957  oeff_9      1     sTO     C       1           0.2806      12.011
2958  oeff_10     1     TO      C       1           0.2849    12.01100
2959  oeff_11     1     TO      C       1          -0.0034    12.01100
2960  oeff_12     1     TOl     C       1          -0.0126    12.01100
2961  oeff_13     1     TOl     C       1           0.2477    12.01100
2962  oeff_14     1     TOl     S       1          -0.1847    32.06000
2963  oeff_15     1     TOl     O       1          -0.1908    15.99940
2964  oeff_16     1     sTOl    C       1           0.0065    12.01100
2965  oeff_17     1     TOl     H       1           0.2124       1.008
2966  oeff_18     1     sTOl    H       1           0.0866       1.008
2967  oeff_19     1     sTOl    H       1           0.0707       1.008
2968  oeff_20     1     sTOl    C       1           0.2803      12.011
2969  oeff_21     1     TOl     C       1          -0.3301    12.01100
2970  oeff_22     1     TOl     C       1           0.1231    12.01100
2971  oeff_23     1     TO      C       1           0.1230    12.01100
2972  oeff_24     1     TO      C       1          -0.3304    12.01100
2973  oeff_25     1     TO      S       1          -0.1849    32.06000
2974  oeff_26     1     TO      O       1          -0.1903    15.99940
2975  oeff_27     1     sTO     C       1           0.0065    12.01100
2976  oeff_28     1     TO      H       1           0.2123       1.008
2977  oeff_29     1     sTO     H       1           0.0858       1.008
2978  oeff_30     1     sTO     H       1           0.0710       1.008
2979  oeff_31     1     sTO     C       1           0.2803      12.011
2980  oeff_32     1     TO      C       1           0.2476    12.01100
2981  oeff_33     1     TO      C       1          -0.0122    12.01100
2982  oeff_34     1     TOl     C       1          -0.0020    12.01100
2983  oeff_35     1     TOl     C       1           0.2844    12.01100
2984  oeff_36     1     TOl     S       1          -0.1745    32.06000
2985  oeff_37     1     TOl     O       1          -0.2770    15.99940
2986  oeff_38     1     sTOl    C       1           0.0928    12.01100
2987  oeff_39     1     TOl     H       1           0.2094       1.008
2988  oeff_40     1     sTOl    H       1           0.0588       1.008
2989  oeff_41     1     sTOl    H       1           0.0447       1.008
2990  oeff_42     1     sTOl    C       1           0.2810      12.011
2991  oeff_43     1     TOl     C       1          -0.3188    12.01100
2992  oeff_44     1     TOl     C       1           0.0848    12.01100
2993  oeff_45     1     sTO     H       1          -0.0105      12.011
2994  oeff_46     1     sTO     H       1          -0.0107      12.011
2995  oeff_47     1     sTO     O       1          -0.5151      12.011
2996  oeff_48     1     sTO     C       1           0.2798      12.011
2997  oeff_49     1     sTO     H       1          -0.0107      12.011
2998  oeff_50     1     sTO     H       1          -0.0113      12.011
2999  oeff_51     1     sTO     C       1           0.2802      12.011
3000  oeff_52     1     sTO     H       1          -0.0106      12.011
3001  oeff_53     1     sTO     H       1          -0.0108      12.011
3002  oeff_54     1     sTO     O       1          -0.5161      12.011
3003  oeff_55     1     sTO     C       1           0.2798      12.011
3004  oeff_56     1     sTO     H       1          -0.0107      12.011
3005  oeff_57     1     sTO     H       1          -0.0109      12.011
3006  oeff_58     1     sTO     C       1           0.2802      12.011
3007  oeff_59     1     sTO     H       1          -0.0109      12.011
3008  oeff_60     1     sTO     H       1          -0.0112      12.011
3009  oeff_61     1     sTO     O       1          -0.5158      12.011
3010  oeff_62     1     sTO     C       1           0.2819      12.011
3011  oeff_63     1     sTO     H       1          -0.0078      12.011
3012  oeff_64     1     sTO     H       1          -0.0081      12.011
3013  oeff_65     1     sTO     H       1          -0.0073      12.011
3014  oeff_66     1     sTOl    H       1          -0.0114      12.011
3015  oeff_67     1     sTOl    H       1          -0.0106      12.011
3016  oeff_68     1     sTOl    O       1          -0.5156      12.011
3017  oeff_69     1     sTOl    C       1           0.2799      12.011
3018  oeff_70     1     sTOl    H       1          -0.0112      12.011
3019  oeff_71     1     sTOl    H       1          -0.0109      12.011
3020  oeff_72     1     sTOl    C       1           0.2802      12.011
3021  oeff_73     1     sTOl    H       1          -0.0109      12.011
3022  oeff_74     1     sTOl    H       1          -0.0105      12.011
3023  oeff_75     1     sTOl    O       1          -0.5159      12.011
3024  oeff_76     1     sTOl    C       1           0.2798      12.011
3025  oeff_77     1     sTOl    H       1          -0.0113      12.011
3026  oeff_78     1     sTOl    H       1          -0.0109      12.011
3027  oeff_79     1     sTOl    C       1           0.2801      12.011
3028  oeff_80     1     sTOl    H       1          -0.0110      12.011
3029  oeff_81     1     sTOl    H       1          -0.0106      12.011
3030  oeff_82     1     sTOl    O       1          -0.5161      12.011
3031  oeff_83     1     sTOl    C       1           0.2819      12.011
3032  oeff_84     1     sTOl    H       1          -0.0079      12.011
3033  oeff_85     1     sTOl    H       1          -0.0076      12.011
3034  oeff_86     1     sTOl    H       1          -0.0076      12.011
3035  oeff_87     1     sTO     H       1          -0.0110      12.011
3036  oeff_88     1     sTO     H       1          -0.0104      12.011
3037  oeff_89     1     sTO     O       1          -0.5155      12.011
3038  oeff_90     1     sTO     C       1           0.2798      12.011
3039  oeff_91     1     sTO     H       1          -0.0110      12.011
3040  oeff_92     1     sTO     H       1          -0.0114      12.011
3041  oeff_93     1     sTO     C       1           0.2802      12.011
3042  oeff_94     1     sTO     H       1          -0.0106      12.011
3043  oeff_95     1     sTO     H       1          -0.0108      12.011
3044  oeff_96     1     sTO     O       1          -0.5162      12.011
3045  oeff_97     1     sTO     C       1           0.2798      12.011
3046  oeff_98     1     sTO     H       1          -0.0107      12.011
3047  oeff_99     1     sTO     H       1          -0.0108      12.011
3048  oeff_100    1     sTO     C       1           0.2802      12.011
3049  oeff_101    1     sTO     H       1          -0.0110      12.011
3050  oeff_102    1     sTO     H       1          -0.0112      12.011
3051  oeff_103    1     sTO     O       1          -0.5158      12.011
3052  oeff_104    1     sTO     C       1           0.2819      12.011
3053  oeff_105    1     sTO     H       1          -0.0079      12.011
3054  oeff_106    1     sTO     H       1          -0.0081      12.011
3055  oeff_107    1     sTO     H       1          -0.0073      12.011
3056  oeff_108    1     sTOl    H       1          -0.0104      12.011
3057  oeff_109    1     sTOl    H       1          -0.0103      12.011
3058  oeff_110    1     sTOl    O       1          -0.5160      12.011
3059  oeff_111    1     sTOl    C       1           0.2798      12.011
3060  oeff_112    1     sTOl    H       1          -0.0107      12.011
3061  oeff_113    1     sTOl    H       1          -0.0105      12.011
3062  oeff_114    1     sTOl    C       1           0.2803      12.011
3063  oeff_115    1     sTOl    H       1          -0.0113      12.011
3064  oeff_116    1     sTOl    H       1          -0.0108      12.011
3065  oeff_117    1     sTOl    O       1          -0.5157      12.011
3066  oeff_118    1     sTOl    C       1           0.2799      12.011
3067  oeff_119    1     sTOl    H       1          -0.0112      12.011
3068  oeff_120    1     sTOl    H       1          -0.0109      12.011
3069  oeff_121    1     sTOl    C       1           0.2801      12.011
3070  oeff_122    1     sTOl    H       1          -0.0109      12.011
3071  oeff_123    1     sTOl    H       1          -0.0107      12.011
3072  oeff_124    1     sTOl    O       1          -0.5161      12.011
3073  oeff_125    1     sTOl    C       1           0.2818      12.011
3074  oeff_126    1     sTOl    H       1          -0.0079      12.011
3075  oeff_127    1     sTOl    H       1          -0.0075      12.011
3076  oeff_128    1     sTOl    H       1          -0.0076      12.011
3077  oeff_1      1     TO      C       1           0.0842    12.01100
3078  oeff_2      1     TO      C       1          -0.3184    12.01100
3079  oeff_3      1     TO      S       1          -0.1749    32.06000
3080  oeff_4      1     TO      O       1          -0.2770    15.99940
3081  oeff_5      1     sTO     C       1           0.0914    12.01100
3082  oeff_6      1     TO      H       1           0.2094       1.008
3083  oeff_7      1     sTO     H       1           0.0580       1.008
3084  oeff_8      1     sTO     H       1           0.0459       1.008
3085  oeff_9      1     sTO     C       1           0.2803      12.011
3086  oeff_10     1     TO      C       1           0.2849    12.01100
3087  oeff_11     1     TO      C       1          -0.0023    12.01100
3088  oeff_12     1     TOl     C       1          -0.0131    12.01100
3089  oeff_13     1     TOl     C       1           0.2481    12.01100
3090  oeff_14     1     TOl     S       1          -0.1846    32.06000
3091  oeff_15     1     TOl     O       1          -0.1903    15.99940
3092  oeff_16     1     sTOl    C       1           0.0064    12.01100
3093  oeff_17     1     TOl     H       1           0.2123       1.008
3094  oeff_18     1     sTOl    H       1           0.0859       1.008
3095  oeff_19     1     sTOl    H       1           0.0709       1.008
3096  oeff_20     1     sTOl    C       1           0.2803      12.011
3097  oeff_21     1     TOl     C       1          -0.3307    12.01100
3098  oeff_22     1     TOl     C       1           0.1236    12.01100
3099  oeff_23     1     TO      C       1           0.1222    12.01100
3100  oeff_24     1     TO      C       1          -0.3296    12.01100
3101  oeff_25     1     TO      S       1          -0.1845    32.06000
3102  oeff_26     1     TO      O       1          -0.1903    15.99940
3103  oeff_27     1     sTO     C       1           0.0065    12.01100
3104  oeff_28     1     TO      H       1           0.2122       1.008
3105  oeff_29     1     sTO     H       1           0.0857       1.008
3106  oeff_30     1     sTO     H       1           0.0709       1.008
3107  oeff_31     1     sTO     C       1           0.2802      12.011
3108  oeff_32     1     TO      C       1           0.2472    12.01100
3109  oeff_33     1     TO      C       1          -0.0117    12.01100
3110  oeff_34     1     TOl     C       1          -0.0041    12.01100
3111  oeff_35     1     TOl     C       1           0.2853    12.01100
3112  oeff_36     1     TOl     S       1          -0.1742    32.06000
3113  oeff_37     1     TOl     O       1          -0.2774    15.99940
3114  oeff_38     1     sTOl    C       1           0.0928    12.01100
3115  oeff_39     1     TOl     H       1           0.2097       1.008
3116  oeff_40     1     sTOl    H       1           0.0586       1.008
3117  oeff_41     1     sTOl    H       1           0.0448       1.008
3118  oeff_42     1     sTOl    C       1           0.2810      12.011
3119  oeff_43     1     TOl     C       1          -0.3189    12.01100
3120  oeff_44     1     TOl     C       1           0.0857    12.01100
3121  oeff_45     1     sTO     H       1          -0.0105      12.011
3122  oeff_46     1     sTO     H       1          -0.0105      12.011
3123  oeff_47     1     sTO     O       1          -0.5162      12.011
3124  oeff_48     1     sTO     C       1           0.2798      12.011
3125  oeff_49     1     sTO     H       1          -0.0106      12.011
3126  oeff_50     1     sTO     H       1          -0.0105      12.011
3127  oeff_51     1     sTO     C       1           0.2803      12.011
3128  oeff_52     1     sTO     H       1          -0.0113      12.011
3129  oeff_53     1     sTO     H       1          -0.0111      12.011
3130  oeff_54     1     sTO     O       1          -0.5155      12.011
3131  oeff_55     1     sTO     C       1           0.2800      12.011
3132  oeff_56     1     sTO     H       1          -0.0114      12.011
3133  oeff_57     1     sTO     H       1          -0.0111      12.011
3134  oeff_58     1     sTO     C       1           0.2801      12.011
3135  oeff_59     1     sTO     H       1          -0.0107      12.011
3136  oeff_60     1     sTO     H       1          -0.0109      12.011
3137  oeff_61     1     sTO     O       1          -0.5161      12.011
3138  oeff_62     1     sTO     C       1           0.2819      12.011
3139  oeff_63     1     sTO     H       1          -0.0077      12.011
3140  oeff_64     1     sTO     H       1          -0.0075      12.011
3141  oeff_65     1     sTO     H       1          -0.0080      12.011
3142  oeff_66     1     sTOl    H       1          -0.0107      12.011
3143  oeff_67     1     sTOl    H       1          -0.0105      12.011
3144  oeff_68     1     sTOl    O       1          -0.5161      12.011
3145  oeff_69     1     sTOl    C       1           0.2798      12.011
3146  oeff_70     1     sTOl    H       1          -0.0108      12.011
3147  oeff_71     1     sTOl    H       1          -0.0106      12.011
3148  oeff_72     1     sTOl    C       1           0.2803      12.011
3149  oeff_73     1     sTOl    H       1          -0.0110      12.011
3150  oeff_74     1     sTOl    H       1          -0.0113      12.011
3151  oeff_75     1     sTOl    O       1          -0.5157      12.011
3152  oeff_76     1     sTOl    C       1           0.2799      12.011
3153  oeff_77     1     sTOl    H       1          -0.0111      12.011
3154  oeff_78     1     sTOl    H       1          -0.0111      12.011
3155  oeff_79     1     sTOl    C       1           0.2802      12.011
3156  oeff_80     1     sTOl    H       1          -0.0108      12.011
3157  oeff_81     1     sTOl    H       1          -0.0108      12.011
3158  oeff_82     1     sTOl    O       1          -0.5162      12.011
3159  oeff_83     1     sTOl    C       1           0.2818      12.011
3160  oeff_84     1     sTOl    H       1          -0.0078      12.011
3161  oeff_85     1     sTOl    H       1          -0.0077      12.011
3162  oeff_86     1     sTOl    H       1          -0.0076      12.011
3163  oeff_87     1     sTO     H       1          -0.0109      12.011
3164  oeff_88     1     sTO     H       1          -0.0102      12.011
3165  oeff_89     1     sTO     O       1          -0.5154      12.011
3166  oeff_90     1     sTO     C       1           0.2798      12.011
3167  oeff_91     1     sTO     H       1          -0.0110      12.011
3168  oeff_92     1     sTO     H       1          -0.0117      12.011
3169  oeff_93     1     sTO     C       1           0.2802      12.011
3170  oeff_94     1     sTO     H       1          -0.0105      12.011
3171  oeff_95     1     sTO     H       1          -0.0108      12.011
3172  oeff_96     1     sTO     O       1          -0.5163      12.011
3173  oeff_97     1     sTO     C       1           0.2798      12.011
3174  oeff_98     1     sTO     H       1          -0.0106      12.011
3175  oeff_99     1     sTO     H       1          -0.0108      12.011
3176  oeff_100    1     sTO     C       1           0.2802      12.011
3177  oeff_101    1     sTO     H       1          -0.0110      12.011
3178  oeff_102    1     sTO     H       1          -0.0113      12.011
3179  oeff_103    1     sTO     O       1          -0.5157      12.011
3180  oeff_104    1     sTO     C       1           0.2819      12.011
3181  oeff_105    1     sTO     H       1          -0.0078      12.011
3182  oeff_106    1     sTO     H       1          -0.0081      12.011
3183  oeff_107    1     sTO     H       1          -0.0073      12.011
3184  oeff_108    1     sTOl    H       1          -0.0105      12.011
3185  oeff_109    1     sTOl    H       1          -0.0104      12.011
3186  oeff_110    1     sTOl    O       1          -0.5160      12.011
3187  oeff_111    1     sTOl    C       1           0.2798      12.011
3188  oeff_112    1     sTOl    H       1          -0.0107      12.011
3189  oeff_113    1     sTOl    H       1          -0.0106      12.011
3190  oeff_114    1     sTOl    C       1           0.2803      12.011
3191  oeff_115    1     sTOl    H       1          -0.0112      12.011
3192  oeff_116    1     sTOl    H       1          -0.0109      12.011
3193  oeff_117    1     sTOl    O       1          -0.5157      12.011
3194  oeff_118    1     sTOl    C       1           0.2799      12.011
3195  oeff_119    1     sTOl    H       1          -0.0112      12.011
3196  oeff_120    1     sTOl    H       1          -0.0109      12.011
3197  oeff_121    1     sTOl    C       1           0.2802      12.011
3198  oeff_122    1     sTOl    H       1          -0.0108      12.011
3199  oeff_123    1     sTOl    H       1          -0.0107      12.011
3200  oeff_124    1     sTOl    O       1          -0.5162      12.011
3201  oeff_125    1     sTOl    C       1           0.2818      12.011
3202  oeff_126    1     sTOl    H       1          -0.0078      12.011
3203  oeff_127    1     sTOl    H       1          -0.0077      12.011
3204  oeff_128    1     sTOl    H       1          -0.0075      12.011
3205  oeff_1      1     TO      C       1           0.0825    12.01100
3206  oeff_2      1     TO      C       1          -0.3163    12.01100
3207  oeff_3      1     TO      S       1          -0.1733    32.06000
3208  oeff_4      1     TO      O       1          -0.2775    15.99940
3209  oeff_5      1     sTO     C       1           0.0914    12.01100
3210  oeff_6      1     TO      H       1           0.2093       1.008
3211  oeff_7      1     sTO     H       1           0.0590       1.008
3212  oeff_8      1     sTO     H       1           0.0452       1.008
3213  oeff_9      1     sTO     C       1           0.2802      12.011
3214  oeff_10     1     TO      C       1           0.2840    12.01100
3215  oeff_11     1     TO      C       1          -0.0006    12.01100
3216  oeff_12     1     TOl     C       1          -0.0146    12.01100
3217  oeff_13     1     TOl     C       1           0.2493    12.01100
3218  oeff_14     1     TOl     S       1          -0.1841    32.06000
3219  oeff_15     1     TOl     O       1          -0.1903    15.99940
3220  oeff_16     1     sTOl    C       1           0.0064    12.01100
3221  oeff_17     1     TOl     H       1           0.2130       1.008
3222  oeff_18     1     sTOl    H       1           0.0861       1.008
3223  oeff_19     1     sTOl    H       1           0.0712       1.008
3224  oeff_20     1     sTOl    C       1           0.2804      12.011
3225  oeff_21     1     TOl     C       1          -0.3303    12.01100
3226  oeff_22     1     TOl     C       1           0.1259    12.01100
3227  oeff_23     1     TO      C       1           0.1234    12.01100
3228  oeff_24     1     TO      C       1          -0.3292    12.01100
3229  oeff_25     1     TO      S       1          -0.1812    32.06000
3230  oeff_26     1     TO      O       1          -0.1903    15.99940
3231  oeff_27     1     sTO     C       1           0.0122    12.01100
3232  oeff_28     1     TO      H       1           0.2122       1.008
3233  oeff_29     1     sTO     H       1           0.0848       1.008
3234  oeff_30     1     sTO     H       1           0.0721       1.008
3235  oeff_31     1     sTO     C       1           0.2872      12.011
3236  oeff_32     1     TO      C       1           0.2455    12.01100
3237  oeff_33     1     TO      C       1          -0.0106    12.01100
3238  oeff_34     1     TOl     C       1          -0.0036    12.01100
3239  oeff_35     1     TOl     C       1           0.2850    12.01100
3240  oeff_36     1     TOl     S       1          -0.1731    32.06000
3241  oeff_37     1     TOl     O       1          -0.2778    15.99940
3242  oeff_38     1     sTOl    C       1           0.0924    12.01100
3243  oeff_39     1     TOl     H       1           0.2098       1.008
3244  oeff_40     1     sTOl    H       1           0.0590       1.008
3245  oeff_41     1     sTOl    H       1           0.0444       1.008
3246  oeff_42     1     sTOl    C       1           0.2813      12.011
3247  oeff_43     1     TOl     C       1          -0.3168    12.01100
3248  oeff_44     1     TOl     C       1           0.0848    12.01100
3249  oeff_45     1     sTO     H       1          -0.0100      12.011
3250  oeff_46     1     sTO     H       1          -0.0112      12.011
3251  oeff_47     1     sTO     O       1          -0.5160      12.011
3252  oeff_48     1     sTO     C       1           0.2797      12.011
3253  oeff_49     1     sTO     H       1          -0.0102      12.011
3254  oeff_50     1     sTO     H       1          -0.0112      12.011
3255  oeff_51     1     sTO     C       1           0.2802      12.011
3256  oeff_52     1     sTO     H       1          -0.0117      12.011
3257  oeff_53     1     sTO     H       1          -0.0104      12.011
3258  oeff_54     1     sTO     O       1          -0.5156      12.011
3259  oeff_55     1     sTO     C       1           0.2799      12.011
3260  oeff_56     1     sTO     H       1          -0.0118      12.011
3261  oeff_57     1     sTO     H       1          -0.0106      12.011
3262  oeff_58     1     sTO     C       1           0.2802      12.011
3263  oeff_59     1     sTO     H       1          -0.0108      12.011
3264  oeff_60     1     sTO     H       1          -0.0111      12.011
3265  oeff_61     1     sTO     O       1          -0.5159      12.011
3266  oeff_62     1     sTO     C       1           0.2818      12.011
3267  oeff_63     1     sTO     H       1          -0.0077      12.011
3268  oeff_64     1     sTO     H       1          -0.0080      12.011
3269  oeff_65     1     sTO     H       1          -0.0072      12.011
3270  oeff_66     1     sTOl    H       1          -0.0112      12.011
3271  oeff_67     1     sTOl    H       1          -0.0103      12.011
3272  oeff_68     1     sTOl    O       1          -0.5153      12.011
3273  oeff_69     1     sTOl    C       1           0.2796      12.011
3274  oeff_70     1     sTOl    H       1          -0.0115      12.011
3275  oeff_71     1     sTOl    H       1          -0.0107      12.011
3276  oeff_72     1     sTOl    C       1           0.2803      12.011
3277  oeff_73     1     sTOl    H       1          -0.0108      12.011
3278  oeff_74     1     sTOl    H       1          -0.0105      12.011
3279  oeff_75     1     sTOl    O       1          -0.5163      12.011
3280  oeff_76     1     sTOl    C       1           0.2802      12.011
3281  oeff_77     1     sTOl    H       1          -0.0115      12.011
3282  oeff_78     1     sTOl    H       1          -0.0107      12.011
3283  oeff_79     1     sTOl    C       1           0.2804      12.011
3284  oeff_80     1     sTOl    H       1          -0.0109      12.011
3285  oeff_81     1     sTOl    H       1          -0.0109      12.011
3286  oeff_82     1     sTOl    O       1          -0.5159      12.011
3287  oeff_83     1     sTOl    C       1           0.2819      12.011
3288  oeff_84     1     sTOl    H       1          -0.0079      12.011
3289  oeff_85     1     sTOl    H       1          -0.0078      12.011
3290  oeff_86     1     sTOl    H       1          -0.0072      12.011
3291  oeff_87     1     sTO     H       1          -0.0092      12.011
3292  oeff_88     1     sTO     H       1          -0.0104      12.011
3293  oeff_89     1     sTO     O       1          -0.5136      12.011
3294  oeff_90     1     sTO     C       1           0.2794      12.011
3295  oeff_91     1     sTO     H       1          -0.0100      12.011
3296  oeff_92     1     sTO     H       1          -0.0095      12.011
3297  oeff_93     1     sTO     C       1           0.2804      12.011
3298  oeff_94     1     sTO     H       1          -0.0111      12.011
3299  oeff_95     1     sTO     H       1          -0.0106      12.011
3300  oeff_96     1     sTO     O       1          -0.5157      12.011
3301  oeff_97     1     sTO     C       1           0.2799      12.011
3302  oeff_98     1     sTO     H       1          -0.0102      12.011
3303  oeff_99     1     sTO     H       1          -0.0118      12.011
3304  oeff_100    1     sTO     C       1           0.2808      12.011
3305  oeff_101    1     sTO     H       1          -0.0107      12.011
3306  oeff_102    1     sTO     H       1          -0.0108      12.011
3307  oeff_103    1     sTO     O       1          -0.5159      12.011
3308  oeff_104    1     sTO     C       1           0.2818      12.011
3309  oeff_105    1     sTO     H       1          -0.0077      12.011
3310  oeff_106    1     sTO     H       1          -0.0079      12.011
3311  oeff_107    1     sTO     H       1          -0.0070      12.011
3312  oeff_108    1     sTOl    H       1          -0.0105      12.011
3313  oeff_109    1     sTOl    H       1          -0.0101      12.011
3314  oeff_110    1     sTOl    O       1          -0.5159      12.011
3315  oeff_111    1     sTOl    C       1           0.2797      12.011
3316  oeff_112    1     sTOl    H       1          -0.0109      12.011
3317  oeff_113    1     sTOl    H       1          -0.0103      12.011
3318  oeff_114    1     sTOl    C       1           0.2804      12.011
3319  oeff_115    1     sTOl    H       1          -0.0116      12.011
3320  oeff_116    1     sTOl    H       1          -0.0105      12.011
3321  oeff_117    1     sTOl    O       1          -0.5159      12.011
3322  oeff_118    1     sTOl    C       1           0.2797      12.011
3323  oeff_119    1     sTOl    H       1          -0.0107      12.011
3324  oeff_120    1     sTOl    H       1          -0.0109      12.011
3325  oeff_121    1     sTOl    C       1           0.2802      12.011
3326  oeff_122    1     sTOl    H       1          -0.0109      12.011
3327  oeff_123    1     sTOl    H       1          -0.0112      12.011
3328  oeff_124    1     sTOl    O       1          -0.5158      12.011
3329  oeff_125    1     sTOl    C       1           0.2818      12.011
3330  oeff_126    1     sTOl    H       1          -0.0078      12.011
3331  oeff_127    1     sTOl    H       1          -0.0072      12.011
3332  oeff_128    1     sTOl    H       1          -0.0080      12.011
3333  oeff_1      1     TO      C       1           0.0833    12.01100
3334  oeff_2      1     TO      C       1          -0.3158    12.01100
3335  oeff_3      1     TO      S       1          -0.1716    32.06000
3336  oeff_4      1     TO      O       1          -0.2774    15.99940
3337  oeff_5      1     sTO     C       1           0.0914    12.01100
3338  oeff_6      1     TO      H       1           0.2095       1.008
3339  oeff_7      1     sTO     H       1           0.0579       1.008
3340  oeff_8      1     sTO     H       1           0.0458       1.008
3341  oeff_9      1     sTO     C       1           0.2804      12.011
3342  oeff_10     1     TO      C       1           0.2841    12.01100
3343  oeff_11     1     TO      C       1          -0.0015    12.01100
3344  oeff_12     1     TOl     C       1          -0.0138    12.01100
3345  oeff_13     1     TOl     C       1           0.2492    12.01100
3346  oeff_14     1     TOl     S       1          -0.1819    32.06000
3347  oeff_15     1     TOl     O       1          -0.1905    15.99940
3348  oeff_16     1     sTOl    C       1           0.0063    12.01100
3349  oeff_17     1     TOl     H       1           0.2134       1.008
3350  oeff_18     1     sTOl    H       1           0.0854       1.008
3351  oeff_19     1     sTOl    H       1           0.0721       1.008
3352  oeff_20     1     sTOl    C       1           0.2803      12.011
3353  oeff_21     1     TOl     C       1          -0.3287    12.01100
3354  oeff_22     1     TOl     C       1           0.1255    12.01100
3355  oeff_23     1     TO      C       1           0.1258    12.01100
3356  oeff_24     1     TO      C       1          -0.3292    12.01100
3357  oeff_25     1     TO      S       1          -0.1797    32.06000
3358  oeff_26     1     TO      O       1          -0.1918    15.99940
3359  oeff_27     1     sTO     C       1           0.0105    12.01100
3360  oeff_28     1     TO      H       1           0.2129       1.008
3361  oeff_29     1     sTO     H       1           0.0850       1.008
3362  oeff_30     1     sTO     H       1           0.0714       1.008
3363  oeff_31     1     sTO     C       1           0.2844      12.011
3364  oeff_32     1     TO      C       1           0.2477    12.01100
3365  oeff_33     1     TO      C       1          -0.0116    12.01100
3366  oeff_34     1     TOl     C       1          -0.0006    12.01100
3367  oeff_35     1     TOl     C       1           0.2836    12.01100
3368  oeff_36     1     TOl     S       1          -0.1719    32.06000
3369  oeff_37     1     TOl     O       1          -0.2773    15.99940
3370  oeff_38     1     sTOl    C       1           0.0918    12.01100
3371  oeff_39     1     TOl     H       1           0.2096       1.008
3372  oeff_40     1     sTOl    H       1           0.0592       1.008
3373  oeff_41     1     sTOl    H       1           0.0443       1.008
3374  oeff_42     1     sTOl    C       1           0.2812      12.011
3375  oeff_43     1     TOl     C       1          -0.3147    12.01100
3376  oeff_44     1     TOl     C       1           0.0827    12.01100
3377  oeff_45     1     sTO     H       1          -0.0103      12.011
3378  oeff_46     1     sTO     H       1          -0.0109      12.011
3379  oeff_47     1     sTO     O       1          -0.5155      12.011
3380  oeff_48     1     sTO     C       1           0.2796      12.011
3381  oeff_49     1     sTO     H       1          -0.0103      12.011
3382  oeff_50     1     sTO     H       1          -0.0116      12.011
3383  oeff_51     1     sTO     C       1           0.2802      12.011
3384  oeff_52     1     sTO     H       1          -0.0114      12.011
3385  oeff_53     1     sTO     H       1          -0.0103      12.011
3386  oeff_54     1     sTO     O       1          -0.5160      12.011
3387  oeff_55     1     sTO     C       1           0.2797      12.011
3388  oeff_56     1     sTO     H       1          -0.0105      12.011
3389  oeff_57     1     sTO     H       1          -0.0110      12.011
3390  oeff_58     1     sTO     C       1           0.2803      12.011
3391  oeff_59     1     sTO     H       1          -0.0107      12.011
3392  oeff_60     1     sTO     H       1          -0.0114      12.011
3393  oeff_61     1     sTO     O       1          -0.5158      12.011
3394  oeff_62     1     sTO     C       1           0.2819      12.011
3395  oeff_63     1     sTO     H       1          -0.0077      12.011
3396  oeff_64     1     sTO     H       1          -0.0081      12.011
3397  oeff_65     1     sTO     H       1          -0.0071      12.011
3398  oeff_66     1     sTOl    H       1          -0.0113      12.011
3399  oeff_67     1     sTOl    H       1          -0.0099      12.011
3400  oeff_68     1     sTOl    O       1          -0.5160      12.011
3401  oeff_69     1     sTOl    C       1           0.2797      12.011
3402  oeff_70     1     sTOl    H       1          -0.0109      12.011
3403  oeff_71     1     sTOl    H       1          -0.0103      12.011
3404  oeff_72     1     sTOl    C       1           0.2802      12.011
3405  oeff_73     1     sTOl    H       1          -0.0107      12.011
3406  oeff_74     1     sTOl    H       1          -0.0114      12.011
3407  oeff_75     1     sTOl    O       1          -0.5158      12.011
3408  oeff_76     1     sTOl    C       1           0.2793      12.011
3409  oeff_77     1     sTOl    H       1          -0.0110      12.011
3410  oeff_78     1     sTOl    H       1          -0.0108      12.011
3411  oeff_79     1     sTOl    C       1           0.2806      12.011
3412  oeff_80     1     sTOl    H       1          -0.0106      12.011
3413  oeff_81     1     sTOl    H       1          -0.0106      12.011
3414  oeff_82     1     sTOl    O       1          -0.5163      12.011
3415  oeff_83     1     sTOl    C       1           0.2818      12.011
3416  oeff_84     1     sTOl    H       1          -0.0077      12.011
3417  oeff_85     1     sTOl    H       1          -0.0075      12.011
3418  oeff_86     1     sTOl    H       1          -0.0075      12.011
3419  oeff_87     1     sTO     H       1          -0.0108      12.011
3420  oeff_88     1     sTO     H       1          -0.0085      12.011
3421  oeff_89     1     sTO     O       1          -0.5129      12.011
3422  oeff_90     1     sTO     C       1           0.2793      12.011
3423  oeff_91     1     sTO     H       1          -0.0096      12.011
3424  oeff_92     1     sTO     H       1          -0.0104      12.011
3425  oeff_93     1     sTO     C       1           0.2805      12.011
3426  oeff_94     1     sTO     H       1          -0.0108      12.011
3427  oeff_95     1     sTO     H       1          -0.0104      12.011
3428  oeff_96     1     sTO     O       1          -0.5154      12.011
3429  oeff_97     1     sTO     C       1           0.2796      12.011
3430  oeff_98     1     sTO     H       1          -0.0104      12.011
3431  oeff_99     1     sTO     H       1          -0.0114      12.011
3432  oeff_100    1     sTO     C       1           0.2803      12.011
3433  oeff_101    1     sTO     H       1          -0.0105      12.011
3434  oeff_102    1     sTO     H       1          -0.0111      12.011
3435  oeff_103    1     sTO     O       1          -0.5160      12.011
3436  oeff_104    1     sTO     C       1           0.2818      12.011
3437  oeff_105    1     sTO     H       1          -0.0075      12.011
3438  oeff_106    1     sTO     H       1          -0.0071      12.011
3439  oeff_107    1     sTO     H       1          -0.0079      12.011
3440  oeff_108    1     sTOl    H       1          -0.0104      12.011
3441  oeff_109    1     sTOl    H       1          -0.0100      12.011
3442  oeff_110    1     sTOl    O       1          -0.5162      12.011
3443  oeff_111    1     sTOl    C       1           0.2798      12.011
3444  oeff_112    1     sTOl    H       1          -0.0106      12.011
3445  oeff_113    1     sTOl    H       1          -0.0103      12.011
3446  oeff_114    1     sTOl    C       1           0.2803      12.011
3447  oeff_115    1     sTOl    H       1          -0.0115      12.011
3448  oeff_116    1     sTOl    H       1          -0.0109      12.011
3449  oeff_117    1     sTOl    O       1          -0.5155      12.011
3450  oeff_118    1     sTOl    C       1           0.2799      12.011
3451  oeff_119    1     sTOl    H       1          -0.0114      12.011
3452  oeff_120    1     sTOl    H       1          -0.0110      12.011
3453  oeff_121    1     sTOl    C       1           0.2802      12.011
3454  oeff_122    1     sTOl    H       1          -0.0108      12.011
3455  oeff_123    1     sTOl    H       1          -0.0105      12.011
3456  oeff_124    1     sTOl    O       1          -0.5163      12.011
3457  oeff_125    1     sTOl    C       1           0.2818      12.011
3458  oeff_126    1     sTOl    H       1          -0.0077      12.011
3459  oeff_127    1     sTOl    H       1          -0.0075      12.011
3460  oeff_128    1     sTOl    H       1          -0.0076      12.011
3461  oeff_1      1     TO      C       1           0.0862    12.01100
3462  oeff_2      1     TO      C       1          -0.3178    12.01100
3463  oeff_3      1     TO      S       1          -0.1722    32.06000
3464  oeff_4      1     TO      O       1          -0.2784    15.99940
3465  oeff_5      1     sTO     C       1           0.0908    12.01100
3466  oeff_6      1     TO      H       1           0.2099       1.008
3467  oeff_7      1     sTO     H       1           0.0579       1.008
3468  oeff_8      1     sTO     H       1           0.0464       1.008
3469  oeff_9      1     sTO     C       1           0.2805      12.011
3470  oeff_10     1     TO      C       1           0.2859    12.01100
3471  oeff_11     1     TO      C       1          -0.0044    12.01100
3472  oeff_12     1     TOl     C       1          -0.0113    12.01100
3473  oeff_13     1     TOl     C       1           0.2474    12.01100
3474  oeff_14     1     TOl     S       1          -0.1829    32.06000
3475  oeff_15     1     TOl     O       1          -0.1906    15.99940
3476  oeff_16     1     sTOl    C       1           0.0063    12.01100
3477  oeff_17     1     TOl     H       1           0.2126       1.008
3478  oeff_18     1     sTOl    H       1           0.0870       1.008
3479  oeff_19     1     sTOl    H       1           0.0707       1.008
3480  oeff_20     1     sTOl    C       1           0.2803      12.011
3481  oeff_21     1     TOl     C       1          -0.3284    12.01100
3482  oeff_22     1     TOl     C       1           0.1221    12.01100
3483  oeff_23     1     TO      C       1           0.1239    12.01100
3484  oeff_24     1     TO      C       1          -0.3299    12.01100
3485  oeff_25     1     TO      S       1          -0.1836    32.06000
3486  oeff_26     1     TO      O       1          -0.1904    15.99940
3487  oeff_27     1     sTO     C       1           0.0064    12.01100
3488  oeff_28     1     TO      H       1           0.2127       1.008
3489  oeff_29     1     sTO     H       1           0.0859       1.008
3490  oeff_30     1     sTO     H       1           0.0712       1.008
3491  oeff_31     1     sTO     C       1           0.2804      12.011
3492  oeff_32     1     TO      C       1           0.2483    12.01100
3493  oeff_33     1     TO      C       1          -0.0134    12.01100
3494  oeff_34     1     TOl     C       1          -0.0017    12.01100
3495  oeff_35     1     TOl     C       1           0.2845    12.01100
3496  oeff_36     1     TOl     S       1          -0.1733    32.06000
3497  oeff_37     1     TOl     O       1          -0.2767    15.99940
3498  oeff_38     1     sTOl    C       1           0.0927    12.01100
3499  oeff_39     1     TOl     H       1           0.2096       1.008
3500  oeff_40     1     sTOl    H       1           0.0591       1.008
3501  oeff_41     1     sTOl    H       1           0.0446       1.008
3502  oeff_42     1     sTOl    C       1           0.2811      12.011
3503  oeff_43     1     TOl     C       1          -0.3177    12.01100
3504  oeff_44     1     TOl     C       1           0.0844    12.01100
3505  oeff_45     1     sTO     H       1          -0.0106      12.011
3506  oeff_46     1     sTO     H       1          -0.0105      12.011
3507  oeff_47     1     sTO     O       1          -0.5151      12.011
3508  oeff_48     1     sTO     C       1           0.2798      12.011
3509  oeff_49     1     sTO     H       1          -0.0107      12.011
3510  oeff_50     1     sTO     H       1          -0.0112      12.011
3511  oeff_51     1     sTO     C       1           0.2803      12.011
3512  oeff_52     1     sTO     H       1          -0.0107      12.011
3513  oeff_53     1     sTO     H       1          -0.0108      12.011
3514  oeff_54     1     sTO     O       1          -0.5160      12.011
3515  oeff_55     1     sTO     C       1           0.2798      12.011
3516  oeff_56     1     sTO     H       1          -0.0108      12.011
3517  oeff_57     1     sTO     H       1          -0.0109      12.011
3518  oeff_58     1     sTO     C       1           0.2802      12.011
3519  oeff_59     1     sTO     H       1          -0.0108      12.011
3520  oeff_60     1     sTO     H       1          -0.0111      12.011
3521  oeff_61     1     sTO     O       1          -0.5159      12.011
3522  oeff_62     1     sTO     C       1           0.2818      12.011
3523  oeff_63     1     sTO     H       1          -0.0078      12.011
3524  oeff_64     1     sTO     H       1          -0.0080      12.011
3525  oeff_65     1     sTO     H       1          -0.0072      12.011
3526  oeff_66     1     sTOl    H       1          -0.0117      12.011
3527  oeff_67     1     sTOl    H       1          -0.0105      12.011
3528  oeff_68     1     sTOl    O       1          -0.5153      12.011
3529  oeff_69     1     sTOl    C       1           0.2798      12.011
3530  oeff_70     1     sTOl    H       1          -0.0114      12.011
3531  oeff_71     1     sTOl    H       1          -0.0109      12.011
3532  oeff_72     1     sTOl    C       1           0.2802      12.011
3533  oeff_73     1     sTOl    H       1          -0.0108      12.011
3534  oeff_74     1     sTOl    H       1          -0.0104      12.011
3535  oeff_75     1     sTOl    O       1          -0.5159      12.011
3536  oeff_76     1     sTOl    C       1           0.2798      12.011
3537  oeff_77     1     sTOl    H       1          -0.0115      12.011
3538  oeff_78     1     sTOl    H       1          -0.0108      12.011
3539  oeff_79     1     sTOl    C       1           0.2802      12.011
3540  oeff_80     1     sTOl    H       1          -0.0110      12.011
3541  oeff_81     1     sTOl    H       1          -0.0105      12.011
3542  oeff_82     1     sTOl    O       1          -0.5162      12.011
3543  oeff_83     1     sTOl    C       1           0.2818      12.011
3544  oeff_84     1     sTOl    H       1          -0.0079      12.011
3545  oeff_85     1     sTOl    H       1          -0.0074      12.011
3546  oeff_86     1     sTOl    H       1          -0.0076      12.011
3547  oeff_87     1     sTO     H       1          -0.0112      12.011
3548  oeff_88     1     sTO     H       1          -0.0103      12.011
3549  oeff_89     1     sTO     O       1          -0.5154      12.011
3550  oeff_90     1     sTO     C       1           0.2797      12.011
3551  oeff_91     1     sTO     H       1          -0.0109      12.011
3552  oeff_92     1     sTO     H       1          -0.0115      12.011
3553  oeff_93     1     sTO     C       1           0.2803      12.011
3554  oeff_94     1     sTO     H       1          -0.0106      12.011
3555  oeff_95     1     sTO     H       1          -0.0108      12.011
3556  oeff_96     1     sTO     O       1          -0.5162      12.011
3557  oeff_97     1     sTO     C       1           0.2798      12.011
3558  oeff_98     1     sTO     H       1          -0.0108      12.011
3559  oeff_99     1     sTO     H       1          -0.0108      12.011
3560  oeff_100    1     sTO     C       1           0.2802      12.011
3561  oeff_101    1     sTO     H       1          -0.0109      12.011
3562  oeff_102    1     sTO     H       1          -0.0111      12.011
3563  oeff_103    1     sTO     O       1          -0.5158      12.011
3564  oeff_104    1     sTO     C       1           0.2819      12.011
3565  oeff_105    1     sTO     H       1          -0.0078      12.011
3566  oeff_106    1     sTO     H       1          -0.0080      12.011
3567  oeff_107    1     sTO     H       1          -0.0072      12.011
3568  oeff_108    1     sTOl    H       1          -0.0104      12.011
3569  oeff_109    1     sTOl    H       1          -0.0100      12.011
3570  oeff_110    1     sTOl    O       1          -0.5161      12.011
3571  oeff_111    1     sTOl    C       1           0.2798      12.011
3572  oeff_112    1     sTOl    H       1          -0.0107      12.011
3573  oeff_113    1     sTOl    H       1          -0.0103      12.011
3574  oeff_114    1     sTOl    C       1           0.2803      12.011
3575  oeff_115    1     sTOl    H       1          -0.0114      12.011
3576  oeff_116    1     sTOl    H       1          -0.0108      12.011
3577  oeff_117    1     sTOl    O       1          -0.5156      12.011
3578  oeff_118    1     sTOl    C       1           0.2799      12.011
3579  oeff_119    1     sTOl    H       1          -0.0114      12.011
3580  oeff_120    1     sTOl    H       1          -0.0108      12.011
3581  oeff_121    1     sTOl    C       1           0.2802      12.011
3582  oeff_122    1     sTOl    H       1          -0.0109      12.011
3583  oeff_123    1     sTOl    H       1          -0.0105      12.011
3584  oeff_124    1     sTOl    O       1          -0.5162      12.011
3585  oeff_125    1     sTOl    C       1           0.2818      12.011
3586  oeff_126    1     sTOl    H       1          -0.0079      12.011
3587  oeff_127    1     sTOl    H       1          -0.0076      12.011
3588  oeff_128    1     sTOl    H       1          -0.0075      12.011
3589  oeff_1      1     TO      C       1           0.0846    12.01100
3590  oeff_2      1     TO      C       1          -0.3180    12.01100
3591  oeff_3      1     TO      S       1          -0.1739    32.06000
3592  oeff_4      1     TO      O       1          -0.2769    15.99940
3593  oeff_5      1     sTO     C       1           0.0913    12.01100
3594  oeff_6      1     TO      H       1           0.2097       1.008
3595  oeff_7      1     sTO     H       1           0.0581       1.008
3596  oeff_8      1     sTO     H       1           0.0460       1.008
3597  oeff_9      1     sTO     C       1           0.2804      12.011
3598  oeff_10     1     TO      C       1           0.2854    12.01100
3599  oeff_11     1     TO      C       1          -0.0021    12.01100
3600  oeff_12     1     TOl     C       1          -0.0117    12.01100
3601  oeff_13     1     TOl     C       1           0.2488    12.01100
3602  oeff_14     1     TOl     S       1          -0.1836    32.06000
3603  oeff_15     1     TOl     O       1          -0.1896    15.99940
3604  oeff_16     1     sTOl    C       1           0.0063    12.01100
3605  oeff_17     1     TOl     H       1           0.2128       1.008
3606  oeff_18     1     sTOl    H       1           0.0861       1.008
3607  oeff_19     1     sTOl    H       1           0.0711       1.008
3608  oeff_20     1     sTOl    C       1           0.2803      12.011
3609  oeff_21     1     TOl     C       1          -0.3303    12.01100
3610  oeff_22     1     TOl     C       1           0.1240    12.01100
3611  oeff_23     1     TO      C       1           0.1241    12.01100
3612  oeff_24     1     TO      C       1          -0.3305    12.01100
3613  oeff_25     1     TO      S       1          -0.1836    32.06000
3614  oeff_26     1     TO      O       1          -0.1896    15.99940
3615  oeff_27     1     sTO     C       1           0.0063    12.01100
3616  oeff_28     1     TO      H       1           0.2128       1.008
3617  oeff_29     1     sTO     H       1           0.0859       1.008
3618  oeff_30     1     sTO     H       1           0.0713       1.008
3619  oeff_31     1     sTO     C       1           0.2805      12.011
3620  oeff_32     1     TO      C       1           0.2490    12.01100
3621  oeff_33     1     TO      C       1          -0.0115    12.01100
3622  oeff_34     1     TOl     C       1           0.0010    12.01100
3623  oeff_35     1     TOl     C       1           0.2851    12.01100
3624  oeff_36     1     TOl     S       1          -0.1735    32.06000
3625  oeff_37     1     TOl     O       1          -0.2755    15.99940
3626  oeff_38     1     sTOl    C       1           0.0931    12.01100
3627  oeff_39     1     TOl     H       1           0.2099       1.008
3628  oeff_40     1     sTOl    H       1           0.0595       1.008
3629  oeff_41     1     sTOl    H       1           0.0445       1.008
3630  oeff_42     1     sTOl    C       1           0.2813      12.011
3631  oeff_43     1     TOl     C       1          -0.3185    12.01100
3632  oeff_44     1     TOl     C       1           0.0848    12.01100
3633  oeff_45     1     sTO     H       1          -0.0105      12.011
3634  oeff_46     1     sTO     H       1          -0.0105      12.011
3635  oeff_47     1     sTO     O       1          -0.5162      12.011
3636  oeff_48     1     sTO     C       1           0.2798      12.011
3637  oeff_49     1     sTO     H       1          -0.0106      12.011
3638  oeff_50     1     sTO     H       1          -0.0105      12.011
3639  oeff_51     1     sTO     C       1           0.2803      12.011
3640  oeff_52     1     sTO     H       1          -0.0113      12.011
3641  oeff_53     1     sTO     H       1          -0.0111      12.011
3642  oeff_54     1     sTO     O       1          -0.5155      12.011
3643  oeff_55     1     sTO     C       1           0.2799      12.011
3644  oeff_56     1     sTO     H       1          -0.0114      12.011
3645  oeff_57     1     sTO     H       1          -0.0110      12.011
3646  oeff_58     1     sTO     C       1           0.2802      12.011
3647  oeff_59     1     sTO     H       1          -0.0108      12.011
3648  oeff_60     1     sTO     H       1          -0.0107      12.011
3649  oeff_61     1     sTO     O       1          -0.5162      12.011
3650  oeff_62     1     sTO     C       1           0.2818      12.011
3651  oeff_63     1     sTO     H       1          -0.0077      12.011
3652  oeff_64     1     sTO     H       1          -0.0074      12.011
3653  oeff_65     1     sTO     H       1          -0.0078      12.011
3654  oeff_66     1     sTOl    H       1          -0.0109      12.011
3655  oeff_67     1     sTOl    H       1          -0.0101      12.011
3656  oeff_68     1     sTOl    O       1          -0.5153      12.011
3657  oeff_69     1     sTOl    C       1           0.2797      12.011
3658  oeff_70     1     sTOl    H       1          -0.0118      12.011
3659  oeff_71     1     sTOl    H       1          -0.0107      12.011
3660  oeff_72     1     sTOl    C       1           0.2801      12.011
3661  oeff_73     1     sTOl    H       1          -0.0109      12.011
3662  oeff_74     1     sTOl    H       1          -0.0103      12.011
3663  oeff_75     1     sTOl    O       1          -0.5164      12.011
3664  oeff_76     1     sTOl    C       1           0.2804      12.011
3665  oeff_77     1     sTOl    H       1          -0.0117      12.011
3666  oeff_78     1     sTOl    H       1          -0.0105      12.011
3667  oeff_79     1     sTOl    C       1           0.2804      12.011
3668  oeff_80     1     sTOl    H       1          -0.0111      12.011
3669  oeff_81     1     sTOl    H       1          -0.0110      12.011
3670  oeff_82     1     sTOl    O       1          -0.5157      12.011
3671  oeff_83     1     sTOl    C       1           0.2819      12.011
3672  oeff_84     1     sTOl    H       1          -0.0081      12.011
3673  oeff_85     1     sTOl    H       1          -0.0078      12.011
3674  oeff_86     1     sTOl    H       1          -0.0072      12.011
3675  oeff_87     1     sTO     H       1          -0.0110      12.011
3676  oeff_88     1     sTO     H       1          -0.0101      12.011
3677  oeff_89     1     sTO     O       1          -0.5154      12.011
3678  oeff_90     1     sTO     C       1           0.2797      12.011
3679  oeff_91     1     sTO     H       1          -0.0108      12.011
3680  oeff_92     1     sTO     H       1          -0.0117      12.011
3681  oeff_93     1     sTO     C       1           0.2802      12.011
3682  oeff_94     1     sTO     H       1          -0.0105      12.011
3683  oeff_95     1     sTO     H       1          -0.0108      12.011
3684  oeff_96     1     sTO     O       1          -0.5162      12.011
3685  oeff_97     1     sTO     C       1           0.2798      12.011
3686  oeff_98     1     sTO     H       1          -0.0107      12.011
3687  oeff_99     1     sTO     H       1          -0.0108      12.011
3688  oeff_100    1     sTO     C       1           0.2802      12.011
3689  oeff_101    1     sTO     H       1          -0.0109      12.011
3690  oeff_102    1     sTO     H       1          -0.0111      12.011
3691  oeff_103    1     sTO     O       1          -0.5159      12.011
3692  oeff_104    1     sTO     C       1           0.2818      12.011
3693  oeff_105    1     sTO     H       1          -0.0078      12.011
3694  oeff_106    1     sTO     H       1          -0.0079      12.011
3695  oeff_107    1     sTO     H       1          -0.0072      12.011
3696  oeff_108    1     sTOl    H       1          -0.0101      12.011
3697  oeff_109    1     sTOl    H       1          -0.0097      12.011
3698  oeff_110    1     sTOl    O       1          -0.5162      12.011
3699  oeff_111    1     sTOl    C       1           0.2797      12.011
3700  oeff_112    1     sTOl    H       1          -0.0106      12.011
3701  oeff_113    1     sTOl    H       1          -0.0101      12.011
3702  oeff_114    1     sTOl    C       1           0.2803      12.011
3703  oeff_115    1     sTOl    H       1          -0.0115      12.011
3704  oeff_116    1     sTOl    H       1          -0.0109      12.011
3705  oeff_117    1     sTOl    O       1          -0.5154      12.011
3706  oeff_118    1     sTOl    C       1           0.2799      12.011
3707  oeff_119    1     sTOl    H       1          -0.0114      12.011
3708  oeff_120    1     sTOl    H       1          -0.0110      12.011
3709  oeff_121    1     sTOl    C       1           0.2802      12.011
3710  oeff_122    1     sTOl    H       1          -0.0107      12.011
3711  oeff_123    1     sTOl    H       1          -0.0105      12.011
3712  oeff_124    1     sTOl    O       1          -0.5163      12.011
3713  oeff_125    1     sTOl    C       1           0.2818      12.011
3714  oeff_126    1     sTOl    H       1          -0.0077      12.011
3715  oeff_127    1     sTOl    H       1          -0.0075      12.011
3716  oeff_128    1     sTOl    H       1          -0.0077      12.011
3717  oeff_1      1     TO      C       1           0.0882    12.01100
3718  oeff_2      1     TO      C       1          -0.3205    12.01100
3719  oeff_3      1     TO      S       1          -0.1739    32.06000
3720  oeff_4      1     TO      O       1          -0.2764    15.99940
3721  oeff_5      1     sTO     C       1           0.0960    12.01100
3722  oeff_6      1     TO      H       1           0.2102       1.008
3723  oeff_7      1     sTO     H       1           0.0570       1.008
3724  oeff_8      1     sTO     H       1           0.0459       1.008
3725  oeff_9      1     sTO     C       1           0.2815      12.011
3726  oeff_10     1     TO      C       1           0.2869    12.01100
3727  oeff_11     1     TO      C       1          -0.0036    12.01100
3728  oeff_12     1     TOl     C       1          -0.0082    12.01100
3729  oeff_13     1     TOl     C       1           0.2470    12.01100
3730  oeff_14     1     TOl     S       1          -0.1848    32.06000
3731  oeff_15     1     TOl     O       1          -0.1896    15.99940
3732  oeff_16     1     sTOl    C       1           0.0065    12.01100
3733  oeff_17     1     TOl     H       1           0.2121       1.008
3734  oeff_18     1     sTOl    H       1           0.0857       1.008
3735  oeff_19     1     sTOl    H       1           0.0707       1.008
3736  oeff_20     1     sTOl    C       1           0.2802      12.011
3737  oeff_21     1     TOl     C       1          -0.3288    12.01100
3738  oeff_22     1     TOl     C       1           0.1203    12.01100
3739  oeff_23     1     TO      C       1           0.1282    12.01100
3740  oeff_24     1     TO      C       1          -0.3331    12.01100
3741  oeff_25     1     TO      S       1          -0.1847    32.06000
3742  oeff_26     1     TO      O       1          -0.1891    15.99940
3743  oeff_27     1     sTO     C       1           0.0093    12.01100
3744  oeff_28     1     TO      H       1           0.2130       1.008
3745  oeff_29     1     sTO     H       1           0.0857       1.008
3746  oeff_30     1     sTO     H       1           0.0709       1.008
3747  oeff_31     1     sTO     C       1           0.2805      12.011
3748  oeff_32     1     TO      C       1           0.2491    12.01100
3749  oeff_33     1     TO      C       1          -0.0153    12.01100
3750  oeff_34     1     TOl     C       1           0.0007    12.01100
3751  oeff_35     1     TOl     C       1           0.2825    12.01100
3752  oeff_36     1     TOl     S       1          -0.1742    32.06000
3753  oeff_37     1     TOl     O       1          -0.2772    15.99940
3754  oeff_38     1     sTOl    C       1           0.0913    12.01100
3755  oeff_39     1     TOl     H       1           0.2085       1.008
3756  oeff_40     1     sTOl    H       1           0.0594       1.008
3757  oeff_41     1     sTOl    H       1           0.0443       1.008
3758  oeff_42     1     sTOl    C       1           0.2806      12.011
3759  oeff_43     1     TOl     C       1          -0.3165    12.01100
3760  oeff_44     1     TOl     C       1           0.0794    12.01100
3761  oeff_45     1     sTO     H       1          -0.0099      12.011
3762  oeff_46     1     sTO     H       1          -0.0105      12.011
3763  oeff_47     1     sTO     O       1          -0.5156      12.011
3764  oeff_48     1     sTO     C       1           0.2797      12.011
3765  oeff_49     1     sTO     H       1          -0.0104      12.011
3766  oeff_50     1     sTO     H       1          -0.0109      12.011
3767  oeff_51     1     sTO     C       1           0.2803      12.011
3768  oeff_52     1     sTO     H       1          -0.0111      12.011
3769  oeff_53     1     sTO     H       1          -0.0105      12.011
3770  oeff_54     1     sTO     O       1          -0.5158      12.011
3771  oeff_55     1     sTO     C       1           0.2798      12.011
3772  oeff_56     1     sTO     H       1          -0.0112      12.011
3773  oeff_57     1     sTO     H       1          -0.0107      12.011
3774  oeff_58     1     sTO     C       1           0.2802      12.011
3775  oeff_59     1     sTO     H       1          -0.0109      12.011
3776  oeff_60     1     sTO     H       1          -0.0107      12.011
3777  oeff_61     1     sTO     O       1          -0.5161      12.011
3778  oeff_62     1     sTO     C       1           0.2818      12.011
3779  oeff_63     1     sTO     H       1          -0.0078      12.011
3780  oeff_64     1     sTO     H       1          -0.0077      12.011
3781  oeff_65     1     sTO     H       1          -0.0073      12.011
3782  oeff_66     1     sTOl    H       1          -0.0105      12.011
3783  oeff_67     1     sTOl    H       1          -0.0101      12.011
3784  oeff_68     1     sTOl    O       1          -0.5153      12.011
3785  oeff_69     1     sTOl    C       1           0.2798      12.011
3786  oeff_70     1     sTOl    H       1          -0.0121      12.011
3787  oeff_71     1     sTOl    H       1          -0.0106      12.011
3788  oeff_72     1     sTOl    C       1           0.2801      12.011
3789  oeff_73     1     sTOl    H       1          -0.0110      12.011
3790  oeff_74     1     sTOl    H       1          -0.0101      12.011
3791  oeff_75     1     sTOl    O       1          -0.5164      12.011
3792  oeff_76     1     sTOl    C       1           0.2798      12.011
3793  oeff_77     1     sTOl    H       1          -0.0109      12.011
3794  oeff_78     1     sTOl    H       1          -0.0104      12.011
3795  oeff_79     1     sTOl    C       1           0.2801      12.011
3796  oeff_80     1     sTOl    H       1          -0.0114      12.011
3797  oeff_81     1     sTOl    H       1          -0.0109      12.011
3798  oeff_82     1     sTOl    O       1          -0.5157      12.011
3799  oeff_83     1     sTOl    C       1           0.2819      12.011
3800  oeff_84     1     sTOl    H       1          -0.0082      12.011
3801  oeff_85     1     sTOl    H       1          -0.0079      12.011
3802  oeff_86     1     sTOl    H       1          -0.0072      12.011
3803  oeff_87     1     sTO     H       1          -0.0104      12.011
3804  oeff_88     1     sTO     H       1          -0.0105      12.011
3805  oeff_89     1     sTO     O       1          -0.5152      12.011
3806  oeff_90     1     sTO     C       1           0.2799      12.011
3807  oeff_91     1     sTO     H       1          -0.0105      12.011
3808  oeff_92     1     sTO     H       1          -0.0108      12.011
3809  oeff_93     1     sTO     C       1           0.2797      12.011
3810  oeff_94     1     sTO     H       1          -0.0100      12.011
3811  oeff_95     1     sTO     H       1          -0.0102      12.011
3812  oeff_96     1     sTO     O       1          -0.5138      12.011
3813  oeff_97     1     sTO     C       1           0.2850      12.011
3814  oeff_98     1     sTO     H       1          -0.0108      12.011
3815  oeff_99     1     sTO     H       1          -0.0108      12.011
3816  oeff_100    1     sTO     C       1           0.2808      12.011
3817  oeff_101    1     sTO     H       1          -0.0100      12.011
3818  oeff_102    1     sTO     H       1          -0.0098      12.011
3819  oeff_103    1     sTO     O       1          -0.5160      12.011
3820  oeff_104    1     sTO     C       1           0.2817      12.011
3821  oeff_105    1     sTO     H       1          -0.0076      12.011
3822  oeff_106    1     sTO     H       1          -0.0073      12.011
3823  oeff_107    1     sTO     H       1          -0.0071      12.011
3824  oeff_108    1     sTOl    H       1          -0.0106      12.011
3825  oeff_109    1     sTOl    H       1          -0.0099      12.011
3826  oeff_110    1     sTOl    O       1          -0.5165      12.011
3827  oeff_111    1     sTOl    C       1           0.2799      12.011
3828  oeff_112    1     sTOl    H       1          -0.0108      12.011
3829  oeff_113    1     sTOl    H       1          -0.0102      12.011
3830  oeff_114    1     sTOl    C       1           0.2802      12.011
3831  oeff_115    1     sTOl    H       1          -0.0117      12.011
3832  oeff_116    1     sTOl    H       1          -0.0110      12.011
3833  oeff_117    1     sTOl    O       1          -0.5155      12.011
3834  oeff_118    1     sTOl    C       1           0.2800      12.011
3835  oeff_119    1     sTOl    H       1          -0.0116      12.011
3836  oeff_120    1     sTOl    H       1          -0.0111      12.011
3837  oeff_121    1     sTOl    C       1           0.2800      12.011
3838  oeff_122    1     sTOl    H       1          -0.0108      12.011
3839  oeff_123    1     sTOl    H       1          -0.0105      12.011
3840  oeff_124    1     sTOl    O       1          -0.5164      12.011
3841  oeff_125    1     sTOl    C       1           0.2819      12.011
3842  oeff_126    1     sTOl    H       1          -0.0078      12.011
3843  oeff_127    1     sTOl    H       1          -0.0075      12.011
3844  oeff_128    1     sTOl    H       1          -0.0080      12.011
3845  h_cap       1     END     H       1           0.0030      10.000
3846  h_cap       1     END     H       1           0.0023      10.000
3847  oeff_1      1     TO      C       1           0.0830    12.01100
3848  oeff_2      1     TO      C       1          -0.3200    12.01100
3849  oeff_3      1     TO      S       1          -0.1790    32.06000
3850  oeff_4      1     TO      O       1          -0.2790    15.99940
3851  oeff_5      1     sTO     C       1           0.0920    12.01100
3852  oeff_6      1     TO      H       1           0.2080       1.008
3853  oeff_7      1     sTO     H       1           0.0575       1.008
3854  oeff_8      1     sTO     H       1           0.0455       1.008
3855  oeff_9      1     sTO     C       1           0.2800      12.011
3856  oeff_10     1     TO      C       1           0.2820    12.01100
3857  oeff_11     1     TO      C       1          -0.0040    12.01100
3858  oeff_12     1     TOl     C       1          -0.0140    12.01100
3859  oeff_13     1     TOl     C       1           0.2450    12.01100
3860  oeff_14     1     TOl     S       1          -0.1890    32.06000
3861  oeff_15     1     TOl     O       1          -0.1920    15.99940
3862  oeff_16     1     sTOl    C       1           0.0070    12.01100
3863  oeff_17     1     TOl     H       1           0.2110       1.008
3864  oeff_18     1     sTOl    H       1           0.0855       1.008
3865  oeff_19     1     sTOl    H       1           0.0705       1.008
3866  oeff_20     1     sTOl    C       1           0.2800      12.011
3867  oeff_21     1     TOl     C       1          -0.3320    12.01100
3868  oeff_22     1     TOl     C       1           0.1220    12.01100
3869  oeff_23     1     TO      C       1           0.1220    12.01100
3870  oeff_24     1     TO      C       1          -0.3320    12.01100
3871  oeff_25     1     TO      S       1          -0.1890    32.06000
3872  oeff_26     1     TO      O       1          -0.1920    15.99940
3873  oeff_27     1     sTO     C       1           0.0070    12.01100
3874  oeff_28     1     TO      H       1           0.2110       1.008
3875  oeff_29     1     sTO     H       1           0.0855       1.008
3876  oeff_30     1     sTO     H       1           0.0705       1.008
3877  oeff_31     1     sTO     C       1           0.2800      12.011
3878  oeff_32     1     TO      C       1           0.2450    12.01100
3879  oeff_33     1     TO      C       1          -0.0140    12.01100
3880  oeff_34     1     TOl     C       1          -0.0040    12.01100
3881  oeff_35     1     TOl     C       1           0.2820    12.01100
3882  oeff_36     1     TOl     S       1          -0.1790    32.06000
3883  oeff_37     1     TOl     O       1          -0.2790    15.99940
3884  oeff_38     1     sTOl    C       1           0.0920    12.01100
3885  oeff_39     1     TOl     H       1           0.2080       1.008
3886  oeff_40     1     sTOl    H       1           0.0580       1.008
3887  oeff_41     1     sTOl    H       1           0.0450       1.008
3888  oeff_42     1     sTOl    C       1           0.2800      12.011
3889  oeff_43     1     TOl     C       1          -0.3200    12.01100
3890  oeff_44     1     TOl     C       1           0.0830    12.01100
3891  oeff_45     1     sTO     H       1          -0.0110      12.011
3892  oeff_46     1     sTO     H       1          -0.0110      12.011
3893  oeff_47     1     sTO     O       1          -0.5160      12.011
3894  oeff_48     1     sTO     C       1           0.2800      12.011
3895  oeff_49     1     sTO     H       1          -0.0110      12.011
3896  oeff_50     1     sTO     H       1          -0.0110      12.011
3897  oeff_51     1     sTO     C       1           0.2800      12.011
3898  oeff_52     1     sTO     H       1          -0.0110      12.011
3899  oeff_53     1     sTO     H       1          -0.0110      12.011
3900  oeff_54     1     sTO     O       1          -0.5160      12.011
3901  oeff_55     1     sTO     C       1           0.2800      12.011
3902  oeff_56     1     sTO     H       1          -0.0110      12.011
3903  oeff_57     1     sTO     H       1          -0.0110      12.011
3904  oeff_58     1     sTO     C       1           0.2800      12.011
3905  oeff_59     1     sTO     H       1          -0.0110      12.011
3906  oeff_60     1     sTO     H       1          -0.0110      12.011
3907  oeff_61     1     sTO     O       1          -0.5160      12.011
3908  oeff_62     1     sTO     C       1           0.2820      12.011
3909  oeff_63     1     sTO     H       1          -0.0080      12.011
3910  oeff_64     1     sTO     H       1          -0.0080      12.011
3911  oeff_65     1     sTO     H       1          -0.0080      12.011
3912  oeff_66     1     sTOl    H       1          -0.0110      12.011
3913  oeff_67     1     sTOl    H       1          -0.0110      12.011
3914  oeff_68     1     sTOl    O       1          -0.5160      12.011
3915  oeff_69     1     sTOl    C       1           0.2800      12.011
3916  oeff_70     1     sTOl    H       1          -0.0110      12.011
3917  oeff_71     1     sTOl    H       1          -0.0110      12.011
3918  oeff_72     1     sTOl    C       1           0.2800      12.011
3919  oeff_73     1     sTOl    H       1          -0.0110      12.011
3920  oeff_74     1     sTOl    H       1          -0.0110      12.011
3921  oeff_75     1     sTOl    O       1          -0.5160      12.011
3922  oeff_76     1     sTOl    C       1           0.2800      12.011
3923  oeff_77     1     sTOl    H       1          -0.0110      12.011
3924  oeff_78     1     sTOl    H       1          -0.0110      12.011
3925  oeff_79     1     sTOl    C       1           0.2800      12.011
3926  oeff_80     1     sTOl    H       1          -0.0110      12.011
3927  oeff_81     1     sTOl    H       1          -0.0110      12.011
3928  oeff_82     1     sTOl    O       1          -0.5160      12.011
3929  oeff_83     1     sTOl    C       1           0.2820      12.011
3930  oeff_84     1     sTOl    H       1          -0.0080      12.011
3931  oeff_85     1     sTOl    H       1          -0.0080      12.011
3932  oeff_86     1     sTOl    H       1          -0.0080      12.011
3933  oeff_87     1     sTO     H       1          -0.0110      12.011
3934  oeff_88     1     sTO     H       1          -0.0110      12.011
3935  oeff_89     1     sTO     O       1          -0.5160      12.011
3936  oeff_90     1     sTO     C       1           0.2800      12.011
3937  oeff_91     1     sTO     H       1          -0.0110      12.011
3938  oeff_92     1     sTO     H       1          -0.0110      12.011
3939  oeff_93     1     sTO     C       1           0.2800      12.011
3940  oeff_94     1     sTO     H       1          -0.0110      12.011
3941  oeff_95     1     sTO     H       1          -0.0110      12.011
3942  oeff_96     1     sTO     O       1          -0.5160      12.011
3943  oeff_97     1     sTO     C       1           0.2800      12.011
3944  oeff_98     1     sTO     H       1          -0.0110      12.011
3945  oeff_99     1     sTO     H       1          -0.0110      12.011
3946  oeff_100    1     sTO     C       1           0.2800      12.011
3947  oeff_101    1     sTO     H       1          -0.0110      12.011
3948  oeff_102    1     sTO     H       1          -0.0110      12.011
3949  oeff_103    1     sTO     O       1          -0.5160      12.011
3950  oeff_104    1     sTO     C       1           0.2820      12.011
3951  oeff_105    1     sTO     H       1          -0.0080      12.011
3952  oeff_106    1     sTO     H       1          -0.0080      12.011
3953  oeff_107    1     sTO     H       1          -0.0080      12.011
3954  oeff_108    1     sTOl    H       1          -0.0110      12.011
3955  oeff_109    1     sTOl    H       1          -0.0110      12.011
3956  oeff_110    1     sTOl    O       1          -0.5160      12.011
3957  oeff_111    1     sTOl    C       1           0.2800      12.011
3958  oeff_112    1     sTOl    H       1          -0.0110      12.011
3959  oeff_113    1     sTOl    H       1          -0.0110      12.011
3960  oeff_114    1     sTOl    C       1           0.2800      12.011
3961  oeff_115    1     sTOl    H       1          -0.0110      12.011
3962  oeff_116    1     sTOl    H       1          -0.0110      12.011
3963  oeff_117    1     sTOl    O       1          -0.5160      12.011
3964  oeff_118    1     sTOl    C       1           0.2800      12.011
3965  oeff_119    1     sTOl    H       1          -0.0110      12.011
3966  oeff_120    1     sTOl    H       1          -0.0110      12.011
3967  oeff_121    1     sTOl    C       1           0.2800      12.011
3968  oeff_122    1     sTOl    H       1          -0.0110      12.011
3969  oeff_123    1     sTOl    H       1          -0.0110      12.011
3970  oeff_124    1     sTOl    O       1          -0.5160      12.011
3971  oeff_125    1     sTOl    C       1           0.2820      12.011
3972  oeff_126    1     sTOl    H       1          -0.0080      12.011
3973  oeff_127    1     sTOl    H       1          -0.0080      12.011
3974  oeff_128    1     sTOl    H       1          -0.0080      12.011
3975  oeff_1      1     TO      C       1           0.0830    12.01100
3976  oeff_2      1     TO      C       1          -0.3200    12.01100
3977  oeff_3      1     TO      S       1          -0.1790    32.06000
3978  oeff_4      1     TO      O       1          -0.2790    15.99940
3979  oeff_5      1     sTO     C       1           0.0920    12.01100
3980  oeff_6      1     TO      H       1           0.2080       1.008
3981  oeff_7      1     sTO     H       1           0.0575       1.008
3982  oeff_8      1     sTO     H       1           0.0455       1.008
3983  oeff_9      1     sTO     C       1           0.2800      12.011
3984  oeff_10     1     TO      C       1           0.2820    12.01100
3985  oeff_11     1     TO      C       1          -0.0040    12.01100
3986  oeff_12     1     TOl     C       1          -0.0140    12.01100
3987  oeff_13     1     TOl     C       1           0.2450    12.01100
3988  oeff_14     1     TOl     S       1          -0.1890    32.06000
3989  oeff_15     1     TOl     O       1          -0.1920    15.99940
3990  oeff_16     1     sTOl    C       1           0.0070    12.01100
3991  oeff_17     1     TOl     H       1           0.2110       1.008
3992  oeff_18     1     sTOl    H       1           0.0855       1.008
3993  oeff_19     1     sTOl    H       1           0.0705       1.008
3994  oeff_20     1     sTOl    C       1           0.2800      12.011
3995  oeff_21     1     TOl     C       1          -0.3320    12.01100
3996  oeff_22     1     TOl     C       1           0.1220    12.01100
3997  oeff_23     1     TO      C       1           0.1220    12.01100
3998  oeff_24     1     TO      C       1          -0.3320    12.01100
3999  oeff_25     1     TO      S       1          -0.1890    32.06000
4000  oeff_26     1     TO      O       1          -0.1920    15.99940
4001  oeff_27     1     sTO     C       1           0.0070    12.01100
4002  oeff_28     1     TO      H       1           0.2110       1.008
4003  oeff_29     1     sTO     H       1           0.0855       1.008
4004  oeff_30     1     sTO     H       1           0.0705       1.008
4005  oeff_31     1     sTO     C       1           0.2800      12.011
4006  oeff_32     1     TO      C       1           0.2450    12.01100
4007  oeff_33     1     TO      C       1          -0.0140    12.01100
4008  oeff_34     1     TOl     C       1          -0.0040    12.01100
4009  oeff_35     1     TOl     C       1           0.2820    12.01100
4010  oeff_36     1     TOl     S       1          -0.1790    32.06000
4011  oeff_37     1     TOl     O       1          -0.2790    15.99940
4012  oeff_38     1     sTOl    C       1           0.0920    12.01100
4013  oeff_39     1     TOl     H       1           0.2080       1.008
4014  oeff_40     1     sTOl    H       1           0.0580       1.008
4015  oeff_41     1     sTOl    H       1           0.0450       1.008
4016  oeff_42     1     sTOl    C       1           0.2800      12.011
4017  oeff_43     1     TOl     C       1          -0.3200    12.01100
4018  oeff_44     1     TOl     C       1           0.0830    12.01100
4019  oeff_45     1     sTO     H       1          -0.0110      12.011
4020  oeff_46     1     sTO     H       1          -0.0110      12.011
4021  oeff_47     1     sTO     O       1          -0.5160      12.011
4022  oeff_48     1     sTO     C       1           0.2800      12.011
4023  oeff_49     1     sTO     H       1          -0.0110      12.011
4024  oeff_50     1     sTO     H       1          -0.0110      12.011
4025  oeff_51     1     sTO     C       1           0.2800      12.011
4026  oeff_52     1     sTO     H       1          -0.0110      12.011
4027  oeff_53     1     sTO     H       1          -0.0110      12.011
4028  oeff_54     1     sTO     O       1          -0.5160      12.011
4029  oeff_55     1     sTO     C       1           0.2800      12.011
4030  oeff_56     1     sTO     H       1          -0.0110      12.011
4031  oeff_57     1     sTO     H       1          -0.0110      12.011
4032  oeff_58     1     sTO     C       1           0.2800      12.011
4033  oeff_59     1     sTO     H       1          -0.0110      12.011
4034  oeff_60     1     sTO     H       1          -0.0110      12.011
4035  oeff_61     1     sTO     O       1          -0.5160      12.011
4036  oeff_62     1     sTO     C       1           0.2820      12.011
4037  oeff_63     1     sTO     H       1          -0.0080      12.011
4038  oeff_64     1     sTO     H       1          -0.0080      12.011
4039  oeff_65     1     sTO     H       1          -0.0080      12.011
4040  oeff_66     1     sTOl    H       1          -0.0110      12.011
4041  oeff_67     1     sTOl    H       1          -0.0110      12.011
4042  oeff_68     1     sTOl    O       1          -0.5160      12.011
4043  oeff_69     1     sTOl    C       1           0.2800      12.011
4044  oeff_70     1     sTOl    H       1          -0.0110      12.011
4045  oeff_71     1     sTOl    H       1          -0.0110      12.011
4046  oeff_72     1     sTOl    C       1           0.2800      12.011
4047  oeff_73     1     sTOl    H       1          -0.0110      12.011
4048  oeff_74     1     sTOl    H       1          -0.0110      12.011
4049  oeff_75     1     sTOl    O       1          -0.5160      12.011
4050  oeff_76     1     sTOl    C       1           0.2800      12.011
4051  oeff_77     1     sTOl    H       1          -0.0110      12.011
4052  oeff_78     1     sTOl    H       1          -0.0110      12.011
4053  oeff_79     1     sTOl    C       1           0.2800      12.011
4054  oeff_80     1     sTOl    H       1          -0.0110      12.011
4055  oeff_81     1     sTOl    H       1          -0.0110      12.011
4056  oeff_82     1     sTOl    O       1          -0.5160      12.011
4057  oeff_83     1     sTOl    C       1           0.2820      12.011
4058  oeff_84     1     sTOl    H       1          -0.0080      12.011
4059  oeff_85     1     sTOl    H       1          -0.0080      12.011
4060  oeff_86     1     sTOl    H       1          -0.0080      12.011
4061  oeff_87     1     sTO     H       1          -0.0110      12.011
4062  oeff_88     1     sTO     H       1          -0.0110      12.011
4063  oeff_89     1     sTO     O       1          -0.5160      12.011
4064  oeff_90     1     sTO     C       1           0.2800      12.011
4065  oeff_91     1     sTO     H       1          -0.0110      12.011
4066  oeff_92     1     sTO     H       1          -0.0110      12.011
4067  oeff_93     1     sTO     C       1           0.2800      12.011
4068  oeff_94     1     sTO     H       1          -0.0110      12.011
4069  oeff_95     1     sTO     H       1          -0.0110      12.011
4070  oeff_96     1     sTO     O       1          -0.5160      12.011
4071  oeff_97     1     sTO     C       1           0.2800      12.011
4072  oeff_98     1     sTO     H       1          -0.0110      12.011
4073  oeff_99     1     sTO     H       1          -0.0110      12.011
4074  oeff_100    1     sTO     C       1           0.2800      12.011
4075  oeff_101    1     sTO     H       1          -0.0110      12.011
4076  oeff_102    1     sTO     H       1          -0.0110      12.011
4077  oeff_103    1     sTO     O       1          -0.5160      12.011
4078  oeff_104    1     sTO     C       1           0.2820      12.011
4079  oeff_105    1     sTO     H       1          -0.0080      12.011
4080  oeff_106    1     sTO     H       1          -0.0080      12.011
4081  oeff_107    1     sTO     H       1          -0.0080      12.011
4082  oeff_108    1     sTOl    H       1          -0.0110      12.011
4083  oeff_109    1     sTOl    H       1          -0.0110      12.011
4084  oeff_110    1     sTOl    O       1          -0.5160      12.011
4085  oeff_111    1     sTOl    C       1           0.2800      12.011
4086  oeff_112    1     sTOl    H       1          -0.0110      12.011
4087  oeff_113    1     sTOl    H       1          -0.0110      12.011
4088  oeff_114    1     sTOl    C       1           0.2800      12.011
4089  oeff_115    1     sTOl    H       1          -0.0110      12.011
4090  oeff_116    1     sTOl    H       1          -0.0110      12.011
4091  oeff_117    1     sTOl    O       1          -0.5160      12.011
4092  oeff_118    1     sTOl    C       1           0.2800      12.011
4093  oeff_119    1     sTOl    H       1          -0.0110      12.011
4094  oeff_120    1     sTOl    H       1          -0.0110      12.011
4095  oeff_121    1     sTOl    C       1           0.2800      12.011
4096  oeff_122    1     sTOl    H       1          -0.0110      12.011
4097  oeff_123    1     sTOl    H       1          -0.0110      12.011
4098  oeff_124    1     sTOl    O       1          -0.5160      12.011
4099  oeff_125    1     sTOl    C       1           0.2820      12.011
4100  oeff_126    1     sTOl    H       1          -0.0080      12.011
4101  oeff_127    1     sTOl    H       1          -0.0080      12.011
4102  oeff_128    1     sTOl    H       1          -0.0080      12.011
4103  oeff_1      1     TO      C       1           0.0830    12.01100
4104  oeff_2      1     TO      C       1          -0.3200    12.01100
4105  oeff_3      1     TO      S       1          -0.1790    32.06000
4106  oeff_4      1     TO      O       1          -0.2790    15.99940
4107  oeff_5      1     sTO     C       1           0.0920    12.01100
4108  oeff_6      1     TO      H       1           0.2080       1.008
4109  oeff_7      1     sTO     H       1           0.0575       1.008
4110  oeff_8      1     sTO     H       1           0.0455       1.008
4111  oeff_9      1     sTO     C       1           0.2800      12.011
4112  oeff_10     1     TO      C       1           0.2820    12.01100
4113  oeff_11     1     TO      C       1          -0.0040    12.01100
4114  oeff_12     1     TOl     C       1          -0.0140    12.01100
4115  oeff_13     1     TOl     C       1           0.2450    12.01100
4116  oeff_14     1     TOl     S       1          -0.1890    32.06000
4117  oeff_15     1     TOl     O       1          -0.1920    15.99940
4118  oeff_16     1     sTOl    C       1           0.0070    12.01100
4119  oeff_17     1     TOl     H       1           0.2110       1.008
4120  oeff_18     1     sTOl    H       1           0.0855       1.008
4121  oeff_19     1     sTOl    H       1           0.0705       1.008
4122  oeff_20     1     sTOl    C       1           0.2800      12.011
4123  oeff_21     1     TOl     C       1          -0.3320    12.01100
4124  oeff_22     1     TOl     C       1           0.1220    12.01100
4125  oeff_23     1     TO      C       1           0.1220    12.01100
4126  oeff_24     1     TO      C       1          -0.3320    12.01100
4127  oeff_25     1     TO      S       1          -0.1890    32.06000
4128  oeff_26     1     TO      O       1          -0.1920    15.99940
4129  oeff_27     1     sTO     C       1           0.0070    12.01100
4130  oeff_28     1     TO      H       1           0.2110       1.008
4131  oeff_29     1     sTO     H       1           0.0855       1.008
4132  oeff_30     1     sTO     H       1           0.0705       1.008
4133  oeff_31     1     sTO     C       1           0.2800      12.011
4134  oeff_32     1     TO      C       1           0.2450    12.01100
4135  oeff_33     1     TO      C       1          -0.0140    12.01100
4136  oeff_34     1     TOl     C       1          -0.0040    12.01100
4137  oeff_35     1     TOl     C       1           0.2820    12.01100
4138  oeff_36     1     TOl     S       1          -0.1790    32.06000
4139  oeff_37     1     TOl     O       1          -0.2790    15.99940
4140  oeff_38     1     sTOl    C       1           0.0920    12.01100
4141  oeff_39     1     TOl     H       1           0.2080       1.008
4142  oeff_40     1     sTOl    H       1           0.0580       1.008
4143  oeff_41     1     sTOl    H       1           0.0450       1.008
4144  oeff_42     1     sTOl    C       1           0.2800      12.011
4145  oeff_43     1     TOl     C       1          -0.3200    12.01100
4146  oeff_44     1     TOl     C       1           0.0830    12.01100
4147  oeff_45     1     sTO     H       1          -0.0110      12.011
4148  oeff_46     1     sTO     H       1          -0.0110      12.011
4149  oeff_47     1     sTO     O       1          -0.5160      12.011
4150  oeff_48     1     sTO     C       1           0.2800      12.011
4151  oeff_49     1     sTO     H       1          -0.0110      12.011
4152  oeff_50     1     sTO     H       1          -0.0110      12.011
4153  oeff_51     1     sTO     C       1           0.2800      12.011
4154  oeff_52     1     sTO     H       1          -0.0110      12.011
4155  oeff_53     1     sTO     H       1          -0.0110      12.011
4156  oeff_54     1     sTO     O       1          -0.5160      12.011
4157  oeff_55     1     sTO     C       1           0.2800      12.011
4158  oeff_56     1     sTO     H       1          -0.0110      12.011
4159  oeff_57     1     sTO     H       1          -0.0110      12.011
4160  oeff_58     1     sTO     C       1           0.2800      12.011
4161  oeff_59     1     sTO     H       1          -0.0110      12.011
4162  oeff_60     1     sTO     H       1          -0.0110      12.011
4163  oeff_61     1     sTO     O       1          -0.5160      12.011
4164  oeff_62     1     sTO     C       1           0.2820      12.011
4165  oeff_63     1     sTO     H       1          -0.0080      12.011
4166  oeff_64     1     sTO     H       1          -0.0080      12.011
4167  oeff_65     1     sTO     H       1          -0.0080      12.011
4168  oeff_66     1     sTOl    H       1          -0.0110      12.011
4169  oeff_67     1     sTOl    H       1          -0.0110      12.011
4170  oeff_68     1     sTOl    O       1          -0.5160      12.011
4171  oeff_69     1     sTOl    C       1           0.2800      12.011
4172  oeff_70     1     sTOl    H       1          -0.0110      12.011
4173  oeff_71     1     sTOl    H       1          -0.0110      12.011
4174  oeff_72     1     sTOl    C       1           0.2800      12.011
4175  oeff_73     1     sTOl    H       1          -0.0110      12.011
4176  oeff_74     1     sTOl    H       1          -0.0110      12.011
4177  oeff_75     1     sTOl    O       1          -0.5160      12.011
4178  oeff_76     1     sTOl    C       1           0.2800      12.011
4179  oeff_77     1     sTOl    H       1          -0.0110      12.011
4180  oeff_78     1     sTOl    H       1          -0.0110      12.011
4181  oeff_79     1     sTOl    C       1           0.2800      12.011
4182  oeff_80     1     sTOl    H       1          -0.0110      12.011
4183  oeff_81     1     sTOl    H       1          -0.0110      12.011
4184  oeff_82     1     sTOl    O       1          -0.5160      12.011
4185  oeff_83     1     sTOl    C       1           0.2820      12.011
4186  oeff_84     1     sTOl    H       1          -0.0080      12.011
4187  oeff_85     1     sTOl    H       1          -0.0080      12.011
4188  oeff_86     1     sTOl    H       1          -0.0080      12.011
4189  oeff_87     1     sTO     H       1          -0.0110      12.011
4190  oeff_88     1     sTO     H       1          -0.0110      12.011
4191  oeff_89     1     sTO     O       1          -0.5160      12.011
4192  oeff_90     1     sTO     C       1           0.2800      12.011
4193  oeff_91     1     sTO     H       1          -0.0110      12.011
4194  oeff_92     1     sTO     H       1          -0.0110      12.011
4195  oeff_93     1     sTO     C       1           0.2800      12.011
4196  oeff_94     1     sTO     H       1          -0.0110      12.011
4197  oeff_95     1     sTO     H       1          -0.0110      12.011
4198  oeff_96     1     sTO     O       1          -0.5160      12.011
4199  oeff_97     1     sTO     C       1           0.2800      12.011
4200  oeff_98     1     sTO     H       1          -0.0110      12.011
4201  oeff_99     1     sTO     H       1          -0.0110      12.011
4202  oeff_100    1     sTO     C       1           0.2800      12.011
4203  oeff_101    1     sTO     H       1          -0.0110      12.011
4204  oeff_102    1     sTO     H       1          -0.0110      12.011
4205  oeff_103    1     sTO     O       1          -0.5160      12.011
4206  oeff_104    1     sTO     C       1           0.2820      12.011
4207  oeff_105    1     sTO     H       1          -0.0080      12.011
4208  oeff_106    1     sTO     H       1          -0.0080      12.011
4209  oeff_107    1     sTO     H       1          -0.0080      12.011
4210  oeff_108    1     sTOl    H       1          -0.0110      12.011
4211  oeff_109    1     sTOl    H       1          -0.0110      12.011
4212  oeff_110    1     sTOl    O       1          -0.5160      12.011
4213  oeff_111    1     sTOl    C       1           0.2800      12.011
4214  oeff_112    1     sTOl    H       1          -0.0110      12.011
4215  oeff_113    1     sTOl    H       1          -0.0110      12.011
4216  oeff_114    1     sTOl    C       1           0.2800      12.011
4217  oeff_115    1     sTOl    H       1          -0.0110      12.011
4218  oeff_116    1     sTOl    H       1          -0.0110      12.011
4219  oeff_117    1     sTOl    O       1          -0.5160      12.011
4220  oeff_118    1     sTOl    C       1           0.2800      12.011
4221  oeff_119    1     sTOl    H       1          -0.0110      12.011
4222  oeff_120    1     sTOl    H       1          -0.0110      12.011
4223  oeff_121    1     sTOl    C       1           0.2800      12.011
4224  oeff_122    1     sTOl    H       1          -0.0110      12.011
4225  oeff_123    1     sTOl    H       1          -0.0110      12.011
4226  oeff_124    1     sTOl    O       1          -0.5160      12.011
4227  oeff_125    1     sTOl    C       1           0.2820      12.011
4228  oeff_126    1     sTOl    H       1          -0.0080      12.011
4229  oeff_127    1     sTOl    H       1          -0.0080      12.011
4230  oeff_128    1     sTOl    H       1          -0.0080      12.011
4231  oeff_1      1     TO      C       1           0.0830    12.01100
4232  oeff_2      1     TO      C       1          -0.3200    12.01100
4233  oeff_3      1     TO      S       1          -0.1790    32.06000
4234  oeff_4      1     TO      O       1          -0.2790    15.99940
4235  oeff_5      1     sTO     C       1           0.0920    12.01100
4236  oeff_6      1     TO      H       1           0.2080       1.008
4237  oeff_7      1     sTO     H       1           0.0575       1.008
4238  oeff_8      1     sTO     H       1           0.0455       1.008
4239  oeff_9      1     sTO     C       1           0.2800      12.011
4240  oeff_10     1     TO      C       1           0.2820    12.01100
4241  oeff_11     1     TO      C       1          -0.0040    12.01100
4242  oeff_12     1     TOl     C       1          -0.0140    12.01100
4243  oeff_13     1     TOl     C       1           0.2450    12.01100
4244  oeff_14     1     TOl     S       1          -0.1890    32.06000
4245  oeff_15     1     TOl     O       1          -0.1920    15.99940
4246  oeff_16     1     sTOl    C       1           0.0070    12.01100
4247  oeff_17     1     TOl     H       1           0.2110       1.008
4248  oeff_18     1     sTOl    H       1           0.0855       1.008
4249  oeff_19     1     sTOl    H       1           0.0705       1.008
4250  oeff_20     1     sTOl    C       1           0.2800      12.011
4251  oeff_21     1     TOl     C       1          -0.3320    12.01100
4252  oeff_22     1     TOl     C       1           0.1220    12.01100
4253  oeff_23     1     TO      C       1           0.1220    12.01100
4254  oeff_24     1     TO      C       1          -0.3320    12.01100
4255  oeff_25     1     TO      S       1          -0.1890    32.06000
4256  oeff_26     1     TO      O       1          -0.1920    15.99940
4257  oeff_27     1     sTO     C       1           0.0070    12.01100
4258  oeff_28     1     TO      H       1           0.2110       1.008
4259  oeff_29     1     sTO     H       1           0.0855       1.008
4260  oeff_30     1     sTO     H       1           0.0705       1.008
4261  oeff_31     1     sTO     C       1           0.2800      12.011
4262  oeff_32     1     TO      C       1           0.2450    12.01100
4263  oeff_33     1     TO      C       1          -0.0140    12.01100
4264  oeff_34     1     TOl     C       1          -0.0040    12.01100
4265  oeff_35     1     TOl     C       1           0.2820    12.01100
4266  oeff_36     1     TOl     S       1          -0.1790    32.06000
4267  oeff_37     1     TOl     O       1          -0.2790    15.99940
4268  oeff_38     1     sTOl    C       1           0.0920    12.01100
4269  oeff_39     1     TOl     H       1           0.2080       1.008
4270  oeff_40     1     sTOl    H       1           0.0580       1.008
4271  oeff_41     1     sTOl    H       1           0.0450       1.008
4272  oeff_42     1     sTOl    C       1           0.2800      12.011
4273  oeff_43     1     TOl     C       1          -0.3200    12.01100
4274  oeff_44     1     TOl     C       1           0.0830    12.01100
4275  oeff_45     1     sTO     H       1          -0.0110      12.011
4276  oeff_46     1     sTO     H       1          -0.0110      12.011
4277  oeff_47     1     sTO     O       1          -0.5160      12.011
4278  oeff_48     1     sTO     C       1           0.2800      12.011
4279  oeff_49     1     sTO     H       1          -0.0110      12.011
4280  oeff_50     1     sTO     H       1          -0.0110      12.011
4281  oeff_51     1     sTO     C       1           0.2800      12.011
4282  oeff_52     1     sTO     H       1          -0.0110      12.011
4283  oeff_53     1     sTO     H       1          -0.0110      12.011
4284  oeff_54     1     sTO     O       1          -0.5160      12.011
4285  oeff_55     1     sTO     C       1           0.2800      12.011
4286  oeff_56     1     sTO     H       1          -0.0110      12.011
4287  oeff_57     1     sTO     H       1          -0.0110      12.011
4288  oeff_58     1     sTO     C       1           0.2800      12.011
4289  oeff_59     1     sTO     H       1          -0.0110      12.011
4290  oeff_60     1     sTO     H       1          -0.0110      12.011
4291  oeff_61     1     sTO     O       1          -0.5160      12.011
4292  oeff_62     1     sTO     C       1           0.2820      12.011
4293  oeff_63     1     sTO     H       1          -0.0080      12.011
4294  oeff_64     1     sTO     H       1          -0.0080      12.011
4295  oeff_65     1     sTO     H       1          -0.0080      12.011
4296  oeff_66     1     sTOl    H       1          -0.0110      12.011
4297  oeff_67     1     sTOl    H       1          -0.0110      12.011
4298  oeff_68     1     sTOl    O       1          -0.5160      12.011
4299  oeff_69     1     sTOl    C       1           0.2800      12.011
4300  oeff_70     1     sTOl    H       1          -0.0110      12.011
4301  oeff_71     1     sTOl    H       1          -0.0110      12.011
4302  oeff_72     1     sTOl    C       1           0.2800      12.011
4303  oeff_73     1     sTOl    H       1          -0.0110      12.011
4304  oeff_74     1     sTOl    H       1          -0.0110      12.011
4305  oeff_75     1     sTOl    O       1          -0.5160      12.011
4306  oeff_76     1     sTOl    C       1           0.2800      12.011
4307  oeff_77     1     sTOl    H       1          -0.0110      12.011
4308  oeff_78     1     sTOl    H       1          -0.0110      12.011
4309  oeff_79     1     sTOl    C       1           0.2800      12.011
4310  oeff_80     1     sTOl    H       1          -0.0110      12.011
4311  oeff_81     1     sTOl    H       1          -0.0110      12.011
4312  oeff_82     1     sTOl    O       1          -0.5160      12.011
4313  oeff_83     1     sTOl    C       1           0.2820      12.011
4314  oeff_84     1     sTOl    H       1          -0.0080      12.011
4315  oeff_85     1     sTOl    H       1          -0.0080      12.011
4316  oeff_86     1     sTOl    H       1          -0.0080      12.011
4317  oeff_87     1     sTO     H       1          -0.0110      12.011
4318  oeff_88     1     sTO     H       1          -0.0110      12.011
4319  oeff_89     1     sTO     O       1          -0.5160      12.011
4320  oeff_90     1     sTO     C       1           0.2800      12.011
4321  oeff_91     1     sTO     H       1          -0.0110      12.011
4322  oeff_92     1     sTO     H       1          -0.0110      12.011
4323  oeff_93     1     sTO     C       1           0.2800      12.011
4324  oeff_94     1     sTO     H       1          -0.0110      12.011
4325  oeff_95     1     sTO     H       1          -0.0110      12.011
4326  oeff_96     1     sTO     O       1          -0.5160      12.011
4327  oeff_97     1     sTO     C       1           0.2800      12.011
4328  oeff_98     1     sTO     H       1          -0.0110      12.011
4329  oeff_99     1     sTO     H       1          -0.0110      12.011
4330  oeff_100    1     sTO     C       1           0.2800      12.011
4331  oeff_101    1     sTO     H       1          -0.0110      12.011
4332  oeff_102    1     sTO     H       1          -0.0110      12.011
4333  oeff_103    1     sTO     O       1          -0.5160      12.011
4334  oeff_104    1     sTO     C       1           0.2820      12.011
4335  oeff_105    1     sTO     H       1          -0.0080      12.011
4336  oeff_106    1     sTO     H       1          -0.0080      12.011
4337  oeff_107    1     sTO     H       1          -0.0080      12.011
4338  oeff_108    1     sTOl    H       1          -0.0110      12.011
4339  oeff_109    1     sTOl    H       1          -0.0110      12.011
4340  oeff_110    1     sTOl    O       1          -0.5160      12.011
4341  oeff_111    1     sTOl    C       1           0.2800      12.011
4342  oeff_112    1     sTOl    H       1          -0.0110      12.011
4343  oeff_113    1     sTOl    H       1          -0.0110      12.011
4344  oeff_114    1     sTOl    C       1           0.2800      12.011
4345  oeff_115    1     sTOl    H       1          -0.0110      12.011
4346  oeff_116    1     sTOl    H       1          -0.0110      12.011
4347  oeff_117    1     sTOl    O       1          -0.5160      12.011
4348  oeff_118    1     sTOl    C       1           0.2800      12.011
4349  oeff_119    1     sTOl    H       1          -0.0110      12.011
4350  oeff_120    1     sTOl    H       1          -0.0110      12.011
4351  oeff_121    1     sTOl    C       1           0.2800      12.011
4352  oeff_122    1     sTOl    H       1          -0.0110      12.011
4353  oeff_123    1     sTOl    H       1          -0.0110      12.011
4354  oeff_124    1     sTOl    O       1          -0.5160      12.011
4355  oeff_125    1     sTOl    C       1           0.2820      12.011
4356  oeff_126    1     sTOl    H       1          -0.0080      12.011
4357  oeff_127    1     sTOl    H       1          -0.0080      12.011
4358  oeff_128    1     sTOl    H       1          -0.0080      12.011
4359  oeff_1      1     TO      C       1           0.0830    12.01100
4360  oeff_2      1     TO      C       1          -0.3200    12.01100
4361  oeff_3      1     TO      S       1          -0.1790    32.06000
4362  oeff_4      1     TO      O       1          -0.2790    15.99940
4363  oeff_5      1     sTO     C       1           0.0920    12.01100
4364  oeff_6      1     TO      H       1           0.2080       1.008
4365  oeff_7      1     sTO     H       1           0.0575       1.008
4366  oeff_8      1     sTO     H       1           0.0455       1.008
4367  oeff_9      1     sTO     C       1           0.2800      12.011
4368  oeff_10     1     TO      C       1           0.2820    12.01100
4369  oeff_11     1     TO      C       1          -0.0040    12.01100
4370  oeff_12     1     TOl     C       1          -0.0140    12.01100
4371  oeff_13     1     TOl     C       1           0.2450    12.01100
4372  oeff_14     1     TOl     S       1          -0.1890    32.06000
4373  oeff_15     1     TOl     O       1          -0.1920    15.99940
4374  oeff_16     1     sTOl    C       1           0.0070    12.01100
4375  oeff_17     1     TOl     H       1           0.2110       1.008
4376  oeff_18     1     sTOl    H       1           0.0855       1.008
4377  oeff_19     1     sTOl    H       1           0.0705       1.008
4378  oeff_20     1     sTOl    C       1           0.2800      12.011
4379  oeff_21     1     TOl     C       1          -0.3320    12.01100
4380  oeff_22     1     TOl     C       1           0.1220    12.01100
4381  oeff_23     1     TO      C       1           0.1220    12.01100
4382  oeff_24     1     TO      C       1          -0.3320    12.01100
4383  oeff_25     1     TO      S       1          -0.1890    32.06000
4384  oeff_26     1     TO      O       1          -0.1920    15.99940
4385  oeff_27     1     sTO     C       1           0.0070    12.01100
4386  oeff_28     1     TO      H       1           0.2110       1.008
4387  oeff_29     1     sTO     H       1           0.0855       1.008
4388  oeff_30     1     sTO     H       1           0.0705       1.008
4389  oeff_31     1     sTO     C       1           0.2800      12.011
4390  oeff_32     1     TO      C       1           0.2450    12.01100
4391  oeff_33     1     TO      C       1          -0.0140    12.01100
4392  oeff_34     1     TOl     C       1          -0.0040    12.01100
4393  oeff_35     1     TOl     C       1           0.2820    12.01100
4394  oeff_36     1     TOl     S       1          -0.1790    32.06000
4395  oeff_37     1     TOl     O       1          -0.2790    15.99940
4396  oeff_38     1     sTOl    C       1           0.0920    12.01100
4397  oeff_39     1     TOl     H       1           0.2080       1.008
4398  oeff_40     1     sTOl    H       1           0.0580       1.008
4399  oeff_41     1     sTOl    H       1           0.0450       1.008
4400  oeff_42     1     sTOl    C       1           0.2800      12.011
4401  oeff_43     1     TOl     C       1          -0.3200    12.01100
4402  oeff_44     1     TOl     C       1           0.0830    12.01100
4403  oeff_45     1     sTO     H       1          -0.0110      12.011
4404  oeff_46     1     sTO     H       1          -0.0110      12.011
4405  oeff_47     1     sTO     O       1          -0.5160      12.011
4406  oeff_48     1     sTO     C       1           0.2800      12.011
4407  oeff_49     1     sTO     H       1          -0.0110      12.011
4408  oeff_50     1     sTO     H       1          -0.0110      12.011
4409  oeff_51     1     sTO     C       1           0.2800      12.011
4410  oeff_52     1     sTO     H       1          -0.0110      12.011
4411  oeff_53     1     sTO     H       1          -0.0110      12.011
4412  oeff_54     1     sTO     O       1          -0.5160      12.011
4413  oeff_55     1     sTO     C       1           0.2800      12.011
4414  oeff_56     1     sTO     H       1          -0.0110      12.011
4415  oeff_57     1     sTO     H       1          -0.0110      12.011
4416  oeff_58     1     sTO     C       1           0.2800      12.011
4417  oeff_59     1     sTO     H       1          -0.0110      12.011
4418  oeff_60     1     sTO     H       1          -0.0110      12.011
4419  oeff_61     1     sTO     O       1          -0.5160      12.011
4420  oeff_62     1     sTO     C       1           0.2820      12.011
4421  oeff_63     1     sTO     H       1          -0.0080      12.011
4422  oeff_64     1     sTO     H       1          -0.0080      12.011
4423  oeff_65     1     sTO     H       1          -0.0080      12.011
4424  oeff_66     1     sTOl    H       1          -0.0110      12.011
4425  oeff_67     1     sTOl    H       1          -0.0110      12.011
4426  oeff_68     1     sTOl    O       1          -0.5160      12.011
4427  oeff_69     1     sTOl    C       1           0.2800      12.011
4428  oeff_70     1     sTOl    H       1          -0.0110      12.011
4429  oeff_71     1     sTOl    H       1          -0.0110      12.011
4430  oeff_72     1     sTOl    C       1           0.2800      12.011
4431  oeff_73     1     sTOl    H       1          -0.0110      12.011
4432  oeff_74     1     sTOl    H       1          -0.0110      12.011
4433  oeff_75     1     sTOl    O       1          -0.5160      12.011
4434  oeff_76     1     sTOl    C       1           0.2800      12.011
4435  oeff_77     1     sTOl    H       1          -0.0110      12.011
4436  oeff_78     1     sTOl    H       1          -0.0110      12.011
4437  oeff_79     1     sTOl    C       1           0.2800      12.011
4438  oeff_80     1     sTOl    H       1          -0.0110      12.011
4439  oeff_81     1     sTOl    H       1          -0.0110      12.011
4440  oeff_82     1     sTOl    O       1          -0.5160      12.011
4441  oeff_83     1     sTOl    C       1           0.2820      12.011
4442  oeff_84     1     sTOl    H       1          -0.0080      12.011
4443  oeff_85     1     sTOl    H       1          -0.0080      12.011
4444  oeff_86     1     sTOl    H       1          -0.0080      12.011
4445  oeff_87     1     sTO     H       1          -0.0110      12.011
4446  oeff_88     1     sTO     H       1          -0.0110      12.011
4447  oeff_89     1     sTO     O       1          -0.5160      12.011
4448  oeff_90     1     sTO     C       1           0.2800      12.011
4449  oeff_91     1     sTO     H       1          -0.0110      12.011
4450  oeff_92     1     sTO     H       1          -0.0110      12.011
4451  oeff_93     1     sTO     C       1           0.2800      12.011
4452  oeff_94     1     sTO     H       1          -0.0110      12.011
4453  oeff_95     1     sTO     H       1          -0.0110      12.011
4454  oeff_96     1     sTO     O       1          -0.5160      12.011
4455  oeff_97     1     sTO     C       1           0.2800      12.011
4456  oeff_98     1     sTO     H       1          -0.0110      12.011
4457  oeff_99     1     sTO     H       1          -0.0110      12.011
4458  oeff_100    1     sTO     C       1           0.2800      12.011
4459  oeff_101    1     sTO     H       1          -0.0110      12.011
4460  oeff_102    1     sTO     H       1          -0.0110      12.011
4461  oeff_103    1     sTO     O       1          -0.5160      12.011
4462  oeff_104    1     sTO     C       1           0.2820      12.011
4463  oeff_105    1     sTO     H       1          -0.0080      12.011
4464  oeff_106    1     sTO     H       1          -0.0080      12.011
4465  oeff_107    1     sTO     H       1          -0.0080      12.011
4466  oeff_108    1     sTOl    H       1          -0.0110      12.011
4467  oeff_109    1     sTOl    H       1          -0.0110      12.011
4468  oeff_110    1     sTOl    O       1          -0.5160      12.011
4469  oeff_111    1     sTOl    C       1           0.2800      12.011
4470  oeff_112    1     sTOl    H       1          -0.0110      12.011
4471  oeff_113    1     sTOl    H       1          -0.0110      12.011
4472  oeff_114    1     sTOl    C       1           0.2800      12.011
4473  oeff_115    1     sTOl    H       1          -0.0110      12.011
4474  oeff_116    1     sTOl    H       1          -0.0110      12.011
4475  oeff_117    1     sTOl    O       1          -0.5160      12.011
4476  oeff_118    1     sTOl    C       1           0.2800      12.011
4477  oeff_119    1     sTOl    H       1          -0.0110      12.011
4478  oeff_120    1     sTOl    H       1          -0.0110      12.011
4479  oeff_121    1     sTOl    C       1           0.2800      12.011
4480  oeff_122    1     sTOl    H       1          -0.0110      12.011
4481  oeff_123    1     sTOl    H       1          -0.0110      12.011
4482  oeff_124    1     sTOl    O       1          -0.5160      12.011
4483  oeff_125    1     sTOl    C       1           0.2820      12.011
4484  oeff_126    1     sTOl    H       1          -0.0080      12.011
4485  oeff_127    1     sTOl    H       1          -0.0080      12.011
4486  oeff_128    1     sTOl    H       1          -0.0080      12.011
4487  oeff_1      1     TO      C       1           0.0830    12.01100
4488  oeff_2      1     TO      C       1          -0.3200    12.01100
4489  oeff_3      1     TO      S       1          -0.1790    32.06000
4490  oeff_4      1     TO      O       1          -0.2790    15.99940
4491  oeff_5      1     sTO     C       1           0.0920    12.01100
4492  oeff_6      1     TO      H       1           0.2080       1.008
4493  oeff_7      1     sTO     H       1           0.0575       1.008
4494  oeff_8      1     sTO     H       1           0.0455       1.008
4495  oeff_9      1     sTO     C       1           0.2800      12.011
4496  oeff_10     1     TO      C       1           0.2820    12.01100
4497  oeff_11     1     TO      C       1          -0.0040    12.01100
4498  oeff_12     1     TOl     C       1          -0.0140    12.01100
4499  oeff_13     1     TOl     C       1           0.2450    12.01100
4500  oeff_14     1     TOl     S       1          -0.1890    32.06000
4501  oeff_15     1     TOl     O       1          -0.1920    15.99940
4502  oeff_16     1     sTOl    C       1           0.0070    12.01100
4503  oeff_17     1     TOl     H       1           0.2110       1.008
4504  oeff_18     1     sTOl    H       1           0.0855       1.008
4505  oeff_19     1     sTOl    H       1           0.0705       1.008
4506  oeff_20     1     sTOl    C       1           0.2800      12.011
4507  oeff_21     1     TOl     C       1          -0.3320    12.01100
4508  oeff_22     1     TOl     C       1           0.1220    12.01100
4509  oeff_23     1     TO      C       1           0.1220    12.01100
4510  oeff_24     1     TO      C       1          -0.3320    12.01100
4511  oeff_25     1     TO      S       1          -0.1890    32.06000
4512  oeff_26     1     TO      O       1          -0.1920    15.99940
4513  oeff_27     1     sTO     C       1           0.0070    12.01100
4514  oeff_28     1     TO      H       1           0.2110       1.008
4515  oeff_29     1     sTO     H       1           0.0855       1.008
4516  oeff_30     1     sTO     H       1           0.0705       1.008
4517  oeff_31     1     sTO     C       1           0.2800      12.011
4518  oeff_32     1     TO      C       1           0.2450    12.01100
4519  oeff_33     1     TO      C       1          -0.0140    12.01100
4520  oeff_34     1     TOl     C       1          -0.0040    12.01100
4521  oeff_35     1     TOl     C       1           0.2820    12.01100
4522  oeff_36     1     TOl     S       1          -0.1790    32.06000
4523  oeff_37     1     TOl     O       1          -0.2790    15.99940
4524  oeff_38     1     sTOl    C       1           0.0920    12.01100
4525  oeff_39     1     TOl     H       1           0.2080       1.008
4526  oeff_40     1     sTOl    H       1           0.0580       1.008
4527  oeff_41     1     sTOl    H       1           0.0450       1.008
4528  oeff_42     1     sTOl    C       1           0.2800      12.011
4529  oeff_43     1     TOl     C       1          -0.3200    12.01100
4530  oeff_44     1     TOl     C       1           0.0830    12.01100
4531  oeff_45     1     sTO     H       1          -0.0110      12.011
4532  oeff_46     1     sTO     H       1          -0.0110      12.011
4533  oeff_47     1     sTO     O       1          -0.5160      12.011
4534  oeff_48     1     sTO     C       1           0.2800      12.011
4535  oeff_49     1     sTO     H       1          -0.0110      12.011
4536  oeff_50     1     sTO     H       1          -0.0110      12.011
4537  oeff_51     1     sTO     C       1           0.2800      12.011
4538  oeff_52     1     sTO     H       1          -0.0110      12.011
4539  oeff_53     1     sTO     H       1          -0.0110      12.011
4540  oeff_54     1     sTO     O       1          -0.5160      12.011
4541  oeff_55     1     sTO     C       1           0.2800      12.011
4542  oeff_56     1     sTO     H       1          -0.0110      12.011
4543  oeff_57     1     sTO     H       1          -0.0110      12.011
4544  oeff_58     1     sTO     C       1           0.2800      12.011
4545  oeff_59     1     sTO     H       1          -0.0110      12.011
4546  oeff_60     1     sTO     H       1          -0.0110      12.011
4547  oeff_61     1     sTO     O       1          -0.5160      12.011
4548  oeff_62     1     sTO     C       1           0.2820      12.011
4549  oeff_63     1     sTO     H       1          -0.0080      12.011
4550  oeff_64     1     sTO     H       1          -0.0080      12.011
4551  oeff_65     1     sTO     H       1          -0.0080      12.011
4552  oeff_66     1     sTOl    H       1          -0.0110      12.011
4553  oeff_67     1     sTOl    H       1          -0.0110      12.011
4554  oeff_68     1     sTOl    O       1          -0.5160      12.011
4555  oeff_69     1     sTOl    C       1           0.2800      12.011
4556  oeff_70     1     sTOl    H       1          -0.0110      12.011
4557  oeff_71     1     sTOl    H       1          -0.0110      12.011
4558  oeff_72     1     sTOl    C       1           0.2800      12.011
4559  oeff_73     1     sTOl    H       1          -0.0110      12.011
4560  oeff_74     1     sTOl    H       1          -0.0110      12.011
4561  oeff_75     1     sTOl    O       1          -0.5160      12.011
4562  oeff_76     1     sTOl    C       1           0.2800      12.011
4563  oeff_77     1     sTOl    H       1          -0.0110      12.011
4564  oeff_78     1     sTOl    H       1          -0.0110      12.011
4565  oeff_79     1     sTOl    C       1           0.2800      12.011
4566  oeff_80     1     sTOl    H       1          -0.0110      12.011
4567  oeff_81     1     sTOl    H       1          -0.0110      12.011
4568  oeff_82     1     sTOl    O       1          -0.5160      12.011
4569  oeff_83     1     sTOl    C       1           0.2820      12.011
4570  oeff_84     1     sTOl    H       1          -0.0080      12.011
4571  oeff_85     1     sTOl    H       1          -0.0080      12.011
4572  oeff_86     1     sTOl    H       1          -0.0080      12.011
4573  oeff_87     1     sTO     H       1          -0.0110      12.011
4574  oeff_88     1     sTO     H       1          -0.0110      12.011
4575  oeff_89     1     sTO     O       1          -0.5160      12.011
4576  oeff_90     1     sTO     C       1           0.2800      12.011
4577  oeff_91     1     sTO     H       1          -0.0110      12.011
4578  oeff_92     1     sTO     H       1          -0.0110      12.011
4579  oeff_93     1     sTO     C       1           0.2800      12.011
4580  oeff_94     1     sTO     H       1          -0.0110      12.011
4581  oeff_95     1     sTO     H       1          -0.0110      12.011
4582  oeff_96     1     sTO     O       1          -0.5160      12.011
4583  oeff_97     1     sTO     C       1           0.2800      12.011
4584  oeff_98     1     sTO     H       1          -0.0110      12.011
4585  oeff_99     1     sTO     H       1          -0.0110      12.011
4586  oeff_100    1     sTO     C       1           0.2800      12.011
4587  oeff_101    1     sTO     H       1          -0.0110      12.011
4588  oeff_102    1     sTO     H       1          -0.0110      12.011
4589  oeff_103    1     sTO     O       1          -0.5160      12.011
4590  oeff_104    1     sTO     C       1           0.2820      12.011
4591  oeff_105    1     sTO     H       1          -0.0080      12.011
4592  oeff_106    1     sTO     H       1          -0.0080      12.011
4593  oeff_107    1     sTO     H       1          -0.0080      12.011
4594  oeff_108    1     sTOl    H       1          -0.0110      12.011
4595  oeff_109    1     sTOl    H       1          -0.0110      12.011
4596  oeff_110    1     sTOl    O       1          -0.5160      12.011
4597  oeff_111    1     sTOl    C       1           0.2800      12.011
4598  oeff_112    1     sTOl    H       1          -0.0110      12.011
4599  oeff_113    1     sTOl    H       1          -0.0110      12.011
4600  oeff_114    1     sTOl    C       1           0.2800      12.011
4601  oeff_115    1     sTOl    H       1          -0.0110      12.011
4602  oeff_116    1     sTOl    H       1          -0.0110      12.011
4603  oeff_117    1     sTOl    O       1          -0.5160      12.011
4604  oeff_118    1     sTOl    C       1           0.2800      12.011
4605  oeff_119    1     sTOl    H       1          -0.0110      12.011
4606  oeff_120    1     sTOl    H       1          -0.0110      12.011
4607  oeff_121    1     sTOl    C       1           0.2800      12.011
4608  oeff_122    1     sTOl    H       1          -0.0110      12.011
4609  oeff_123    1     sTOl    H       1          -0.0110      12.011
4610  oeff_124    1     sTOl    O       1          -0.5160      12.011
4611  oeff_125    1     sTOl    C       1           0.2820      12.011
4612  oeff_126    1     sTOl    H       1          -0.0080      12.011
4613  oeff_127    1     sTOl    H       1          -0.0080      12.011
4614  oeff_128    1     sTOl    H       1          -0.0080      12.011
4615  oeff_1      1     TO      C       1           0.0830    12.01100
4616  oeff_2      1     TO      C       1          -0.3200    12.01100
4617  oeff_3      1     TO      S       1          -0.1790    32.06000
4618  oeff_4      1     TO      O       1          -0.2790    15.99940
4619  oeff_5      1     sTO     C       1           0.0920    12.01100
4620  oeff_6      1     TO      H       1           0.2080       1.008
4621  oeff_7      1     sTO     H       1           0.0575       1.008
4622  oeff_8      1     sTO     H       1           0.0455       1.008
4623  oeff_9      1     sTO     C       1           0.2800      12.011
4624  oeff_10     1     TO      C       1           0.2820    12.01100
4625  oeff_11     1     TO      C       1          -0.0040    12.01100
4626  oeff_12     1     TOl     C       1          -0.0140    12.01100
4627  oeff_13     1     TOl     C       1           0.2450    12.01100
4628  oeff_14     1     TOl     S       1          -0.1890    32.06000
4629  oeff_15     1     TOl     O       1          -0.1920    15.99940
4630  oeff_16     1     sTOl    C       1           0.0070    12.01100
4631  oeff_17     1     TOl     H       1           0.2110       1.008
4632  oeff_18     1     sTOl    H       1           0.0855       1.008
4633  oeff_19     1     sTOl    H       1           0.0705       1.008
4634  oeff_20     1     sTOl    C       1           0.2800      12.011
4635  oeff_21     1     TOl     C       1          -0.3320    12.01100
4636  oeff_22     1     TOl     C       1           0.1220    12.01100
4637  oeff_23     1     TO      C       1           0.1220    12.01100
4638  oeff_24     1     TO      C       1          -0.3320    12.01100
4639  oeff_25     1     TO      S       1          -0.1890    32.06000
4640  oeff_26     1     TO      O       1          -0.1920    15.99940
4641  oeff_27     1     sTO     C       1           0.0070    12.01100
4642  oeff_28     1     TO      H       1           0.2110       1.008
4643  oeff_29     1     sTO     H       1           0.0855       1.008
4644  oeff_30     1     sTO     H       1           0.0705       1.008
4645  oeff_31     1     sTO     C       1           0.2800      12.011
4646  oeff_32     1     TO      C       1           0.2450    12.01100
4647  oeff_33     1     TO      C       1          -0.0140    12.01100
4648  oeff_34     1     TOl     C       1          -0.0040    12.01100
4649  oeff_35     1     TOl     C       1           0.2820    12.01100
4650  oeff_36     1     TOl     S       1          -0.1790    32.06000
4651  oeff_37     1     TOl     O       1          -0.2790    15.99940
4652  oeff_38     1     sTOl    C       1           0.0920    12.01100
4653  oeff_39     1     TOl     H       1           0.2080       1.008
4654  oeff_40     1     sTOl    H       1           0.0580       1.008
4655  oeff_41     1     sTOl    H       1           0.0450       1.008
4656  oeff_42     1     sTOl    C       1           0.2800      12.011
4657  oeff_43     1     TOl     C       1          -0.3200    12.01100
4658  oeff_44     1     TOl     C       1           0.0830    12.01100
4659  oeff_45     1     sTO     H       1          -0.0110      12.011
4660  oeff_46     1     sTO     H       1          -0.0110      12.011
4661  oeff_47     1     sTO     O       1          -0.5160      12.011
4662  oeff_48     1     sTO     C       1           0.2800      12.011
4663  oeff_49     1     sTO     H       1          -0.0110      12.011
4664  oeff_50     1     sTO     H       1          -0.0110      12.011
4665  oeff_51     1     sTO     C       1           0.2800      12.011
4666  oeff_52     1     sTO     H       1          -0.0110      12.011
4667  oeff_53     1     sTO     H       1          -0.0110      12.011
4668  oeff_54     1     sTO     O       1          -0.5160      12.011
4669  oeff_55     1     sTO     C       1           0.2800      12.011
4670  oeff_56     1     sTO     H       1          -0.0110      12.011
4671  oeff_57     1     sTO     H       1          -0.0110      12.011
4672  oeff_58     1     sTO     C       1           0.2800      12.011
4673  oeff_59     1     sTO     H       1          -0.0110      12.011
4674  oeff_60     1     sTO     H       1          -0.0110      12.011
4675  oeff_61     1     sTO     O       1          -0.5160      12.011
4676  oeff_62     1     sTO     C       1           0.2820      12.011
4677  oeff_63     1     sTO     H       1          -0.0080      12.011
4678  oeff_64     1     sTO     H       1          -0.0080      12.011
4679  oeff_65     1     sTO     H       1          -0.0080      12.011
4680  oeff_66     1     sTOl    H       1          -0.0110      12.011
4681  oeff_67     1     sTOl    H       1          -0.0110      12.011
4682  oeff_68     1     sTOl    O       1          -0.5160      12.011
4683  oeff_69     1     sTOl    C       1           0.2800      12.011
4684  oeff_70     1     sTOl    H       1          -0.0110      12.011
4685  oeff_71     1     sTOl    H       1          -0.0110      12.011
4686  oeff_72     1     sTOl    C       1           0.2800      12.011
4687  oeff_73     1     sTOl    H       1          -0.0110      12.011
4688  oeff_74     1     sTOl    H       1          -0.0110      12.011
4689  oeff_75     1     sTOl    O       1          -0.5160      12.011
4690  oeff_76     1     sTOl    C       1           0.2800      12.011
4691  oeff_77     1     sTOl    H       1          -0.0110      12.011
4692  oeff_78     1     sTOl    H       1          -0.0110      12.011
4693  oeff_79     1     sTOl    C       1           0.2800      12.011
4694  oeff_80     1     sTOl    H       1          -0.0110      12.011
4695  oeff_81     1     sTOl    H       1          -0.0110      12.011
4696  oeff_82     1     sTOl    O       1          -0.5160      12.011
4697  oeff_83     1     sTOl    C       1           0.2820      12.011
4698  oeff_84     1     sTOl    H       1          -0.0080      12.011
4699  oeff_85     1     sTOl    H       1          -0.0080      12.011
4700  oeff_86     1     sTOl    H       1          -0.0080      12.011
4701  oeff_87     1     sTO     H       1          -0.0110      12.011
4702  oeff_88     1     sTO     H       1          -0.0110      12.011
4703  oeff_89     1     sTO     O       1          -0.5160      12.011
4704  oeff_90     1     sTO     C       1           0.2800      12.011
4705  oeff_91     1     sTO     H       1          -0.0110      12.011
4706  oeff_92     1     sTO     H       1          -0.0110      12.011
4707  oeff_93     1     sTO     C       1           0.2800      12.011
4708  oeff_94     1     sTO     H       1          -0.0110      12.011
4709  oeff_95     1     sTO     H       1          -0.0110      12.011
4710  oeff_96     1     sTO     O       1          -0.5160      12.011
4711  oeff_97     1     sTO     C       1           0.2800      12.011
4712  oeff_98     1     sTO     H       1          -0.0110      12.011
4713  oeff_99     1     sTO     H       1          -0.0110      12.011
4714  oeff_100    1     sTO     C       1           0.2800      12.011
4715  oeff_101    1     sTO     H       1          -0.0110      12.011
4716  oeff_102    1     sTO     H       1          -0.0110      12.011
4717  oeff_103    1     sTO     O       1          -0.5160      12.011
4718  oeff_104    1     sTO     C       1           0.2820      12.011
4719  oeff_105    1     sTO     H       1          -0.0080      12.011
4720  oeff_106    1     sTO     H       1          -0.0080      12.011
4721  oeff_107    1     sTO     H       1          -0.0080      12.011
4722  oeff_108    1     sTOl    H       1          -0.0110      12.011
4723  oeff_109    1     sTOl    H       1          -0.0110      12.011
4724  oeff_110    1     sTOl    O       1          -0.5160      12.011
4725  oeff_111    1     sTOl    C       1           0.2800      12.011
4726  oeff_112    1     sTOl    H       1          -0.0110      12.011
4727  oeff_113    1     sTOl    H       1          -0.0110      12.011
4728  oeff_114    1     sTOl    C       1           0.2800      12.011
4729  oeff_115    1     sTOl    H       1          -0.0110      12.011
4730  oeff_116    1     sTOl    H       1          -0.0110      12.011
4731  oeff_117    1     sTOl    O       1          -0.5160      12.011
4732  oeff_118    1     sTOl    C       1           0.2800      12.011
4733  oeff_119    1     sTOl    H       1          -0.0110      12.011
4734  oeff_120    1     sTOl    H       1          -0.0110      12.011
4735  oeff_121    1     sTOl    C       1           0.2800      12.011
4736  oeff_122    1     sTOl    H       1          -0.0110      12.011
4737  oeff_123    1     sTOl    H       1          -0.0110      12.011
4738  oeff_124    1     sTOl    O       1          -0.5160      12.011
4739  oeff_125    1     sTOl    C       1           0.2820      12.011
4740  oeff_126    1     sTOl    H       1          -0.0080      12.011
4741  oeff_127    1     sTOl    H       1          -0.0080      12.011
4742  oeff_128    1     sTOl    H       1          -0.0080      12.011
4743  oeff_1      1     TO      C       1           0.0830    12.01100
4744  oeff_2      1     TO      C       1          -0.3200    12.01100
4745  oeff_3      1     TO      S       1          -0.1790    32.06000
4746  oeff_4      1     TO      O       1          -0.2790    15.99940
4747  oeff_5      1     sTO     C       1           0.0920    12.01100
4748  oeff_6      1     TO      H       1           0.2080       1.008
4749  oeff_7      1     sTO     H       1           0.0575       1.008
4750  oeff_8      1     sTO     H       1           0.0455       1.008
4751  oeff_9      1     sTO     C       1           0.2800      12.011
4752  oeff_10     1     TO      C       1           0.2820    12.01100
4753  oeff_11     1     TO      C       1          -0.0040    12.01100
4754  oeff_12     1     TOl     C       1          -0.0140    12.01100
4755  oeff_13     1     TOl     C       1           0.2450    12.01100
4756  oeff_14     1     TOl     S       1          -0.1890    32.06000
4757  oeff_15     1     TOl     O       1          -0.1920    15.99940
4758  oeff_16     1     sTOl    C       1           0.0070    12.01100
4759  oeff_17     1     TOl     H       1           0.2110       1.008
4760  oeff_18     1     sTOl    H       1           0.0855       1.008
4761  oeff_19     1     sTOl    H       1           0.0705       1.008
4762  oeff_20     1     sTOl    C       1           0.2800      12.011
4763  oeff_21     1     TOl     C       1          -0.3320    12.01100
4764  oeff_22     1     TOl     C       1           0.1220    12.01100
4765  oeff_23     1     TO      C       1           0.1220    12.01100
4766  oeff_24     1     TO      C       1          -0.3320    12.01100
4767  oeff_25     1     TO      S       1          -0.1890    32.06000
4768  oeff_26     1     TO      O       1          -0.1920    15.99940
4769  oeff_27     1     sTO     C       1           0.0070    12.01100
4770  oeff_28     1     TO      H       1           0.2110       1.008
4771  oeff_29     1     sTO     H       1           0.0855       1.008
4772  oeff_30     1     sTO     H       1           0.0705       1.008
4773  oeff_31     1     sTO     C       1           0.2800      12.011
4774  oeff_32     1     TO      C       1           0.2450    12.01100
4775  oeff_33     1     TO      C       1          -0.0140    12.01100
4776  oeff_34     1     TOl     C       1          -0.0040    12.01100
4777  oeff_35     1     TOl     C       1           0.2820    12.01100
4778  oeff_36     1     TOl     S       1          -0.1790    32.06000
4779  oeff_37     1     TOl     O       1          -0.2790    15.99940
4780  oeff_38     1     sTOl    C       1           0.0920    12.01100
4781  oeff_39     1     TOl     H       1           0.2080       1.008
4782  oeff_40     1     sTOl    H       1           0.0580       1.008
4783  oeff_41     1     sTOl    H       1           0.0450       1.008
4784  oeff_42     1     sTOl    C       1           0.2800      12.011
4785  oeff_43     1     TOl     C       1          -0.3200    12.01100
4786  oeff_44     1     TOl     C       1           0.0830    12.01100
4787  oeff_45     1     sTO     H       1          -0.0110      12.011
4788  oeff_46     1     sTO     H       1          -0.0110      12.011
4789  oeff_47     1     sTO     O       1          -0.5160      12.011
4790  oeff_48     1     sTO     C       1           0.2800      12.011
4791  oeff_49     1     sTO     H       1          -0.0110      12.011
4792  oeff_50     1     sTO     H       1          -0.0110      12.011
4793  oeff_51     1     sTO     C       1           0.2800      12.011
4794  oeff_52     1     sTO     H       1          -0.0110      12.011
4795  oeff_53     1     sTO     H       1          -0.0110      12.011
4796  oeff_54     1     sTO     O       1          -0.5160      12.011
4797  oeff_55     1     sTO     C       1           0.2800      12.011
4798  oeff_56     1     sTO     H       1          -0.0110      12.011
4799  oeff_57     1     sTO     H       1          -0.0110      12.011
4800  oeff_58     1     sTO     C       1           0.2800      12.011
4801  oeff_59     1     sTO     H       1          -0.0110      12.011
4802  oeff_60     1     sTO     H       1          -0.0110      12.011
4803  oeff_61     1     sTO     O       1          -0.5160      12.011
4804  oeff_62     1     sTO     C       1           0.2820      12.011
4805  oeff_63     1     sTO     H       1          -0.0080      12.011
4806  oeff_64     1     sTO     H       1          -0.0080      12.011
4807  oeff_65     1     sTO     H       1          -0.0080      12.011
4808  oeff_66     1     sTOl    H       1          -0.0110      12.011
4809  oeff_67     1     sTOl    H       1          -0.0110      12.011
4810  oeff_68     1     sTOl    O       1          -0.5160      12.011
4811  oeff_69     1     sTOl    C       1           0.2800      12.011
4812  oeff_70     1     sTOl    H       1          -0.0110      12.011
4813  oeff_71     1     sTOl    H       1          -0.0110      12.011
4814  oeff_72     1     sTOl    C       1           0.2800      12.011
4815  oeff_73     1     sTOl    H       1          -0.0110      12.011
4816  oeff_74     1     sTOl    H       1          -0.0110      12.011
4817  oeff_75     1     sTOl    O       1          -0.5160      12.011
4818  oeff_76     1     sTOl    C       1           0.2800      12.011
4819  oeff_77     1     sTOl    H       1          -0.0110      12.011
4820  oeff_78     1     sTOl    H       1          -0.0110      12.011
4821  oeff_79     1     sTOl    C       1           0.2800      12.011
4822  oeff_80     1     sTOl    H       1          -0.0110      12.011
4823  oeff_81     1     sTOl    H       1          -0.0110      12.011
4824  oeff_82     1     sTOl    O       1          -0.5160      12.011
4825  oeff_83     1     sTOl    C       1           0.2820      12.011
4826  oeff_84     1     sTOl    H       1          -0.0080      12.011
4827  oeff_85     1     sTOl    H       1          -0.0080      12.011
4828  oeff_86     1     sTOl    H       1          -0.0080      12.011
4829  oeff_87     1     sTO     H       1          -0.0110      12.011
4830  oeff_88     1     sTO     H       1          -0.0110      12.011
4831  oeff_89     1     sTO     O       1          -0.5160      12.011
4832  oeff_90     1     sTO     C       1           0.2800      12.011
4833  oeff_91     1     sTO     H       1          -0.0110      12.011
4834  oeff_92     1     sTO     H       1          -0.0110      12.011
4835  oeff_93     1     sTO     C       1           0.2800      12.011
4836  oeff_94     1     sTO     H       1          -0.0110      12.011
4837  oeff_95     1     sTO     H       1          -0.0110      12.011
4838  oeff_96     1     sTO     O       1          -0.5160      12.011
4839  oeff_97     1     sTO     C       1           0.2800      12.011
4840  oeff_98     1     sTO     H       1          -0.0110      12.011
4841  oeff_99     1     sTO     H       1          -0.0110      12.011
4842  oeff_100    1     sTO     C       1           0.2800      12.011
4843  oeff_101    1     sTO     H       1          -0.0110      12.011
4844  oeff_102    1     sTO     H       1          -0.0110      12.011
4845  oeff_103    1     sTO     O       1          -0.5160      12.011
4846  oeff_104    1     sTO     C       1           0.2820      12.011
4847  oeff_105    1     sTO     H       1          -0.0080      12.011
4848  oeff_106    1     sTO     H       1          -0.0080      12.011
4849  oeff_107    1     sTO     H       1          -0.0080      12.011
4850  oeff_108    1     sTOl    H       1          -0.0110      12.011
4851  oeff_109    1     sTOl    H       1          -0.0110      12.011
4852  oeff_110    1     sTOl    O       1          -0.5160      12.011
4853  oeff_111    1     sTOl    C       1           0.2800      12.011
4854  oeff_112    1     sTOl    H       1          -0.0110      12.011
4855  oeff_113    1     sTOl    H       1          -0.0110      12.011
4856  oeff_114    1     sTOl    C       1           0.2800      12.011
4857  oeff_115    1     sTOl    H       1          -0.0110      12.011
4858  oeff_116    1     sTOl    H       1          -0.0110      12.011
4859  oeff_117    1     sTOl    O       1          -0.5160      12.011
4860  oeff_118    1     sTOl    C       1           0.2800      12.011
4861  oeff_119    1     sTOl    H       1          -0.0110      12.011
4862  oeff_120    1     sTOl    H       1          -0.0110      12.011
4863  oeff_121    1     sTOl    C       1           0.2800      12.011
4864  oeff_122    1     sTOl    H       1          -0.0110      12.011
4865  oeff_123    1     sTOl    H       1          -0.0110      12.011
4866  oeff_124    1     sTOl    O       1          -0.5160      12.011
4867  oeff_125    1     sTOl    C       1           0.2820      12.011
4868  oeff_126    1     sTOl    H       1          -0.0080      12.011
4869  oeff_127    1     sTOl    H       1          -0.0080      12.011
4870  oeff_128    1     sTOl    H       1          -0.0080      12.011
4871  oeff_1      1     TO      C       1           0.0830    12.01100
4872  oeff_2      1     TO      C       1          -0.3200    12.01100
4873  oeff_3      1     TO      S       1          -0.1790    32.06000
4874  oeff_4      1     TO      O       1          -0.2790    15.99940
4875  oeff_5      1     sTO     C       1           0.0920    12.01100
4876  oeff_6      1     TO      H       1           0.2080       1.008
4877  oeff_7      1     sTO     H       1           0.0575       1.008
4878  oeff_8      1     sTO     H       1           0.0455       1.008
4879  oeff_9      1     sTO     C       1           0.2800      12.011
4880  oeff_10     1     TO      C       1           0.2820    12.01100
4881  oeff_11     1     TO      C       1          -0.0040    12.01100
4882  oeff_12     1     TOl     C       1          -0.0140    12.01100
4883  oeff_13     1     TOl     C       1           0.2450    12.01100
4884  oeff_14     1     TOl     S       1          -0.1890    32.06000
4885  oeff_15     1     TOl     O       1          -0.1920    15.99940
4886  oeff_16     1     sTOl    C       1           0.0070    12.01100
4887  oeff_17     1     TOl     H       1           0.2110       1.008
4888  oeff_18     1     sTOl    H       1           0.0855       1.008
4889  oeff_19     1     sTOl    H       1           0.0705       1.008
4890  oeff_20     1     sTOl    C       1           0.2800      12.011
4891  oeff_21     1     TOl     C       1          -0.3320    12.01100
4892  oeff_22     1     TOl     C       1           0.1220    12.01100
4893  oeff_23     1     TO      C       1           0.1220    12.01100
4894  oeff_24     1     TO      C       1          -0.3320    12.01100
4895  oeff_25     1     TO      S       1          -0.1890    32.06000
4896  oeff_26     1     TO      O       1          -0.1920    15.99940
4897  oeff_27     1     sTO     C       1           0.0070    12.01100
4898  oeff_28     1     TO      H       1           0.2110       1.008
4899  oeff_29     1     sTO     H       1           0.0855       1.008
4900  oeff_30     1     sTO     H       1           0.0705       1.008
4901  oeff_31     1     sTO     C       1           0.2800      12.011
4902  oeff_32     1     TO      C       1           0.2450    12.01100
4903  oeff_33     1     TO      C       1          -0.0140    12.01100
4904  oeff_34     1     TOl     C       1          -0.0040    12.01100
4905  oeff_35     1     TOl     C       1           0.2820    12.01100
4906  oeff_36     1     TOl     S       1          -0.1790    32.06000
4907  oeff_37     1     TOl     O       1          -0.2790    15.99940
4908  oeff_38     1     sTOl    C       1           0.0920    12.01100
4909  oeff_39     1     TOl     H       1           0.2080       1.008
4910  oeff_40     1     sTOl    H       1           0.0580       1.008
4911  oeff_41     1     sTOl    H       1           0.0450       1.008
4912  oeff_42     1     sTOl    C       1           0.2800      12.011
4913  oeff_43     1     TOl     C       1          -0.3200    12.01100
4914  oeff_44     1     TOl     C       1           0.0830    12.01100
4915  oeff_45     1     sTO     H       1          -0.0110      12.011
4916  oeff_46     1     sTO     H       1          -0.0110      12.011
4917  oeff_47     1     sTO     O       1          -0.5160      12.011
4918  oeff_48     1     sTO     C       1           0.2800      12.011
4919  oeff_49     1     sTO     H       1          -0.0110      12.011
4920  oeff_50     1     sTO     H       1          -0.0110      12.011
4921  oeff_51     1     sTO     C       1           0.2800      12.011
4922  oeff_52     1     sTO     H       1          -0.0110      12.011
4923  oeff_53     1     sTO     H       1          -0.0110      12.011
4924  oeff_54     1     sTO     O       1          -0.5160      12.011
4925  oeff_55     1     sTO     C       1           0.2800      12.011
4926  oeff_56     1     sTO     H       1          -0.0110      12.011
4927  oeff_57     1     sTO     H       1          -0.0110      12.011
4928  oeff_58     1     sTO     C       1           0.2800      12.011
4929  oeff_59     1     sTO     H       1          -0.0110      12.011
4930  oeff_60     1     sTO     H       1          -0.0110      12.011
4931  oeff_61     1     sTO     O       1          -0.5160      12.011
4932  oeff_62     1     sTO     C       1           0.2820      12.011
4933  oeff_63     1     sTO     H       1          -0.0080      12.011
4934  oeff_64     1     sTO     H       1          -0.0080      12.011
4935  oeff_65     1     sTO     H       1          -0.0080      12.011
4936  oeff_66     1     sTOl    H       1          -0.0110      12.011
4937  oeff_67     1     sTOl    H       1          -0.0110      12.011
4938  oeff_68     1     sTOl    O       1          -0.5160      12.011
4939  oeff_69     1     sTOl    C       1           0.2800      12.011
4940  oeff_70     1     sTOl    H       1          -0.0110      12.011
4941  oeff_71     1     sTOl    H       1          -0.0110      12.011
4942  oeff_72     1     sTOl    C       1           0.2800      12.011
4943  oeff_73     1     sTOl    H       1          -0.0110      12.011
4944  oeff_74     1     sTOl    H       1          -0.0110      12.011
4945  oeff_75     1     sTOl    O       1          -0.5160      12.011
4946  oeff_76     1     sTOl    C       1           0.2800      12.011
4947  oeff_77     1     sTOl    H       1          -0.0110      12.011
4948  oeff_78     1     sTOl    H       1          -0.0110      12.011
4949  oeff_79     1     sTOl    C       1           0.2800      12.011
4950  oeff_80     1     sTOl    H       1          -0.0110      12.011
4951  oeff_81     1     sTOl    H       1          -0.0110      12.011
4952  oeff_82     1     sTOl    O       1          -0.5160      12.011
4953  oeff_83     1     sTOl    C       1           0.2820      12.011
4954  oeff_84     1     sTOl    H       1          -0.0080      12.011
4955  oeff_85     1     sTOl    H       1          -0.0080      12.011
4956  oeff_86     1     sTOl    H       1          -0.0080      12.011
4957  oeff_87     1     sTO     H       1          -0.0110      12.011
4958  oeff_88     1     sTO     H       1          -0.0110      12.011
4959  oeff_89     1     sTO     O       1          -0.5160      12.011
4960  oeff_90     1     sTO     C       1           0.2800      12.011
4961  oeff_91     1     sTO     H       1          -0.0110      12.011
4962  oeff_92     1     sTO     H       1          -0.0110      12.011
4963  oeff_93     1     sTO     C       1           0.2800      12.011
4964  oeff_94     1     sTO     H       1          -0.0110      12.011
4965  oeff_95     1     sTO     H       1          -0.0110      12.011
4966  oeff_96     1     sTO     O       1          -0.5160      12.011
4967  oeff_97     1     sTO     C       1           0.2800      12.011
4968  oeff_98     1     sTO     H       1          -0.0110      12.011
4969  oeff_99     1     sTO     H       1          -0.0110      12.011
4970  oeff_100    1     sTO     C       1           0.2800      12.011
4971  oeff_101    1     sTO     H       1          -0.0110      12.011
4972  oeff_102    1     sTO     H       1          -0.0110      12.011
4973  oeff_103    1     sTO     O       1          -0.5160      12.011
4974  oeff_104    1     sTO     C       1           0.2820      12.011
4975  oeff_105    1     sTO     H       1          -0.0080      12.011
4976  oeff_106    1     sTO     H       1          -0.0080      12.011
4977  oeff_107    1     sTO     H       1          -0.0080      12.011
4978  oeff_108    1     sTOl    H       1          -0.0110      12.011
4979  oeff_109    1     sTOl    H       1          -0.0110      12.011
4980  oeff_110    1     sTOl    O       1          -0.5160      12.011
4981  oeff_111    1     sTOl    C       1           0.2800      12.011
4982  oeff_112    1     sTOl    H       1          -0.0110      12.011
4983  oeff_113    1     sTOl    H       1          -0.0110      12.011
4984  oeff_114    1     sTOl    C       1           0.2800      12.011
4985  oeff_115    1     sTOl    H       1          -0.0110      12.011
4986  oeff_116    1     sTOl    H       1          -0.0110      12.011
4987  oeff_117    1     sTOl    O       1          -0.5160      12.011
4988  oeff_118    1     sTOl    C       1           0.2800      12.011
4989  oeff_119    1     sTOl    H       1          -0.0110      12.011
4990  oeff_120    1     sTOl    H       1          -0.0110      12.011
4991  oeff_121    1     sTOl    C       1           0.2800      12.011
4992  oeff_122    1     sTOl    H       1          -0.0110      12.011
4993  oeff_123    1     sTOl    H       1          -0.0110      12.011
4994  oeff_124    1     sTOl    O       1          -0.5160      12.011
4995  oeff_125    1     sTOl    C       1           0.2820      12.011
4996  oeff_126    1     sTOl    H       1          -0.0080      12.011
4997  oeff_127    1     sTOl    H       1          -0.0080      12.011
4998  oeff_128    1     sTOl    H       1          -0.0080      12.011
4999  oeff_1      1     TO      C       1           0.0830    12.01100
5000  oeff_2      1     TO      C       1          -0.3200    12.01100
5001  oeff_3      1     TO      S       1          -0.1790    32.06000
5002  oeff_4      1     TO      O       1          -0.2790    15.99940
5003  oeff_5      1     sTO     C       1           0.0920    12.01100
5004  oeff_6      1     TO      H       1           0.2080       1.008
5005  oeff_7      1     sTO     H       1           0.0575       1.008
5006  oeff_8      1     sTO     H       1           0.0455       1.008
5007  oeff_9      1     sTO     C       1           0.2800      12.011
5008  oeff_10     1     TO      C       1           0.2820    12.01100
5009  oeff_11     1     TO      C       1          -0.0040    12.01100
5010  oeff_12     1     TOl     C       1          -0.0140    12.01100
5011  oeff_13     1     TOl     C       1           0.2450    12.01100
5012  oeff_14     1     TOl     S       1          -0.1890    32.06000
5013  oeff_15     1     TOl     O       1          -0.1920    15.99940
5014  oeff_16     1     sTOl    C       1           0.0070    12.01100
5015  oeff_17     1     TOl     H       1           0.2110       1.008
5016  oeff_18     1     sTOl    H       1           0.0855       1.008
5017  oeff_19     1     sTOl    H       1           0.0705       1.008
5018  oeff_20     1     sTOl    C       1           0.2800      12.011
5019  oeff_21     1     TOl     C       1          -0.3320    12.01100
5020  oeff_22     1     TOl     C       1           0.1220    12.01100
5021  oeff_23     1     TO      C       1           0.1220    12.01100
5022  oeff_24     1     TO      C       1          -0.3320    12.01100
5023  oeff_25     1     TO      S       1          -0.1890    32.06000
5024  oeff_26     1     TO      O       1          -0.1920    15.99940
5025  oeff_27     1     sTO     C       1           0.0070    12.01100
5026  oeff_28     1     TO      H       1           0.2110       1.008
5027  oeff_29     1     sTO     H       1           0.0855       1.008
5028  oeff_30     1     sTO     H       1           0.0705       1.008
5029  oeff_31     1     sTO     C       1           0.2800      12.011
5030  oeff_32     1     TO      C       1           0.2450    12.01100
5031  oeff_33     1     TO      C       1          -0.0140    12.01100
5032  oeff_34     1     TOl     C       1          -0.0040    12.01100
5033  oeff_35     1     TOl     C       1           0.2820    12.01100
5034  oeff_36     1     TOl     S       1          -0.1790    32.06000
5035  oeff_37     1     TOl     O       1          -0.2790    15.99940
5036  oeff_38     1     sTOl    C       1           0.0920    12.01100
5037  oeff_39     1     TOl     H       1           0.2080       1.008
5038  oeff_40     1     sTOl    H       1           0.0580       1.008
5039  oeff_41     1     sTOl    H       1           0.0450       1.008
5040  oeff_42     1     sTOl    C       1           0.2800      12.011
5041  oeff_43     1     TOl     C       1          -0.3200    12.01100
5042  oeff_44     1     TOl     C       1           0.0830    12.01100
5043  oeff_45     1     sTO     H       1          -0.0110      12.011
5044  oeff_46     1     sTO     H       1          -0.0110      12.011
5045  oeff_47     1     sTO     O       1          -0.5160      12.011
5046  oeff_48     1     sTO     C       1           0.2800      12.011
5047  oeff_49     1     sTO     H       1          -0.0110      12.011
5048  oeff_50     1     sTO     H       1          -0.0110      12.011
5049  oeff_51     1     sTO     C       1           0.2800      12.011
5050  oeff_52     1     sTO     H       1          -0.0110      12.011
5051  oeff_53     1     sTO     H       1          -0.0110      12.011
5052  oeff_54     1     sTO     O       1          -0.5160      12.011
5053  oeff_55     1     sTO     C       1           0.2800      12.011
5054  oeff_56     1     sTO     H       1          -0.0110      12.011
5055  oeff_57     1     sTO     H       1          -0.0110      12.011
5056  oeff_58     1     sTO     C       1           0.2800      12.011
5057  oeff_59     1     sTO     H       1          -0.0110      12.011
5058  oeff_60     1     sTO     H       1          -0.0110      12.011
5059  oeff_61     1     sTO     O       1          -0.5160      12.011
5060  oeff_62     1     sTO     C       1           0.2820      12.011
5061  oeff_63     1     sTO     H       1          -0.0080      12.011
5062  oeff_64     1     sTO     H       1          -0.0080      12.011
5063  oeff_65     1     sTO     H       1          -0.0080      12.011
5064  oeff_66     1     sTOl    H       1          -0.0110      12.011
5065  oeff_67     1     sTOl    H       1          -0.0110      12.011
5066  oeff_68     1     sTOl    O       1          -0.5160      12.011
5067  oeff_69     1     sTOl    C       1           0.2800      12.011
5068  oeff_70     1     sTOl    H       1          -0.0110      12.011
5069  oeff_71     1     sTOl    H       1          -0.0110      12.011
5070  oeff_72     1     sTOl    C       1           0.2800      12.011
5071  oeff_73     1     sTOl    H       1          -0.0110      12.011
5072  oeff_74     1     sTOl    H       1          -0.0110      12.011
5073  oeff_75     1     sTOl    O       1          -0.5160      12.011
5074  oeff_76     1     sTOl    C       1           0.2800      12.011
5075  oeff_77     1     sTOl    H       1          -0.0110      12.011
5076  oeff_78     1     sTOl    H       1          -0.0110      12.011
5077  oeff_79     1     sTOl    C       1           0.2800      12.011
5078  oeff_80     1     sTOl    H       1          -0.0110      12.011
5079  oeff_81     1     sTOl    H       1          -0.0110      12.011
5080  oeff_82     1     sTOl    O       1          -0.5160      12.011
5081  oeff_83     1     sTOl    C       1           0.2820      12.011
5082  oeff_84     1     sTOl    H       1          -0.0080      12.011
5083  oeff_85     1     sTOl    H       1          -0.0080      12.011
5084  oeff_86     1     sTOl    H       1          -0.0080      12.011
5085  oeff_87     1     sTO     H       1          -0.0110      12.011
5086  oeff_88     1     sTO     H       1          -0.0110      12.011
5087  oeff_89     1     sTO     O       1          -0.5160      12.011
5088  oeff_90     1     sTO     C       1           0.2800      12.011
5089  oeff_91     1     sTO     H       1          -0.0110      12.011
5090  oeff_92     1     sTO     H       1          -0.0110      12.011
5091  oeff_93     1     sTO     C       1           0.2800      12.011
5092  oeff_94     1     sTO     H       1          -0.0110      12.011
5093  oeff_95     1     sTO     H       1          -0.0110      12.011
5094  oeff_96     1     sTO     O       1          -0.5160      12.011
5095  oeff_97     1     sTO     C       1           0.2800      12.011
5096  oeff_98     1     sTO     H       1          -0.0110      12.011
5097  oeff_99     1     sTO     H       1          -0.0110      12.011
5098  oeff_100    1     sTO     C       1           0.2800      12.011
5099  oeff_101    1     sTO     H       1          -0.0110      12.011
5100  oeff_102    1     sTO     H       1          -0.0110      12.011
5101  oeff_103    1     sTO     O       1          -0.5160      12.011
5102  oeff_104    1     sTO     C       1           0.2820      12.011
5103  oeff_105    1     sTO     H       1          -0.0080      12.011
5104  oeff_106    1     sTO     H       1          -0.0080      12.011
5105  oeff_107    1     sTO     H       1          -0.0080      12.011
5106  oeff_108    1     sTOl    H       1          -0.0110      12.011
5107  oeff_109    1     sTOl    H       1          -0.0110      12.011
5108  oeff_110    1     sTOl    O       1          -0.5160      12.011
5109  oeff_111    1     sTOl    C       1           0.2800      12.011
5110  oeff_112    1     sTOl    H       1          -0.0110      12.011
5111  oeff_113    1     sTOl    H       1          -0.0110      12.011
5112  oeff_114    1     sTOl    C       1           0.2800      12.011
5113  oeff_115    1     sTOl    H       1          -0.0110      12.011
5114  oeff_116    1     sTOl    H       1          -0.0110      12.011
5115  oeff_117    1     sTOl    O       1          -0.5160      12.011
5116  oeff_118    1     sTOl    C       1           0.2800      12.011
5117  oeff_119    1     sTOl    H       1          -0.0110      12.011
5118  oeff_120    1     sTOl    H       1          -0.0110      12.011
5119  oeff_121    1     sTOl    C       1           0.2800      12.011
5120  oeff_122    1     sTOl    H       1          -0.0110      12.011
5121  oeff_123    1     sTOl    H       1          -0.0110      12.011
5122  oeff_124    1     sTOl    O       1          -0.5160      12.011
5123  oeff_125    1     sTOl    C       1           0.2820      12.011
5124  oeff_126    1     sTOl    H       1          -0.0080      12.011
5125  oeff_127    1     sTOl    H       1          -0.0080      12.011
5126  oeff_128    1     sTOl    H       1          -0.0080      12.011
5127  h_cap       1     END     H       1           0.0000      10.000
5128  h_cap       1     END     H       1           0.0000      10.000
5129  oeff_1      1     TO      C       1           0.0795    12.01100
5130  oeff_2      1     TO      C       1          -0.3155    12.01100
5131  oeff_3      1     TO      S       1          -0.1717    32.06000
5132  oeff_4      1     TO      O       1          -0.2772    15.99940
5133  oeff_5      1     sTO     C       1           0.0916    12.01100
5134  oeff_6      1     TO      H       1           0.2086       1.008
5135  oeff_7      1     sTO     H       1           0.0565       1.008
5136  oeff_8      1     sTO     H       1           0.0470       1.008
5137  oeff_9      1     sTO     C       1           0.2802      12.011
5138  oeff_10     1     TO      C       1           0.2828    12.01100
5139  oeff_11     1     TO      C       1           0.0015    12.01100
5140  oeff_12     1     TOl     C       1          -0.0179    12.01100
5141  oeff_13     1     TOl     C       1           0.2505    12.01100
5142  oeff_14     1     TOl     S       1          -0.1848    32.06000
5143  oeff_15     1     TOl     O       1          -0.1905    15.99940
5144  oeff_16     1     sTOl    C       1           0.0063    12.01100
5145  oeff_17     1     TOl     H       1           0.2135       1.008
5146  oeff_18     1     sTOl    H       1           0.0866       1.008
5147  oeff_19     1     sTOl    H       1           0.0715       1.008
5148  oeff_20     1     sTOl    C       1           0.2804      12.011
5149  oeff_21     1     TOl     C       1          -0.3313    12.01100
5150  oeff_22     1     TOl     C       1           0.1286    12.01100
5151  oeff_23     1     TO      C       1           0.1196    12.01100
5152  oeff_24     1     TO      C       1          -0.3275    12.01100
5153  oeff_25     1     TO      S       1          -0.1805    32.06000
5154  oeff_26     1     TO      O       1          -0.1909    15.99940
5155  oeff_27     1     sTO     C       1           0.0116    12.01100
5156  oeff_28     1     TO      H       1           0.2114       1.008
5157  oeff_29     1     sTO     H       1           0.0855       1.008
5158  oeff_30     1     sTO     H       1           0.0719       1.008
5159  oeff_31     1     sTO     C       1           0.2886      12.011
5160  oeff_32     1     TO      C       1           0.2440    12.01100
5161  oeff_33     1     TO      C       1          -0.0077    12.01100
5162  oeff_34     1     TOl     C       1          -0.0061    12.01100
5163  oeff_35     1     TOl     C       1           0.2869    12.01100
5164  oeff_36     1     TOl     S       1          -0.1737    32.06000
5165  oeff_37     1     TOl     O       1          -0.2773    15.99940
5166  oeff_38     1     sTOl    C       1           0.0931    12.01100
5167  oeff_39     1     TOl     H       1           0.2106       1.008
5168  oeff_40     1     sTOl    H       1           0.0587       1.008
5169  oeff_41     1     sTOl    H       1           0.0446       1.008
5170  oeff_42     1     sTOl    C       1           0.2814      12.011
5171  oeff_43     1     TOl     C       1          -0.3180    12.01100
5172  oeff_44     1     TOl     C       1           0.0888    12.01100
5173  oeff_45     1     sTO     H       1          -0.0112      12.011
5174  oeff_46     1     sTO     H       1          -0.0096      12.011
5175  oeff_47     1     sTO     O       1          -0.5164      12.011
5176  oeff_48     1     sTO     C       1           0.2798      12.011
5177  oeff_49     1     sTO     H       1          -0.0114      12.011
5178  oeff_50     1     sTO     H       1          -0.0099      12.011
5179  oeff_51     1     sTO     C       1           0.2802      12.011
5180  oeff_52     1     sTO     H       1          -0.0104      12.011
5181  oeff_53     1     sTO     H       1          -0.0121      12.011
5182  oeff_54     1     sTO     O       1          -0.5159      12.011
5183  oeff_55     1     sTO     C       1           0.2798      12.011
5184  oeff_56     1     sTO     H       1          -0.0104      12.011
5185  oeff_57     1     sTO     H       1          -0.0115      12.011
5186  oeff_58     1     sTO     C       1           0.2799      12.011
5187  oeff_59     1     sTO     H       1          -0.0106      12.011
5188  oeff_60     1     sTO     H       1          -0.0103      12.011
5189  oeff_61     1     sTO     O       1          -0.5168      12.011
5190  oeff_62     1     sTO     C       1           0.2819      12.011
5191  oeff_63     1     sTO     H       1          -0.0074      12.011
5192  oeff_64     1     sTO     H       1          -0.0075      12.011
5193  oeff_65     1     sTO     H       1          -0.0084      12.011
5194  oeff_66     1     sTOl    H       1          -0.0103      12.011
5195  oeff_67     1     sTOl    H       1          -0.0118      12.011
5196  oeff_68     1     sTOl    O       1          -0.5155      12.011
5197  oeff_69     1     sTOl    C       1           0.2796      12.011
5198  oeff_70     1     sTOl    H       1          -0.0110      12.011
5199  oeff_71     1     sTOl    H       1          -0.0107      12.011
5200  oeff_72     1     sTOl    C       1           0.2803      12.011
5201  oeff_73     1     sTOl    H       1          -0.0110      12.011
5202  oeff_74     1     sTOl    H       1          -0.0108      12.011
5203  oeff_75     1     sTOl    O       1          -0.5157      12.011
5204  oeff_76     1     sTOl    C       1           0.2799      12.011
5205  oeff_77     1     sTOl    H       1          -0.0109      12.011
5206  oeff_78     1     sTOl    H       1          -0.0111      12.011
5207  oeff_79     1     sTOl    C       1           0.2801      12.011
5208  oeff_80     1     sTOl    H       1          -0.0109      12.011
5209  oeff_81     1     sTOl    H       1          -0.0105      12.011
5210  oeff_82     1     sTOl    O       1          -0.5162      12.011
5211  oeff_83     1     sTOl    C       1           0.2818      12.011
5212  oeff_84     1     sTOl    H       1          -0.0077      12.011
5213  oeff_85     1     sTOl    H       1          -0.0076      12.011
5214  oeff_86     1     sTOl    H       1          -0.0076      12.011
5215  oeff_87     1     sTO     H       1          -0.0107      12.011
5216  oeff_88     1     sTO     H       1          -0.0099      12.011
5217  oeff_89     1     sTO     O       1          -0.5123      12.011
5218  oeff_90     1     sTO     C       1           0.2792      12.011
5219  oeff_91     1     sTO     H       1          -0.0093      12.011
5220  oeff_92     1     sTO     H       1          -0.0109      12.011
5221  oeff_93     1     sTO     C       1           0.2804      12.011
5222  oeff_94     1     sTO     H       1          -0.0096      12.011
5223  oeff_95     1     sTO     H       1          -0.0110      12.011
5224  oeff_96     1     sTO     O       1          -0.5161      12.011
5225  oeff_97     1     sTO     C       1           0.2796      12.011
5226  oeff_98     1     sTO     H       1          -0.0100      12.011
5227  oeff_99     1     sTO     H       1          -0.0109      12.011
5228  oeff_100    1     sTO     C       1           0.2803      12.011
5229  oeff_101    1     sTO     H       1          -0.0107      12.011
5230  oeff_102    1     sTO     H       1          -0.0117      12.011
5231  oeff_103    1     sTO     O       1          -0.5155      12.011
5232  oeff_104    1     sTO     C       1           0.2819      12.011
5233  oeff_105    1     sTO     H       1          -0.0077      12.011
5234  oeff_106    1     sTO     H       1          -0.0084      12.011
5235  oeff_107    1     sTO     H       1          -0.0069      12.011
5236  oeff_108    1     sTOl    H       1          -0.0104      12.011
5237  oeff_109    1     sTOl    H       1          -0.0102      12.011
5238  oeff_110    1     sTOl    O       1          -0.5158      12.011
5239  oeff_111    1     sTOl    C       1           0.2797      12.011
5240  oeff_112    1     sTOl    H       1          -0.0106      12.011
5241  oeff_113    1     sTOl    H       1          -0.0105      12.011
5242  oeff_114    1     sTOl    C       1           0.2804      12.011
5243  oeff_115    1     sTOl    H       1          -0.0111      12.011
5244  oeff_116    1     sTOl    H       1          -0.0108      12.011
5245  oeff_117    1     sTOl    O       1          -0.5157      12.011
5246  oeff_118    1     sTOl    C       1           0.2798      12.011
5247  oeff_119    1     sTOl    H       1          -0.0110      12.011
5248  oeff_120    1     sTOl    H       1          -0.0109      12.011
5249  oeff_121    1     sTOl    C       1           0.2802      12.011
5250  oeff_122    1     sTOl    H       1          -0.0108      12.011
5251  oeff_123    1     sTOl    H       1          -0.0108      12.011
5252  oeff_124    1     sTOl    O       1          -0.5160      12.011
5253  oeff_125    1     sTOl    C       1           0.2819      12.011
5254  oeff_126    1     sTOl    H       1          -0.0078      12.011
5255  oeff_127    1     sTOl    H       1          -0.0078      12.011
5256  oeff_128    1     sTOl    H       1          -0.0073      12.011
5257  oeff_1      1     TO      C       1           0.0844    12.01100
5258  oeff_2      1     TO      C       1          -0.3155    12.01100
5259  oeff_3      1     TO      S       1          -0.1690    32.06000
5260  oeff_4      1     TO      O       1          -0.2781    15.99940
5261  oeff_5      1     sTO     C       1           0.0969    12.01100
5262  oeff_6      1     TO      H       1           0.2096       1.008
5263  oeff_7      1     sTO     H       1           0.0569       1.008
5264  oeff_8      1     sTO     H       1           0.0467       1.008
5265  oeff_9      1     sTO     C       1           0.2861      12.011
5266  oeff_10     1     TO      C       1           0.2828    12.01100
5267  oeff_11     1     TO      C       1           0.0011    12.01100
5268  oeff_12     1     TOl     C       1          -0.0119    12.01100
5269  oeff_13     1     TOl     C       1           0.2484    12.01100
5270  oeff_14     1     TOl     S       1          -0.1820    32.06000
5271  oeff_15     1     TOl     O       1          -0.1899    15.99940
5272  oeff_16     1     sTOl    C       1           0.0063    12.01100
5273  oeff_17     1     TOl     H       1           0.2133       1.008
5274  oeff_18     1     sTOl    H       1           0.0860       1.008
5275  oeff_19     1     sTOl    H       1           0.0710       1.008
5276  oeff_20     1     sTOl    C       1           0.2804      12.011
5277  oeff_21     1     TOl     C       1          -0.3274    12.01100
5278  oeff_22     1     TOl     C       1           0.1241    12.01100
5279  oeff_23     1     TO      C       1           0.1256    12.01100
5280  oeff_24     1     TO      C       1          -0.3300    12.01100
5281  oeff_25     1     TO      S       1          -0.1804    32.06000
5282  oeff_26     1     TO      O       1          -0.1909    15.99940
5283  oeff_27     1     sTO     C       1           0.0110    12.01100
5284  oeff_28     1     TO      H       1           0.2127       1.008
5285  oeff_29     1     sTO     H       1           0.0848       1.008
5286  oeff_30     1     sTO     H       1           0.0717       1.008
5287  oeff_31     1     sTO     C       1           0.2857      12.011
5288  oeff_32     1     TO      C       1           0.2476    12.01100
5289  oeff_33     1     TO      C       1          -0.0131    12.01100
5290  oeff_34     1     TOl     C       1          -0.0007    12.01100
5291  oeff_35     1     TOl     C       1           0.2841    12.01100
5292  oeff_36     1     TOl     S       1          -0.1730    32.06000
5293  oeff_37     1     TOl     O       1          -0.2772    15.99940
5294  oeff_38     1     sTOl    C       1           0.0923    12.01100
5295  oeff_39     1     TOl     H       1           0.2097       1.008
5296  oeff_40     1     sTOl    H       1           0.0594       1.008
5297  oeff_41     1     sTOl    H       1           0.0441       1.008
5298  oeff_42     1     sTOl    C       1           0.2812      12.011
5299  oeff_43     1     TOl     C       1          -0.3157    12.01100
5300  oeff_44     1     TOl     C       1           0.0830    12.01100
5301  oeff_45     1     sTO     H       1          -0.0092      12.011
5302  oeff_46     1     sTO     H       1          -0.0103      12.011
5303  oeff_47     1     sTO     O       1          -0.5131      12.011
5304  oeff_48     1     sTO     C       1           0.2797      12.011
5305  oeff_49     1     sTO     H       1          -0.0102      12.011
5306  oeff_50     1     sTO     H       1          -0.0111      12.011
5307  oeff_51     1     sTO     C       1           0.2804      12.011
5308  oeff_52     1     sTO     H       1          -0.0100      12.011
5309  oeff_53     1     sTO     H       1          -0.0103      12.011
5310  oeff_54     1     sTO     O       1          -0.5162      12.011
5311  oeff_55     1     sTO     C       1           0.2797      12.011
5312  oeff_56     1     sTO     H       1          -0.0104      12.011
5313  oeff_57     1     sTO     H       1          -0.0106      12.011
5314  oeff_58     1     sTO     C       1           0.2803      12.011
5315  oeff_59     1     sTO     H       1          -0.0109      12.011
5316  oeff_60     1     sTO     H       1          -0.0113      12.011
5317  oeff_61     1     sTO     O       1          -0.5156      12.011
5318  oeff_62     1     sTO     C       1           0.2818      12.011
5319  oeff_63     1     sTO     H       1          -0.0078      12.011
5320  oeff_64     1     sTO     H       1          -0.0081      12.011
5321  oeff_65     1     sTO     H       1          -0.0069      12.011
5322  oeff_66     1     sTOl    H       1          -0.0110      12.011
5323  oeff_67     1     sTOl    H       1          -0.0101      12.011
5324  oeff_68     1     sTOl    O       1          -0.5152      12.011
5325  oeff_69     1     sTOl    C       1           0.2796      12.011
5326  oeff_70     1     sTOl    H       1          -0.0118      12.011
5327  oeff_71     1     sTOl    H       1          -0.0107      12.011
5328  oeff_72     1     sTOl    C       1           0.2803      12.011
5329  oeff_73     1     sTOl    H       1          -0.0108      12.011
5330  oeff_74     1     sTOl    H       1          -0.0104      12.011
5331  oeff_75     1     sTOl    O       1          -0.5164      12.011
5332  oeff_76     1     sTOl    C       1           0.2802      12.011
5333  oeff_77     1     sTOl    H       1          -0.0116      12.011
5334  oeff_78     1     sTOl    H       1          -0.0106      12.011
5335  oeff_79     1     sTOl    C       1           0.2805      12.011
5336  oeff_80     1     sTOl    H       1          -0.0109      12.011
5337  oeff_81     1     sTOl    H       1          -0.0109      12.011
5338  oeff_82     1     sTOl    O       1          -0.5159      12.011
5339  oeff_83     1     sTOl    C       1           0.2818      12.011
5340  oeff_84     1     sTOl    H       1          -0.0078      12.011
5341  oeff_85     1     sTOl    H       1          -0.0077      12.011
5342  oeff_86     1     sTOl    H       1          -0.0071      12.011
5343  oeff_87     1     sTO     H       1          -0.0090      12.011
5344  oeff_88     1     sTO     H       1          -0.0104      12.011
5345  oeff_89     1     sTO     O       1          -0.5139      12.011
5346  oeff_90     1     sTO     C       1           0.2794      12.011
5347  oeff_91     1     sTO     H       1          -0.0101      12.011
5348  oeff_92     1     sTO     H       1          -0.0099      12.011
5349  oeff_93     1     sTO     C       1           0.2805      12.011
5350  oeff_94     1     sTO     H       1          -0.0111      12.011
5351  oeff_95     1     sTO     H       1          -0.0106      12.011
5352  oeff_96     1     sTO     O       1          -0.5158      12.011
5353  oeff_97     1     sTO     C       1           0.2798      12.011
5354  oeff_98     1     sTO     H       1          -0.0103      12.011
5355  oeff_99     1     sTO     H       1          -0.0117      12.011
5356  oeff_100    1     sTO     C       1           0.2808      12.011
5357  oeff_101    1     sTO     H       1          -0.0107      12.011
5358  oeff_102    1     sTO     H       1          -0.0107      12.011
5359  oeff_103    1     sTO     O       1          -0.5159      12.011
5360  oeff_104    1     sTO     C       1           0.2818      12.011
5361  oeff_105    1     sTO     H       1          -0.0077      12.011
5362  oeff_106    1     sTO     H       1          -0.0078      12.011
5363  oeff_107    1     sTO     H       1          -0.0070      12.011
5364  oeff_108    1     sTOl    H       1          -0.0105      12.011
5365  oeff_109    1     sTOl    H       1          -0.0099      12.011
5366  oeff_110    1     sTOl    O       1          -0.5160      12.011
5367  oeff_111    1     sTOl    C       1           0.2797      12.011
5368  oeff_112    1     sTOl    H       1          -0.0109      12.011
5369  oeff_113    1     sTOl    H       1          -0.0101      12.011
5370  oeff_114    1     sTOl    C       1           0.2804      12.011
5371  oeff_115    1     sTOl    H       1          -0.0118      12.011
5372  oeff_116    1     sTOl    H       1          -0.0104      12.011
5373  oeff_117    1     sTOl    O       1          -0.5159      12.011
5374  oeff_118    1     sTOl    C       1           0.2797      12.011
5375  oeff_119    1     sTOl    H       1          -0.0106      12.011
5376  oeff_120    1     sTOl    H       1          -0.0109      12.011
5377  oeff_121    1     sTOl    C       1           0.2803      12.011
5378  oeff_122    1     sTOl    H       1          -0.0109      12.011
5379  oeff_123    1     sTOl    H       1          -0.0112      12.011
5380  oeff_124    1     sTOl    O       1          -0.5158      12.011
5381  oeff_125    1     sTOl    C       1           0.2818      12.011
5382  oeff_126    1     sTOl    H       1          -0.0078      12.011
5383  oeff_127    1     sTOl    H       1          -0.0071      12.011
5384  oeff_128    1     sTOl    H       1          -0.0080      12.011
5385  oeff_1      1     TO      C       1           0.0861    12.01100
5386  oeff_2      1     TO      C       1          -0.3182    12.01100
5387  oeff_3      1     TO      S       1          -0.1727    32.06000
5388  oeff_4      1     TO      O       1          -0.2783    15.99940
5389  oeff_5      1     sTO     C       1           0.0940    12.01100
5390  oeff_6      1     TO      H       1           0.2099       1.008
5391  oeff_7      1     sTO     H       1           0.0572       1.008
5392  oeff_8      1     sTO     H       1           0.0458       1.008
5393  oeff_9      1     sTO     C       1           0.2813      12.011
5394  oeff_10     1     TO      C       1           0.2856    12.01100
5395  oeff_11     1     TO      C       1          -0.0039    12.01100
5396  oeff_12     1     TOl     C       1          -0.0108    12.01100
5397  oeff_13     1     TOl     C       1           0.2475    12.01100
5398  oeff_14     1     TOl     S       1          -0.1835    32.06000
5399  oeff_15     1     TOl     O       1          -0.1904    15.99940
5400  oeff_16     1     sTOl    C       1           0.0065    12.01100
5401  oeff_17     1     TOl     H       1           0.2126       1.008
5402  oeff_18     1     sTOl    H       1           0.0852       1.008
5403  oeff_19     1     sTOl    H       1           0.0719       1.008
5404  oeff_20     1     sTOl    C       1           0.2801      12.011
5405  oeff_21     1     TOl     C       1          -0.3286    12.01100
5406  oeff_22     1     TOl     C       1           0.1222    12.01100
5407  oeff_23     1     TO      C       1           0.1252    12.01100
5408  oeff_24     1     TO      C       1          -0.3310    12.01100
5409  oeff_25     1     TO      S       1          -0.1837    32.06000
5410  oeff_26     1     TO      O       1          -0.1901    15.99940
5411  oeff_27     1     sTO     C       1           0.0081    12.01100
5412  oeff_28     1     TO      H       1           0.2127       1.008
5413  oeff_29     1     sTO     H       1           0.0851       1.008
5414  oeff_30     1     sTO     H       1           0.0713       1.008
5415  oeff_31     1     sTO     C       1           0.2810      12.011
5416  oeff_32     1     TO      C       1           0.2482    12.01100
5417  oeff_33     1     TO      C       1          -0.0136    12.01100
5418  oeff_34     1     TOl     C       1          -0.0015    12.01100
5419  oeff_35     1     TOl     C       1           0.2842    12.01100
5420  oeff_36     1     TOl     S       1          -0.1744    32.06000
5421  oeff_37     1     TOl     O       1          -0.2777    15.99940
5422  oeff_38     1     sTOl    C       1           0.0915    12.01100
5423  oeff_39     1     TOl     H       1           0.2094       1.008
5424  oeff_40     1     sTOl    H       1           0.0592       1.008
5425  oeff_41     1     sTOl    H       1           0.0449       1.008
5426  oeff_42     1     sTOl    C       1           0.2802      12.011
5427  oeff_43     1     TOl     C       1          -0.3172    12.01100
5428  oeff_44     1     TOl     C       1           0.0828    12.01100
5429  oeff_45     1     sTO     H       1          -0.0102      12.011
5430  oeff_46     1     sTO     H       1          -0.0112      12.011
5431  oeff_47     1     sTO     O       1          -0.5156      12.011
5432  oeff_48     1     sTO     C       1           0.2798      12.011
5433  oeff_49     1     sTO     H       1          -0.0106      12.011
5434  oeff_50     1     sTO     H       1          -0.0112      12.011
5435  oeff_51     1     sTO     C       1           0.2802      12.011
5436  oeff_52     1     sTO     H       1          -0.0107      12.011
5437  oeff_53     1     sTO     H       1          -0.0108      12.011
5438  oeff_54     1     sTO     O       1          -0.5159      12.011
5439  oeff_55     1     sTO     C       1           0.2798      12.011
5440  oeff_56     1     sTO     H       1          -0.0109      12.011
5441  oeff_57     1     sTO     H       1          -0.0109      12.011
5442  oeff_58     1     sTO     C       1           0.2801      12.011
5443  oeff_59     1     sTO     H       1          -0.0109      12.011
5444  oeff_60     1     sTO     H       1          -0.0103      12.011
5445  oeff_61     1     sTO     O       1          -0.5165      12.011
5446  oeff_62     1     sTO     C       1           0.2818      12.011
5447  oeff_63     1     sTO     H       1          -0.0076      12.011
5448  oeff_64     1     sTO     H       1          -0.0075      12.011
5449  oeff_65     1     sTO     H       1          -0.0078      12.011
5450  oeff_66     1     sTOl    H       1          -0.0112      12.011
5451  oeff_67     1     sTOl    H       1          -0.0099      12.011
5452  oeff_68     1     sTOl    O       1          -0.5161      12.011
5453  oeff_69     1     sTOl    C       1           0.2797      12.011
5454  oeff_70     1     sTOl    H       1          -0.0110      12.011
5455  oeff_71     1     sTOl    H       1          -0.0103      12.011
5456  oeff_72     1     sTOl    C       1           0.2802      12.011
5457  oeff_73     1     sTOl    H       1          -0.0108      12.011
5458  oeff_74     1     sTOl    H       1          -0.0116      12.011
5459  oeff_75     1     sTOl    O       1          -0.5158      12.011
5460  oeff_76     1     sTOl    C       1           0.2792      12.011
5461  oeff_77     1     sTOl    H       1          -0.0110      12.011
5462  oeff_78     1     sTOl    H       1          -0.0109      12.011
5463  oeff_79     1     sTOl    C       1           0.2805      12.011
5464  oeff_80     1     sTOl    H       1          -0.0106      12.011
5465  oeff_81     1     sTOl    H       1          -0.0106      12.011
5466  oeff_82     1     sTOl    O       1          -0.5163      12.011
5467  oeff_83     1     sTOl    C       1           0.2818      12.011
5468  oeff_84     1     sTOl    H       1          -0.0077      12.011
5469  oeff_85     1     sTOl    H       1          -0.0075      12.011
5470  oeff_86     1     sTOl    H       1          -0.0076      12.011
5471  oeff_87     1     sTO     H       1          -0.0103      12.011
5472  oeff_88     1     sTO     H       1          -0.0105      12.011
5473  oeff_89     1     sTO     O       1          -0.5159      12.011
5474  oeff_90     1     sTO     C       1           0.2798      12.011
5475  oeff_91     1     sTO     H       1          -0.0106      12.011
5476  oeff_92     1     sTO     H       1          -0.0106      12.011
5477  oeff_93     1     sTO     C       1           0.2803      12.011
[truncated: 4,396,484 more chars]
