# Supplementary material for: Simulation of Charge Distribution and Microstructure in Semicrystalline Polymeric Ionic-Electronic Conductors Using Classical Simulation at Constant Electrochemical Potential
Source: J Chem Theory Comput. 2026 Mar 6;22(6):3061–71. doi: 10.1021/acs.jctc.5c02111 (PMC13019674; doi:10.1021/acs.jctc.5c02111)
Supplement: Supplementary file 2 [file ct5c02111_si_002.zip › forcefield of P(g3T2) for publication/Na.itp]

[ moleculetype ]
; molname	nrexcl
NA		2

[ atoms ]
;   nr   type  resnr residue  atom   cgnr     charge       mass
     1    NA   1    NA        NA      1      +1.00
