# Supplementary material for: Simulation of Charge Distribution and Microstructure in Semicrystalline Polymeric Ionic-Electronic Conductors Using Classical Simulation at Constant Electrochemical Potential
Source: J Chem Theory Comput. 2026 Mar 6;22(6):3061–71. doi: 10.1021/acs.jctc.5c02111 (PMC13019674; doi:10.1021/acs.jctc.5c02111)
Supplement: Supplementary file 2 [file ct5c02111_si_002.zip › forcefield of P(g3T2) for publication/npt.gro]

g3-2T_RU_SC_10 in water
81833
    1TO       C    1   3.339   3.468   2.812  0.0106 -0.3082 -0.3874
    1TO       C    2   3.369   3.597   2.827  0.0938  0.0174 -0.0966
    1TO       S    3   3.237   3.412   2.941  0.0765  0.1221 -0.1271
    1TO       O    4   3.302   3.782   2.972  0.4332 -1.1129  0.2864
    1sTO      C    5   3.368   3.891   2.897 -0.1859  0.9938 -0.0268
    1TO       H    6   3.432   3.649   2.756  0.5977 -0.4397  0.0092
    1sTO      H    7   3.344   3.879   2.792  1.4696  0.1140 -0.3359
    1sTO      H    8   3.477   3.891   2.905 -0.2280  0.1533  0.7527
    1sTO      C    9   3.309   4.023   2.938  0.8980 -0.1588 -0.4045
    1TO       C   10   3.309   3.657   2.940  0.2117  0.5172 -0.5617
    1TO       C   11   3.226   3.576   3.006  0.8041 -0.9736  0.1608
    1TOl      C   12   3.551   3.284   2.541 -0.8255  0.2652  0.4073
    1TOl      C   13   3.457   3.198   2.588  0.5428  0.5683  0.6249
    1TOl      S   14   3.541   3.434   2.629  0.0246  0.2387  0.7818
    1TOl      O   15   3.465   3.068   2.546 -0.5144  0.1285 -0.2335
    1sTOl     C   16   3.338   3.010   2.522 -0.5483 -0.2937  0.0838
    1TOl      H   17   3.284   3.200   2.728 -0.7915 -0.4343 -2.2611
    1sTOl     H   18   3.351   2.939   2.441 -0.9102 -1.1830  0.7892
    1sTOl     H   19   3.267   3.089   2.498 -0.6110 -0.0438  1.0386
    1sTOl     C   20   3.286   2.923   2.632  0.0071  0.2910  0.0478
    1TOl      C   21   3.369   3.255   2.690 -0.0013 -0.4223 -0.5648
    1TOl      C   22   3.400   3.383   2.721 -0.2726  0.0372  0.6866
    1TO       C   23   3.872   3.168   2.333 -0.3937  0.0327  0.6296
    1TO       C   24   3.840   3.297   2.305 -0.3024 -0.5731  0.8875
    1TO       S   25   3.758   3.113   2.445  0.0750 -0.1454  0.0718
    1TO       O   26   3.664   3.471   2.342 -0.2382 -0.6108  0.0511
    1sTO      C   27   3.680   3.526   2.209  0.6852  0.8758 -0.1249
    1TO       H   28   3.906   3.356   2.242 -0.9871  1.6279  2.1258
    1sTO      H   29   3.576   3.541   2.180  0.4175 -0.7292 -0.0743
    1sTO      H   30   3.723   3.451   2.143  2.1175  0.5959  1.0839
    1sTO      C   31   3.759   3.652   2.211  0.0894 -0.3603 -0.2453
    1TO       C   32   3.725   3.349   2.368 -0.3512  0.0505  0.2625
    1TO       C   33   3.659   3.257   2.445  0.0601  0.3704 -0.3439
    1TOl      C   34   4.195   3.010   2.191 -0.8153 -0.1596  0.0040
    1TOl      C   35   4.159   2.943   2.309  0.5655  0.2341 -0.1882
    1TOl      S   36   4.069   3.119   2.146 -0.2030 -0.1753 -0.2681
    1TOl      O   37   4.238   2.849   2.354 -0.3267 -0.2290 -0.1321
    1sTOl     C   38   4.202   2.761   2.454  0.2393  0.9650 -0.3034
    1TOl      H   39   4.013   2.966   2.474  1.0263 -0.5149  0.7154
    1sTOl     H   40   4.200   2.803   2.554 -1.5136 -1.5396  0.8192
    1sTOl     H   41   4.101   2.729   2.431  0.5202 -1.3356  1.2790
    1sTOl     C   42   4.294   2.635   2.448 -0.2307 -0.0239 -0.1653
    1TOl      C   43   4.042   2.990   2.372 -0.3262 -0.2957  0.3540
    1TOl      C   44   3.990   3.095   2.299 -0.3164 -0.1912 -0.3004
    1sTO      H   45   3.364   4.100   2.884  0.4685  0.3101 -0.1822
    1sTO      H   46   3.328   4.036   3.045 -0.3869  0.4164 -0.2253
    1sTO      O   47   3.171   4.033   2.925  0.4172  0.0167 -0.5304
    1sTO      C   48   3.123   4.167   2.960  0.0783  0.5211  0.1607
    1sTO      H   49   3.137   4.240   2.880 -0.0322 -0.2124 -0.5379
    1sTO      H   50   3.177   4.201   3.049 -0.1367  0.1299  0.4470
    1sTO      C   51   2.964   4.158   2.984  0.0074 -0.4295 -0.2556
    1sTO      H   52   2.951   4.108   3.080 -0.1276  0.4774  0.2100
    1sTO      H   53   2.933   4.261   3.005 -0.9585 -0.7409 -0.1165
    1sTO      O   54   2.893   4.095   2.882 -0.2066 -0.2771  0.7623
    1sTO      C   55   2.764   4.055   2.925 -0.1011  0.0083  0.0604
    1sTO      H   56   2.764   3.984   3.008 -0.2885  0.2342  0.2557
    1sTO      H   57   2.724   4.147   2.969  0.1394 -0.0122  0.3296
    1sTO      C   58   2.683   4.017   2.805  0.1496 -0.5021  0.0842
    1sTO      H   59   2.690   4.103   2.738 -0.1266 -0.1087  0.5578
    1sTO      H   60   2.577   4.014   2.832  0.0074  0.7026 -0.2771
    1sTO      O   61   2.751   3.903   2.754  0.3129 -0.0633  0.3590
    1sTO      C   62   2.712   3.839   2.631 -0.0617  0.3752 -0.2561
    1sTO      H   63   2.606   3.817   2.639  0.0488 -0.1171 -0.0850
    1sTO      H   64   2.779   3.759   2.599 -0.3832  0.1437 -0.3536
    1sTO      H   65   2.709   3.912   2.550  0.0046  0.3313 -0.2990
    1sTOl     H   66   3.360   2.844   2.642 -0.4481 -0.2050 -0.4792
    1sTOl     H   67   3.192   2.877   2.602 -0.1418  0.6606 -0.0633
    1sTOl     O   68   3.283   2.978   2.761  0.0839 -0.3664  0.0523
    1sTOl     C   69   3.382   2.934   2.846  0.0776 -0.2533 -0.0153
    1sTOl     H   70   3.479   2.956   2.801 -0.2535  0.4242 -0.4207
    1sTOl     H   71   3.369   2.826   2.853 -0.5128 -0.1936 -0.1552
    1sTOl     C   72   3.377   2.993   2.982  0.3469  0.3020 -0.4349
    1sTOl     H   73   3.463   2.946   3.030  0.2775  0.3539 -0.2593
    1sTOl     H   74   3.384   3.101   2.973 -0.3274  0.3241 -0.7538
    1sTOl     O   75   3.252   2.949   3.043  0.1809  0.4051  0.4828
    1sTOl     C   76   3.242   3.004   3.170  1.0972  0.1460  0.2728
    1sTOl     H   77   3.273   3.108   3.170  0.3524  0.3781 -0.0846
    1sTOl     H   78   3.316   2.959   3.236  1.1904 -0.2635 -0.1044
    1sTOl     C   79   3.109   2.975   3.248  0.5798 -0.0827 -0.4280
    1sTOl     H   80   3.114   3.018   3.348  0.0326  0.6407 -0.6971
    1sTOl     H   81   3.109   2.870   3.277 -0.0556  0.1574  0.4785
    1sTOl     O   82   2.991   3.011   3.179  0.3902  0.5708  0.3303
    1sTOl     C   83   2.953   3.151   3.188 -0.2817 -0.0544  0.5921
    1sTOl     H   84   3.011   3.210   3.116 -0.0611 -0.7679  0.1751
    1sTOl     H   85   2.977   3.179   3.290  0.4388  0.8637  0.1918
    1sTOl     H   86   2.844   3.158   3.187 -0.2968 -0.2754 -0.1164
    1sTO      H   87   3.866   3.635   2.225  0.0896 -0.0222  0.2259
    1sTO      H   88   3.746   3.699   2.113  0.2542  0.1469 -0.0317
    1sTO      O   89   3.707   3.749   2.303  0.6383 -0.2954  0.3336
    1sTO      C   90   3.797   3.785   2.406  0.4839 -0.0214  0.7375
    1sTO      H   91   3.865   3.708   2.443  0.1578 -0.5786  0.1964
    1sTO      H   92   3.856   3.872   2.378 -0.3263  0.2847 -0.0956
    1sTO      C   93   3.705   3.817   2.524  0.5315 -0.0234  0.6192
    1sTO      H   94   3.646   3.726   2.531  0.3570  0.0224 -0.1040
    1sTO      H   95   3.758   3.841   2.616  0.4254  0.0256  0.6682
    1sTO      O   96   3.624   3.935   2.503 -0.1103  0.2693  0.7121
    1sTO      C   97   3.534   3.952   2.612 -0.5559  0.0053  0.4280
    1sTO      H   98   3.479   3.860   2.628  0.2254 -0.4452  0.5602
    1sTO      H   99   3.596   3.978   2.698  0.7007 -0.5310 -0.2942
    1sTO      C  100   3.450   4.076   2.580 -0.2638 -0.8169  0.0001
    1sTO      H  101   3.511   4.162   2.606 -0.7138 -0.4491 -0.1385
    1sTO      H  102   3.377   4.086   2.661 -0.3286  0.4564 -0.1996
    1sTO      O  103   3.395   4.082   2.453  0.2548  0.4678  0.5280
    1sTO      C  104   3.347   4.208   2.414  0.1500 -0.0078  0.5324
    1sTO      H  105   3.303   4.200   2.314  0.0359 -0.0974  0.5889
    1sTO      H  106   3.425   4.284   2.423  0.0914  0.1207  0.0340
    1sTO      H  107   3.261   4.230   2.477  0.1423  0.5735  0.3293
    1sTOl     H  108   4.234   2.571   2.513  0.0475 -0.3207 -0.1929
    1sTOl     H  109   4.298   2.583   2.353  0.2502 -0.4274  0.0668
    1sTOl     O  110   4.425   2.635   2.508 -0.1158  0.1039  0.1067
    1sTOl     C  111   4.517   2.704   2.436  0.2011 -0.6528  0.7611
    1sTOl     H  112   4.508   2.676   2.331  0.2506  0.3782  0.4778
    1sTOl     H  113   4.486   2.807   2.423  0.4689 -0.6334  0.2565
    1sTOl     C  114   4.654   2.686   2.497  0.5145 -0.1443  0.4760
    1sTOl     H  115   4.641   2.711   2.602 -0.2487 -0.5472  0.4896
    1sTOl     H  116   4.723   2.759   2.456 -0.0815  0.2052  0.0657
    1sTOl     O  117   4.694   2.551   2.476 -0.1057  0.2286  0.0654
    1sTOl     C  118   4.829   2.531   2.525  0.9163 -0.3964  0.3827
    1sTOl     H  119   4.851   2.573   2.623  0.2367 -0.4273  0.5545
    1sTOl     H  120   4.898   2.577   2.455 -0.4767  0.5449 -0.4261
    1sTOl     C  121   4.843   2.380   2.518  0.0281  0.0664  0.1094
    1sTOl     H  122   4.849   2.338   2.418  0.4747 -0.1225  0.2123
    1sTOl     H  123   4.940   2.356   2.560  0.1458 -0.0684 -0.2369
    1sTOl     O  124   4.729   2.305   2.564  0.2821 -0.2218  0.1920
    1sTOl     C  125   4.721   2.269   2.696  0.3540  0.3213 -0.1716
    1sTOl     H  126   4.756   2.168   2.717 -0.1028  0.1725 -0.1110
    1sTOl     H  127   4.781   2.340   2.753  0.4526 -0.0566  0.1910
    1sTOl     H  128   4.618   2.273   2.731  0.5805 -0.0990  0.5716
    1TO       C  129   4.546   2.936   1.997 -0.8544 -0.1470  0.0942
    1TO       C  130   4.461   2.992   1.915  0.0858 -0.4754 -0.4418
    1TO       S  131   4.462   2.913   2.148  0.2313 -0.0098 -0.0861
    1TO       O  132   4.219   3.061   1.902 -0.6663  0.4294 -0.0210
    1sTO      C  133   4.237   3.048   1.761 -0.0506  0.1055  0.3460
    1TO       H  134   4.493   3.017   1.815 -0.6098  2.1371 -0.0767
    1sTO      H  135   4.308   3.118   1.716  1.9051 -0.8601  1.7737
    1sTO      H  136   4.277   2.948   1.747  1.9133  0.9641 -0.4937
    1sTO      C  137   4.102   3.070   1.693 -0.2957  0.5012 -0.1922
    1TO       C  138   4.327   3.008   1.966 -1.0628  0.1915 -0.4748
    1TO       C  139   4.307   2.972   2.099 -0.5344 -0.5748 -0.4128
    1TOl      C  140   4.920   2.944   1.875  0.0969 -0.1653  0.7249
    1TOl      C  141   4.908   2.847   1.975  0.0205  0.4218 -0.3612
    1TOl      S  142   4.767   3.019   1.863  0.0905 -0.1675 -0.2084
    1TOl      O  143   5.020   2.769   1.995  0.2018 -0.0300  0.6713
    1sTOl     C  144   5.013   2.629   2.027  0.4665  0.0165 -0.0138
    1TOl      H  145   4.763   2.746   2.101  1.0659 -0.2246  1.2066
    1sTOl     H  146   5.091   2.584   1.966  1.5180  1.0576  0.5004
    1sTOl     H  147   4.913   2.599   1.996  0.7490 -2.0898  0.9809
    1sTOl     C  148   5.021   2.625   2.183  0.1735 -0.2111 -0.1617
    1TOl      C  149   4.776   2.827   2.031 -1.0424 -0.5964  0.2957
    1TOl      C  150   4.688   2.914   1.974  0.5201 -0.7370  0.7614
    1TO       C  151   5.256   2.975   1.670  0.6857  0.2434  0.1307
    1TO       C  152   5.191   3.098   1.664  0.1724 -0.3398  0.4737
    1TO       S  153   5.152   2.858   1.745  0.2100  0.3469 -0.1821
    1TO       O  154   4.984   3.199   1.746 -0.0631 -0.4596 -0.0240
    1sTO      C  155   5.036   3.322   1.783  0.5793  0.3468  0.7479
    1TO       H  156   5.220   3.181   1.601 -0.5490 -0.4435 -0.0071
    1sTO      H  157   4.977   3.392   1.723  2.7614  0.9407 -0.8248
    1sTO      H  158   5.137   3.332   1.744  1.0515 -3.0469  0.8592
    1sTO      C  159   5.037   3.349   1.936 -0.3656  0.1230  0.0276
    1TO       C  160   5.070   3.093   1.733 -0.2070 -0.1703 -0.0734
    1TO       C  161   5.040   2.976   1.804 -0.0999 -0.8555 -0.5563
    1TOl      C  162   5.626   2.931   1.554  0.0784 -0.4315 -0.4558
    1TOl      C  163   5.562   2.808   1.549  0.2973 -0.2164 -0.5739
    1TOl      S  164   5.508   3.052   1.592 -0.4677 -0.2030  0.1778
    1TOl      O  165   5.642   2.700   1.538  0.1152  0.2101 -0.4435
    1sTOl     C  166   5.571   2.580   1.523 -0.4007  0.1299 -0.5244
    1TOl      H  167   5.355   2.723   1.561  1.9809 -1.9816  3.2962
    1sTOl     H  168   5.501   2.566   1.605 -0.3924  0.4230 -0.4659
    1sTOl     H  169   5.516   2.589   1.430  0.3445  2.7575 -0.8096
    1sTOl     C  170   5.651   2.450   1.526 -0.5918  0.1312 -0.1049
    1TOl      C  171   5.419   2.811   1.566 -0.3517  0.1625 -0.0275
    1TOl      C  172   5.378   2.940   1.602  1.0656  0.3297 -0.0417
    1sTO      H  173   4.071   3.174   1.703  0.2758  0.6278  0.3365
    1sTO      H  174   4.119   3.047   1.588 -0.1723 -0.0848 -0.0492
    1sTO      O  175   4.003   2.979   1.748 -0.3753 -0.3926 -0.1980
    1sTO      C  176   3.917   2.935   1.650  0.2392  0.0623  0.2641
    1sTO      H  177   3.882   3.012   1.581  0.0355 -0.1648  0.1106
    1sTO      H  178   3.976   2.875   1.581  0.3844 -0.5041  0.8658
    1sTO      C  179   3.806   2.842   1.700  0.3942  0.6892 -0.3829
    1sTO      H  180   3.729   2.833   1.624 -0.1592 -0.7648  0.3176
    1sTO      H  181   3.752   2.872   1.790  0.3826 -0.3941 -0.0133
    1sTO      O  182   3.863   2.717   1.719  0.2268  1.0436  0.4031
    1sTO      C  183   3.770   2.613   1.768  0.0360  0.0092  0.0377
    1sTO      H  184   3.692   2.593   1.695  0.5465 -0.6457 -0.3438
    1sTO      H  185   3.717   2.652   1.855 -0.2519 -0.3308  0.0158
    1sTO      C  186   3.843   2.481   1.798 -0.3256  0.4493  0.6255
    1sTO      H  187   3.894   2.491   1.894  0.4329  0.3659  0.2365
    1sTO      H  188   3.774   2.397   1.801  0.3797 -0.1491  0.3053
    1sTO      O  189   3.942   2.442   1.700 -0.3624  0.7214  0.0165
    1sTO      C  190   3.886   2.430   1.571  0.1277  0.2210  0.2891
    1sTO      H  191   3.834   2.521   1.542 -0.0738 -0.1007 -0.3859
    1sTO      H  192   3.962   2.429   1.493  0.0332  0.5678  0.1906
    1sTO      H  193   3.818   2.345   1.577  0.2088  0.1536  0.2464
    1sTOl     H  194   5.042   2.523   2.217 -0.4524 -0.3019 -0.0446
    1sTOl     H  195   4.927   2.662   2.222  0.1093 -0.4261 -0.1061
    1sTOl     O  196   5.127   2.707   2.219  0.4705 -0.1908  0.1126
    1sTOl     C  197   5.141   2.722   2.359  0.2699  0.0503 -0.0480
    1sTOl     H  198   5.157   2.624   2.405 -0.6734 -0.3647 -0.5788
    1sTOl     H  199   5.042   2.758   2.389  0.1984 -0.1532 -0.0331
    1sTOl     C  200   5.249   2.824   2.394 -0.4428 -0.3805 -0.1363
    1sTOl     H  201   5.225   2.926   2.367  0.7745 -0.1009 -0.2385
    1sTOl     H  202   5.256   2.826   2.503  0.1646 -0.6011 -0.1676
    1sTOl     O  203   5.367   2.791   2.322 -0.3549 -0.6508 -0.7132
    1sTOl     C  204   5.470   2.847   2.406 -0.4765 -0.2291  0.2757
    1sTOl     H  205   5.462   2.955   2.407 -0.2477 -0.2040 -0.1319
    1sTOl     H  206   5.460   2.826   2.512 -0.0712 -0.3834  0.2864
    1sTOl     C  207   5.606   2.820   2.345 -0.3176  0.1746  0.1339
    1sTOl     H  208   5.683   2.825   2.423 -0.2534 -0.2209  0.0974
    1sTOl     H  209   5.628   2.895   2.268 -0.4575 -0.3893 -0.4677
    1sTOl     O  210   5.608   2.687   2.309 -0.3862  0.3749  0.0143
    1sTOl     C  211   5.740   2.631   2.289 -0.5059 -0.1110  0.0872
    1sTOl     H  212   5.801   2.688   2.219 -0.1855 -0.1336  0.3467
    1sTOl     H  213   5.716   2.533   2.246 -0.4155  0.0606 -0.3583
    1sTOl     H  214   5.793   2.624   2.384 -0.7500 -0.1018  0.2263
    1sTO      H  215   5.021   3.258   1.993  0.5394  0.0254  0.1302
    1sTO      H  216   5.138   3.375   1.967 -0.5173  0.3104  0.3669
    1sTO      O  217   4.946   3.456   1.961 -0.9928 -0.7037 -0.0214
    1sTO      C  218   4.951   3.496   2.097  0.2881  0.1236 -0.2227
    1sTO      H  219   4.950   3.413   2.168  0.1289  0.4286  0.1372
    1sTO      H  220   5.036   3.563   2.114  0.6983 -0.2902 -0.5939
    1sTO      C  221   4.817   3.565   2.126 -0.8105  0.0987 -0.6070
    1sTO      H  222   4.739   3.489   2.127  0.1351 -0.9045 -0.0740
    1sTO      H  223   4.834   3.608   2.224 -0.3994 -0.1183 -0.5776
    1sTO      O  224   4.790   3.659   2.022 -1.1478 -0.0193 -0.3374
    1sTO      C  225   4.686   3.756   2.054  0.6207  0.1144  0.4066
    1sTO      H  226   4.610   3.709   2.116 -0.1414 -0.3437 -0.8420
    1sTO      H  227   4.735   3.842   2.099  0.2305  0.5420  0.0285
    1sTO      C  228   4.609   3.801   1.924 -0.1916 -0.4311 -0.1482
    1sTO      H  229   4.680   3.861   1.868  0.1294 -0.1833  0.5131
    1sTO      H  230   4.519   3.857   1.949 -0.1221 -0.2236 -0.3695
    1sTO      O  231   4.594   3.694   1.831 -0.3501 -0.3116  0.9652
    1sTO      C  232   4.482   3.621   1.863  0.3329 -0.2151 -0.1320
    1sTO      H  233   4.490   3.584   1.965  0.0840 -0.1907 -0.1034
    1sTO      H  234   4.464   3.536   1.798  0.3576 -0.3374  0.0199
    1sTO      H  235   4.397   3.690   1.866  0.3477 -0.1949 -0.1744
    1sTOl     H  236   5.652   2.408   1.626  0.6555  0.1294 -0.0999
    1sTOl     H  237   5.617   2.370   1.459  0.5073 -0.3510 -0.1148
    1sTOl     O  238   5.789   2.481   1.490  0.6343 -0.2568 -0.1771
    1sTOl     C  239   5.874   2.399   1.576  0.5306 -0.2874 -0.0428
    1sTOl     H  240   5.874   2.434   1.679  0.4298 -0.4124 -0.0001
    1sTOl     H  241   5.830   2.299   1.575  0.1707 -0.1362  0.2647
    1sTOl     C  242   6.016   2.412   1.529 -0.3291  0.4210  0.2413
    1sTOl     H  243   6.051   2.515   1.542  0.0611  0.3290 -0.0997
    1sTOl     H  244   6.092   2.353   1.579 -0.3447  0.0143 -0.2147
    1sTOl     O  245   6.022   2.380   1.390  0.0332 -0.2088  0.8395
    1sTOl     C  246   6.119   2.450   1.314 -0.4582 -0.2636  0.5765
    1sTOl     H  247   6.107   2.559   1.322  0.1420 -0.1891  0.5209
    1sTOl     H  248   6.216   2.423   1.356 -0.1503 -0.6758 -0.3762
    1sTOl     C  249   6.112   2.415   1.163  0.7371 -0.0561  0.9197
    1sTOl     H  250   6.125   2.307   1.164 -0.3779 -0.2150 -0.2262
    1sTOl     H  251   6.196   2.457   1.109  0.1918 -0.3977 -0.2147
    1sTOl     O  252   5.997   2.460   1.100  0.4733 -0.5146  0.8728
    1sTOl     C  253   6.008   2.437   0.962  0.1548  0.4715  0.0369
    1sTOl     H  254   6.111   2.433   0.924  0.3158 -0.1465  0.5256
    1sTOl     H  255   5.979   2.334   0.940  0.5253  0.4384 -0.3208
    1sTOl     H  256   5.944   2.505   0.907 -0.2253  0.1179  0.0402
    1TO       C  257   6.021   2.956   1.580  0.2220  0.2585  0.1809
    1TO       C  258   5.979   3.071   1.532  0.6911 -0.0861  0.0865
    1TO       S  259   5.890   2.845   1.600 -0.4214  0.2138 -0.4067
    1TO       O  260   5.765   3.196   1.497 -0.1240 -0.7510  0.5170
    1sTO      C  261   5.834   3.313   1.444  0.4285  0.3849 -0.1918
    1TO       H  262   6.040   3.157   1.505 -0.8087  0.4228 -1.9928
    1sTO      H  263   5.921   3.316   1.509  0.8573 -2.6155 -0.4787
    1sTO      H  264   5.861   3.293   1.340  0.8153 -1.1598  0.1741
    1sTO      C  265   5.748   3.433   1.456 -0.2090  0.4656  0.3257
    1TO       C  266   5.833   3.082   1.531 -0.5740  0.1314  0.3676
    1TO       C  267   5.769   2.961   1.556  0.2285  0.9058 -0.8018
    1TOl      C  268   6.406   2.882   1.572 -0.3876  0.0115  0.0316
    1TOl      C  269   6.336   2.770   1.608  0.3195 -0.5792  0.3787
    1TOl      S  270   6.291   3.019   1.557  0.1405 -0.1011 -0.0794
    1TOl      O  271   6.398   2.654   1.633 -0.5548  0.1193  0.4597
    1sTOl     C  272   6.385   2.556   1.528 -0.3050  0.6047 -0.3528
    1TOl      H  273   6.123   2.712   1.639  0.4816 -0.5546 -1.0445
    1sTOl     H  274   6.290   2.507   1.548  0.2392  0.5463  2.6948
    1sTOl     H  275   6.391   2.612   1.435  1.7788  2.9045  1.0214
    1sTOl     C  276   6.498   2.456   1.543 -0.4089  0.0074 -0.0494
    1TOl      C  277   6.194   2.787   1.609  0.3657 -0.1853 -0.4280
    1TOl      C  278   6.156   2.914   1.584  0.0297  0.5468  0.3912
    1TO       C  279   6.801   2.887   1.569 -0.4794 -1.1040  0.3904
    1TO       C  280   6.750   2.989   1.493  0.2215  0.5159  0.4055
    1TO       S  281   6.669   2.814   1.659 -0.3231  0.0707 -0.1873
    1TO       O  282   6.544   3.085   1.412  0.3729 -0.1169 -0.4184
    1sTO      C  283   6.588   3.221   1.419 -1.0383 -0.2792  0.2722
    1TO       H  284   6.808   3.058   1.434 -1.2185  2.1443  0.8057
    1sTO      H  285   6.695   3.222   1.395 -0.9395 -1.7813  0.5036
    1sTO      H  286   6.571   3.248   1.523 -0.9602  0.1186  0.1812
    1sTO      C  287   6.505   3.307   1.321  0.0867 -0.1233  0.3435
    1TO       C  288   6.612   2.994   1.491  0.5748 -0.6353  0.6334
    1TO       C  289   6.549   2.901   1.566 -0.4852  1.5134  0.8043
    1TOl      C  290   7.177   2.798   1.530  0.1746 -0.1133 -0.4357
    1TOl      C  291   7.142   2.781   1.662  0.5430 -0.1818  0.2735
    1TOl      S  292   7.040   2.853   1.435  0.0010  0.1312 -0.2589
    1TOl      O  293   7.239   2.736   1.754 -0.2264  0.3807 -0.3042
    1sTOl     C  294   7.249   2.785   1.886 -0.8636 -0.5444 -0.3109
    1TOl      H  295   6.970   2.814   1.796  0.1692  2.7692 -0.6251
    1sTOl     H  296   7.311   2.719   1.947 -0.5856 -0.1414 -0.1502
    1sTOl     H  297   7.146   2.781   1.920 -1.6574  1.1497 -2.2802
    1sTOl     C  298   7.312   2.921   1.886  0.5027 -0.0368  0.4438
    1TOl      C  299   7.008   2.813   1.695  0.4372  0.2454 -0.5600
    1TOl      C  300   6.940   2.850   1.579 -0.6864 -0.0087 -0.0333
    1sTO      H  301   5.769   3.495   1.369 -0.0457  0.4912  0.3826
    1sTO      H  302   5.643   3.405   1.454 -0.0296 -0.2253  0.5470
    1sTO      O  303   5.775   3.514   1.572  0.4606  0.2463  0.9670
    1sTO      C  304   5.716   3.635   1.565  0.0942 -0.1693 -0.1845
    1sTO      H  305   5.788   3.689   1.503 -0.0076 -0.0172 -0.1707
    1sTO      H  306   5.616   3.645   1.522 -0.2513 -0.3620  0.5625
    1sTO      C  307   5.708   3.704   1.708  0.6684  0.0598  1.2829
    1sTO      H  308   5.627   3.659   1.766  0.0631 -0.7718 -0.1510
    1sTO      H  309   5.685   3.809   1.690  0.5557 -0.2049 -0.3163
    1sTO      O  310   5.829   3.673   1.773  0.7273  0.8870 -0.3859
    1sTO      C  311   5.870   3.767   1.874  0.2986  0.0664  0.6259
    1sTO      H  312   5.970   3.731   1.901  0.0898 -1.0469 -0.0428
    1sTO      H  313   5.805   3.749   1.960 -0.3984  0.3046  0.1558
    1sTO      C  314   5.899   3.915   1.835 -0.5443 -0.1133 -0.2386
    1sTO      H  315   5.961   3.919   1.745  0.0715  0.2403  0.1991
    1sTO      H  316   5.957   3.966   1.912 -0.1900 -1.1760  0.2128
    1sTO      O  317   5.766   3.980   1.822 -0.1540 -0.5460 -0.2477
    1sTO      C  318   5.693   3.980   1.944 -0.2542  0.0294  0.5172
    1sTO      H  319   5.636   3.887   1.952  0.3252 -0.3446  0.4066
    1sTO      H  320   5.612   4.052   1.947 -0.1775  0.1578 -0.1964
    1sTO      H  321   5.754   3.988   2.035 -0.1004  0.2140  0.4005
    1sTOl     H  322   6.535   2.416   1.449  0.2190  0.3050  0.0625
    1sTOl     H  323   6.463   2.365   1.593  0.1032  0.1490  0.5912
    1sTOl     O  324   6.609   2.503   1.619 -0.1010  0.1004 -0.0146
    1sTOl     C  325   6.686   2.405   1.691 -0.1296 -0.2942 -0.2529
    1sTOl     H  326   6.694   2.317   1.626 -0.2513 -0.8374  0.4588
    1sTOl     H  327   6.625   2.381   1.778  0.5736 -0.2182  0.2661
    1sTOl     C  328   6.821   2.472   1.739  0.4910  0.2750 -0.2661
    1sTOl     H  329   6.864   2.422   1.826 -0.1795  0.4080  0.1490
    1sTOl     H  330   6.815   2.578   1.766  0.1834  0.2061 -0.0561
    1sTOl     O  331   6.908   2.462   1.634 -0.3499 -0.4858  0.7331
    1sTOl     C  332   7.040   2.420   1.661 -0.4239  0.4565  0.2344
    1sTOl     H  333   7.050   2.341   1.735  1.1520  0.5848  0.1932
    1sTOl     H  334   7.089   2.501   1.715 -0.3965  0.7813 -0.2709
    1sTOl     C  335   7.133   2.393   1.534  0.3777  0.0788 -0.2832
    1sTOl     H  336   7.238   2.381   1.562  0.3548 -0.1353 -0.2950
    1sTOl     H  337   7.108   2.301   1.481 -0.2233 -0.1502  0.3931
    1sTOl     O  338   7.121   2.511   1.455  0.2909 -0.9227 -0.3303
    1sTOl     C  339   7.038   2.488   1.342 -0.4968 -0.1458 -0.0695
    1sTOl     H  340   6.943   2.438   1.364 -0.5698  0.0943  0.1786
    1sTOl     H  341   7.005   2.577   1.288 -0.7289  0.3972  0.9396
    1sTOl     H  342   7.085   2.431   1.263  0.3747  0.0592  0.2927
    1sTO      H  343   6.414   3.334   1.375  0.4246 -0.3553  1.0468
    1sTO      H  344   6.552   3.403   1.300 -0.2506  0.0952  0.5758
    1sTO      O  345   6.473   3.251   1.191  0.2710  0.0170 -0.1176
    1sTO      C  346   6.368   3.326   1.129  0.0035  0.0438  0.3861
    1sTO      H  347   6.280   3.311   1.191  0.1386 -0.3928  0.4800
    1sTO      H  348   6.400   3.428   1.109  0.0826 -0.0215  0.1721
    1sTO      C  349   6.339   3.257   0.999  0.0844 -0.1440  0.2186
    1sTO      H  350   6.276   3.331   0.950  0.2235 -0.2292 -0.0898
    1sTO      H  351   6.426   3.249   0.934 -0.2722 -0.7523 -0.1909
    1sTO      O  352   6.268   3.134   1.014  0.6784 -0.1225  0.1349
    1sTO      C  353   6.221   3.077   0.893 -0.2802  0.4180  0.1464
    1sTO      H  354   6.121   3.113   0.867 -0.3873  0.0531  0.0508
    1sTO      H  355   6.299   3.100   0.820  0.0292 -0.1895  0.2859
    1sTO      C  356   6.215   2.929   0.895 -0.4744 -0.4252 -0.2188
    1sTO      H  357   6.192   2.890   0.795 -0.0785  0.2032 -0.5576
    1sTO      H  358   6.303   2.876   0.931 -0.1540  0.1279 -0.1850
    1sTO      O  359   6.119   2.883   0.986 -0.7480  0.2457  0.2439
    1sTO      C  360   5.991   2.851   0.935 -0.1878  0.3352  0.6572
    1sTO      H  361   5.951   2.944   0.896 -0.0136  0.1519  0.0367
    1sTO      H  362   6.003   2.785   0.849 -0.5681  0.7528  0.2820
    1sTO      H  363   5.933   2.805   1.015 -0.4167 -0.3796  0.0930
    1sTOl     H  364   7.241   2.996   1.852  0.2980 -0.3779  0.1120
    1sTOl     H  365   7.395   2.918   1.815  0.4547 -0.3343  0.3939
    1sTOl     O  366   7.368   2.954   2.015 -0.3578 -0.1813 -0.5755
    1sTOl     C  367   7.285   3.044   2.086 -0.4022 -0.1500 -0.1241
    1sTOl     H  368   7.198   2.989   2.122  0.0237 -0.6904  0.0988
    1sTOl     H  369   7.244   3.125   2.026 -0.1032  0.0019 -0.1204
    1sTOl     C  370   7.375   3.096   2.202 -0.0657  0.4574 -0.2630
    1sTOl     H  371   7.452   3.163   2.164  0.2055  0.0308 -0.4688
    1sTOl     H  372   7.306   3.144   2.271 -0.0322 -0.1571  0.2008
    1sTOl     O  373   7.431   2.982   2.272 -0.4646  0.4245  0.6711
    1sTOl     C  374   7.520   3.026   2.364  0.4287 -0.3976 -0.0845
    1sTOl     H  375   7.472   3.059   2.456 -0.3540 -0.3067 -0.5161
    1sTOl     H  376   7.583   3.113   2.347  0.1139 -0.2216 -0.3379
    1sTOl     C  377   7.624   2.915   2.390  0.5790  0.2853 -0.4201
    1sTOl     H  378   7.645   2.847   2.308  0.1149 -0.9519  0.4687
    1sTOl     H  379   7.720   2.957   2.420  0.3221  1.1461 -0.7783
    1sTOl     O  380   7.575   2.817   2.484  0.1734  0.2964  0.4651
    1sTOl     C  381   7.565   2.871   2.613  0.2389 -0.1140 -0.1970
    1sTOl     H  382   7.639   2.943   2.649  0.3726 -0.2645 -0.1712
    1sTOl     H  383   7.466   2.917   2.624  0.2408 -0.1468 -0.0254
    1sTOl     H  384   7.568   2.790   2.687  0.8329 -0.3682 -0.4957
    1TO       C  385   7.567   2.774   1.428 -0.2055  0.2599 -0.0456
    1TO       C  386   7.496   2.766   1.320  0.3422 -1.0204 -0.2087
    1TO       S  387   7.463   2.769   1.560  0.1020  0.1479  0.4951
    1TO       O  388   7.252   2.774   1.249 -0.5848  0.0846  0.1195
    1sTO      C  389   7.283   2.753   1.113 -0.2212 -0.1136 -0.1133
    1TO       H  390   7.536   2.763   1.219 -1.2464  1.8645 -1.0222
    1sTO      H  391   7.359   2.825   1.082 -0.3000 -0.3905 -0.9989
    1sTO      H  392   7.320   2.650   1.108  1.0331  0.3569 -1.0744
    1sTO      C  393   7.162   2.759   1.030 -0.4835 -0.3027 -0.1061
    1TO       C  394   7.352   2.765   1.340 -0.4465  0.4260 -0.0567
    1TO       C  395   7.315   2.775   1.478  0.4591 -0.4692 -0.3384
    1TOl      C  396   7.957   2.751   1.366  0.3646  0.9726 -0.5570
    1TOl      C  397   7.921   2.686   1.485 -0.4253  0.1765 -0.1535
    1TOl      S  398   7.811   2.814   1.300 -0.0495  0.0699  0.3486
    1TOl      O  399   8.009   2.616   1.555 -0.1203 -0.3100 -0.2861
    1sTOl     C  400   8.036   2.658   1.690  0.5115 -0.1885  0.4644
    1TOl      H  401   7.739   2.635   1.602  1.8487 -2.9688 -1.4373
    1sTOl     H  402   7.994   2.583   1.757  1.3347  0.3107  1.5705
    1sTOl     H  403   7.992   2.754   1.715  3.6115  0.7132  3.2209
    1sTOl     C  404   8.194   2.660   1.704 -0.6918  0.0354 -0.2416
    1TOl      C  405   7.785   2.695   1.525 -0.0475 -0.0235 -0.4287
    1TOl      C  406   7.710   2.758   1.431 -0.7229 -0.4028  0.3202
    1TO       C  407   8.322   2.701   1.223  0.4781 -0.4459  0.6378
    1TO       C  408   8.257   2.794   1.146  0.1941 -0.4441  0.4532
    1TO       S  409   8.228   2.663   1.363 -0.1326  0.1183 -0.4830
    1TO       O  410   8.013   2.849   1.097  0.6387  0.0214  0.0759
    1sTO      C  411   8.039   2.935   0.989  0.7073 -0.0238  0.0029
    1TO       H  412   8.292   2.838   1.053 -0.4239  3.0662  1.7022
    1sTO      H  413   7.966   2.918   0.911  0.6619  0.6417 -0.1030
    1sTO      H  414   8.136   2.905   0.951  0.3303 -0.5458 -0.5570
    1sTO      C  415   8.032   3.079   1.046  0.2927  0.3040 -0.6288
    1TO       C  416   8.118   2.814   1.177  0.2863  0.3541 -0.0308
    1TO       C  417   8.087   2.754   1.304 -0.8330  1.4768  0.1428
    1TOl      C  418   8.697   2.601   1.160 -0.0539  0.0164  0.3106
    1TOl      C  419   8.635   2.506   1.240  0.0803 -0.3281  0.2657
    1TOl      S  420   8.578   2.708   1.104 -0.3929  0.0715  0.1334
    1TOl      O  421   8.712   2.404   1.293 -0.2390  0.5663 -0.5447
    1sTOl     C  422   8.651   2.297   1.368 -0.3113  0.0037  0.1021
    1TOl      H  423   8.428   2.468   1.327  1.4282 -1.0211  0.5761
    1sTOl     H  424   8.645   2.315   1.475  0.9281 -1.7895  0.5263
    1sTOl     H  425   8.550   2.275   1.332 -0.5179 -0.8466  1.1547
    1sTOl     C  426   8.740   2.171   1.355 -0.0167 -0.0306 -0.7103
    1TOl      C  427   8.492   2.524   1.259 -0.3650  0.2726 -0.1456
    1TOl      C  428   8.453   2.641   1.204  0.1277 -0.4649  0.3618
    1sTO      H  429   7.198   2.755   0.928  0.0864  0.3584  0.0626
    1sTO      H  430   7.105   2.852   1.034  0.3600  0.2202 -0.0823
    1sTO      O  431   7.072   2.651   1.068 -0.2318 -0.6071  0.2866
    1sTO      C  432   6.958   2.647   0.980  0.0155  0.0631  0.5309
    1sTO      H  433   6.992   2.617   0.881  0.0220  0.4424  0.4166
    1sTO      H  434   6.913   2.746   0.973 -0.3555 -0.1409 -0.1258
    1sTO      C  435   6.859   2.553   1.044  0.3292  0.3104 -0.4209
    1sTO      H  436   6.820   2.598   1.135  0.0516  0.6295 -0.6928
    1sTO      H  437   6.773   2.539   0.979 -0.1352  0.0056  0.2554
    1sTO      O  438   6.936   2.431   1.080  0.3315  0.1605  0.0114
    1sTO      C  439   6.855   2.323   1.107  0.5262  0.4075 -0.0821
    1sTO      H  440   6.773   2.301   1.039  0.3316  0.0104  0.2699
    1sTO      H  441   6.790   2.352   1.190  0.1862 -1.0767  0.2021
    1sTO      C  442   6.927   2.190   1.136  0.1494 -0.1567 -0.1361
    1sTO      H  443   6.863   2.106   1.159 -0.0267  0.0883  0.2790
    1sTO      H  444   6.981   2.169   1.043 -0.6667  0.0197 -0.6595
    1sTO      O  445   7.021   2.215   1.243  0.5342  0.0327  0.0196
    1sTO      C  446   7.119   2.111   1.267  0.2310 -0.5842  0.4216
    1sTO      H  447   7.084   2.010   1.287 -0.3540 -0.4177  0.2728
    1sTO      H  448   7.172   2.128   1.173  0.2977  0.0215  0.5639
    1sTO      H  449   7.185   2.131   1.351  0.3325 -0.2214  0.2574
    1sTOl     H  450   8.224   2.707   1.798  0.1084 -0.1942 -0.3758
    1sTOl     H  451   8.248   2.710   1.624 -0.5848 -0.0213 -0.2062
    1sTOl     O  452   8.233   2.524   1.706  0.4039 -1.0775 -0.3662
    1sTOl     C  453   8.376   2.529   1.716  0.1596 -0.1485 -0.3893
    1sTOl     H  454   8.406   2.583   1.806 -0.3714 -0.8954  0.2485
    1sTOl     H  455   8.406   2.593   1.633  0.1286  0.5449  0.1314
    1sTOl     C  456   8.420   2.386   1.713  0.0547 -0.2505  0.6102
    1sTOl     H  457   8.387   2.337   1.622  0.4173 -0.2538  0.4772
    1sTOl     H  458   8.529   2.389   1.714  0.0550 -0.0873  0.2517
    1sTOl     O  459   8.375   2.316   1.829  0.1917 -0.7585 -0.2030
    1sTOl     C  460   8.427   2.188   1.828 -0.3010  0.4157 -0.4594
    1sTOl     H  461   8.535   2.190   1.814 -0.2380  0.1228 -0.0294
    1sTOl     H  462   8.381   2.138   1.743 -0.1149  0.2175 -0.4443
    1sTOl     C  463   8.382   2.120   1.957 -0.7082  0.6354 -0.1224
    1sTOl     H  464   8.274   2.114   1.964 -0.6871  0.1677 -0.1757
    1sTOl     H  465   8.418   2.017   1.963  0.3939  1.0310  0.2580
    1sTOl     O  466   8.419   2.203   2.075  0.6019  0.2065 -0.1767
    1sTOl     C  467   8.550   2.209   2.097  0.4510  0.1106 -0.0223
    1sTOl     H  468   8.595   2.260   2.011  0.1962 -0.1952 -0.3398
    1sTOl     H  469   8.566   2.264   2.190  0.0535 -0.4424  0.3778
    1sTOl     H  470   8.601   2.114   2.113  0.2306 -0.0392 -0.2027
    1sTO      H  471   7.958   3.065   1.124  0.7844  0.3824 -0.1402
    1sTO      H  472   8.117   3.104   1.110 -0.1985  0.0814  0.1160
    1sTO      O  473   7.981   3.177   0.954  0.0577 -0.4278  0.4868
    1sTO      C  474   7.973   3.305   1.020 -0.3624 -0.3474  0.4300
    1sTO      H  475   7.868   3.332   1.028 -0.3339  0.0598 -0.4224
    1sTO      H  476   8.022   3.312   1.117  0.2872  0.5664  0.0555
    1sTO      C  477   8.024   3.418   0.929 -0.1800  0.4335 -0.0942
    1sTO      H  478   8.031   3.499   1.002  0.1397  0.0906  0.2689
    1sTO      H  479   8.126   3.409   0.892 -0.2563 -0.0434 -0.2039
    1sTO      O  480   7.936   3.434   0.815  0.1256  0.4686 -0.2908
    1sTO      C  481   7.979   3.534   0.729 -0.0531  0.3949  0.0766
    1sTO      H  482   8.082   3.569   0.731  0.1226 -0.1282  0.2403
    1sTO      H  483   7.975   3.491   0.629  0.0998 -0.3437  0.3824
    1sTO      C  484   7.905   3.667   0.752  0.5148  0.3975 -0.5418
    1sTO      H  485   7.907   3.698   0.856 -0.0768 -0.0914 -0.3743
    1sTO      H  486   7.940   3.747   0.686 -0.2042  0.7034 -0.5722
    1sTO      O  487   7.774   3.643   0.723  0.1156  0.4010 -0.5764
    1sTO      C  488   7.683   3.749   0.734 -0.7511  0.0851  0.4151
    1sTO      H  489   7.705   3.799   0.828  0.0983  0.4458  0.0405
    1sTO      H  490   7.583   3.707   0.724 -0.6257 -0.1144 -0.0170
    1sTO      H  491   7.703   3.825   0.658  0.4069 -0.0572  0.5564
    1sTOl     H  492   8.812   2.180   1.436  0.1265 -0.1988 -0.8180
    1sTOl     H  493   8.675   2.084   1.367 -0.2134  0.1729 -0.2721
    1sTOl     O  494   8.804   2.158   1.223 -0.2416  0.1167 -0.4861
    1sTOl     C  495   8.887   2.039   1.221  0.1789  0.1513 -0.2153
    1sTOl     H  496   8.937   2.024   1.316  0.2889 -1.5266 -0.5141
    1sTOl     H  497   8.830   1.947   1.210 -0.1995  0.3185  0.2909
    1sTOl     C  498   9.000   2.053   1.122  0.4571  0.0072 -0.0062
    1sTOl     H  499   9.059   1.962   1.134 -0.4708 -0.6631 -0.3576
    1sTOl     H  500   9.069   2.133   1.146 -0.0903  0.4275  0.2020
    1sTOl     O  501   8.933   2.039   0.997  0.5922  0.0393 -0.6277
    1sTOl     C  502   8.924   2.166   0.927 -0.3281 -0.0732 -0.3970
    1sTOl     H  503   9.021   2.215   0.929 -0.3805  0.0384 -0.4767
    1sTOl     H  504   8.856   2.235   0.978  0.1858 -0.2278  0.5235
    1sTOl     C  505   8.881   2.140   0.781 -0.1636  0.2202 -0.4449
    1sTOl     H  506   8.775   2.116   0.782 -0.1058 -0.0109  0.1759
    1sTOl     H  507   8.889   2.235   0.728 -0.4320  0.3235 -0.2997
    1sTOl     O  508   8.955   2.036   0.718 -0.6377  0.4380  0.0086
    1sTOl     C  509   9.065   2.079   0.647  0.1049 -0.0338  0.1865
    1sTOl     H  510   9.032   2.155   0.576 -1.0550 -0.1900  0.5260
    1sTOl     H  511   9.118   2.004   0.589  0.2331 -0.0632  0.3408
    1sTOl     H  512   9.147   2.111   0.711  0.4346 -0.2761 -0.1102
    1TO       C  513   9.057   2.548   1.000 -0.1787  0.0146  0.1904
    1TO       C  514   9.029   2.681   0.981 -0.2893  0.4285 -0.5268
    1TO       S  515   8.921   2.477   1.072 -0.0047  0.1775 -0.0912
    1TO       O  516   8.847   2.845   1.027  0.1726 -0.2635 -0.4284
    1sTO      C  517   8.939   2.948   1.001 -0.4215 -0.2248  0.0748
    1TO       H  518   9.087   2.745   0.916 -1.9647  2.1235 -0.4723
    1sTO      H  519   8.965   2.954   0.895 -2.2356  1.8505 -0.3411
    1sTO      H  520   9.027   2.926   1.061 -0.6516 -0.6813  0.2453
    1sTO      C  521   8.892   3.088   1.039  0.3950  0.0175  0.1305
    1TO       C  522   8.901   2.717   1.041 -0.0806  0.4185 -0.3512
    1TO       C  523   8.829   2.615   1.104 -0.2622  0.0177 -0.1147
    1TOl      C  524   9.296   2.381   0.735  0.0866  0.1040 -0.4701
    1TOl      C  525   9.313   2.320   0.853  0.3607  0.4340  0.3747
    1TOl      S  526   9.169   2.495   0.756 -0.3362 -0.3606  0.1020
    1TOl      O  527   9.402   2.218   0.854 -0.4141 -0.0052  0.1854
    1sTOl     C  528   9.379   2.124   0.952 -0.6131 -0.4551 -0.8948
    1TOl      H  529   9.233   2.335   1.068  1.1172  1.0908  0.8088
    1sTOl     H  530   9.408   2.169   1.047 -0.6969  1.7514 -1.8531
    1sTOl     H  531   9.271   2.111   0.954 -0.6955 -0.0363  2.0590
    1sTOl     C  532   9.451   1.990   0.915 -0.1869 -0.1424  0.5619
    1TOl      C  533   9.229   2.366   0.964  0.1899 -0.0111  0.4906
    1TOl      C  534   9.156   2.472   0.926 -0.0187 -0.9164 -0.0210
    1TO       C  535   9.558   2.399   0.439 -0.1171  1.1513 -0.2971
    1TO       C  536   9.435   2.421   0.391 -0.2898 -0.7254 -0.2790
    1TO       S  537   9.549   2.382   0.614  0.3848 -0.0232  0.0621
    1TO       O  538   9.206   2.441   0.462  0.4040 -0.3897 -0.4388
    1sTO      C  539   9.153   2.458   0.334  0.3527 -0.2009 -0.2674
    1TO       H  540   9.423   2.438   0.285  1.2776  0.8108 -0.2473
    1sTO      H  541   9.045   2.449   0.333  0.2042  1.2054 -0.9238
    1sTO      H  542   9.188   2.376   0.271 -0.7354 -0.5655 -0.4110
    1sTO      C  543   9.187   2.599   0.271  0.1620 -0.1227 -0.1695
    1TO       C  544   9.337   2.422   0.487 -0.0699 -0.3669  0.2206
    1TO       C  545   9.376   2.381   0.613  0.2429  0.0205  0.0118
    1TOl      C  546   9.920   2.397   0.300  0.3202 -0.1671  0.0781
    1TOl      C  547   9.841   2.335   0.211 -0.4108  0.1348 -0.4708
    1TOl      S  548   9.831   2.436   0.446 -0.2560  0.2791  0.2179
    1TOl      O  549   9.891   2.272   0.103  0.1200  0.6533 -0.1804
    1sTOl     C  550   9.806   2.197   0.023  0.3302 -0.0595 -0.3397
    1TOl      H  551   9.631   2.298   0.178  0.3803 -0.2307 -0.3222
    1sTOl     H  552   9.752   2.132   0.091  1.2992 -0.5163  0.0221
    1sTOl     H  553   9.735   2.262  -0.028 -0.8886 -1.0551  0.0230
    1sTOl     C  554   9.889   2.110  -0.074  0.2493 -0.0452 -0.2209
    1TOl      C  555   9.706   2.340   0.244  0.2406  0.7124 -0.7463
    1TOl      C  556   9.682   2.389   0.368 -0.4188  0.1616 -0.1323
    1sTO      H  557   8.960   3.158   0.989  0.0170  0.0569 -0.3379
    1sTO      H  558   8.903   3.105   1.146 -0.6146  0.4084  0.1870
    1sTO      O  559   8.752   3.096   1.012  0.6148 -0.0283 -0.0417
    1sTO      C  560   8.669   3.075   1.125  0.0782 -0.8507  0.4909
    1sTO      H  561   8.686   3.155   1.198 -0.3990  0.2396 -0.5504
    1sTO      H  562   8.692   2.979   1.171 -0.3312 -0.7532  0.9021
    1sTO      C  563   8.525   3.072   1.086  0.6437 -1.2589  0.3027
    1sTO      H  564   8.500   2.983   1.028 -0.1327 -0.6179 -0.3777
    1sTO      H  565   8.455   3.054   1.167  0.3884 -0.1205  0.3532
    1sTO      O  566   8.495   3.192   1.005 -0.9983 -0.1879 -0.4775
    1sTO      C  567   8.390   3.178   0.910 -0.6228 -0.8048  0.0646
    1sTO      H  568   8.296   3.151   0.959 -0.3296 -0.5678  0.7865
    1sTO      H  569   8.377   3.273   0.859  0.6686 -0.6819 -0.0679
    1sTO      C  570   8.402   3.081   0.799  0.4140 -0.1460 -0.0249
    1sTO      H  571   8.316   3.102   0.736  0.3392  0.1966  0.1914
    1sTO      H  572   8.379   2.978   0.824 -0.8155  0.0389 -0.3234
    1sTO      O  573   8.527   3.091   0.731  0.5413 -0.0190  0.8144
    1sTO      C  574   8.547   3.199   0.643  0.4822 -0.4211  0.4301
    1sTO      H  575   8.645   3.184   0.598  0.3346  0.6843 -0.2872
    1sTO      H  576   8.535   3.294   0.694 -0.1199 -0.2083 -0.1067
    1sTO      H  577   8.467   3.189   0.570  0.2871 -0.2267  0.6159
    1sTOl     H  578   9.521   1.968   0.996 -0.0086 -0.0269  0.4407
    1sTOl     H  579   9.384   1.904   0.908 -0.5904  0.2412 -0.6211
    1sTOl     O  580   9.534   2.001   0.798 -0.2387  0.3452  0.3574
    1sTOl     C  581   9.466   1.955   0.684  0.6681  0.6588  0.2442
    1sTOl     H  582   9.368   2.001   0.689  0.1530 -0.3846 -0.0531
    1sTOl     H  583   9.443   1.848   0.681  0.3848  0.7349 -0.5577
    1sTOl     C  584   9.532   1.999   0.552  0.1868 -0.6893  0.1198
    1sTOl     H  585   9.566   2.102   0.544 -0.2037 -0.6010 -0.5000
    1sTOl     H  586   9.464   1.990   0.467  0.4199 -0.4995 -0.0861
    1sTOl     O  587   9.642   1.917   0.523 -0.2796  0.4622 -0.0187
    1sTOl     C  588   9.758   1.948   0.596 -0.1777  0.1118 -0.1680
    1sTOl     H  589   9.744   1.941   0.704  0.2933 -0.9581 -0.1617
    1sTOl     H  590   9.799   2.046   0.572  0.3259  0.0773  0.5151
    1sTOl     C  591   9.878   1.860   0.541  0.2153  0.1791  0.1521
    1sTOl     H  592   9.959   1.893   0.606  0.2108  0.5328 -0.0171
    1sTOl     H  593   9.868   1.757   0.575 -0.9493  0.0647 -0.4863
    1sTOl     O  594   9.902   1.873   0.399  0.2674  0.4931  0.2924
    1sTOl     C  595   9.967   1.990   0.352 -0.0328 -0.1203 -0.3204
    1sTOl     H  596   9.925   2.079   0.399  0.6279 -0.0639  0.1874
    1sTOl     H  597  10.070   2.004   0.386 -0.1853  0.6349 -0.1545
    1sTOl     H  598   9.978   2.001   0.245 -0.0149 -0.6288 -0.3746
    1sTO      H  599   9.289   2.608   0.233  0.4327 -0.4210  0.4652
    1sTO      H  600   9.124   2.597   0.182 -0.2263 -0.3294  0.1071
    1sTO      O  601   9.161   2.704   0.355 -0.6282  0.2501 -0.6282
    1sTO      C  602   9.199   2.834   0.300 -0.3219 -0.0472 -0.6522
    1sTO      H  603   9.308   2.842   0.290 -0.1464 -0.0643  0.8847
    1sTO      H  604   9.157   2.855   0.202 -0.4516  0.1880 -0.5478
    1sTO      C  605   9.168   2.947   0.401 -0.3711  0.2644 -0.0809
    1sTO      H  606   9.227   2.936   0.492 -0.9178 -0.1632  0.2221
    1sTO      H  607   9.209   3.037   0.356  0.1058  0.0372 -0.1149
    1sTO      O  608   9.033   2.947   0.429 -0.2365 -0.4330 -0.5221
    1sTO      C  609   8.968   3.052   0.355 -0.0492  0.0816 -0.0115
    1sTO      H  610   9.002   3.155   0.362 -0.2879  0.0963  1.1654
    1sTO      H  611   8.972   3.024   0.250  0.6818  0.8266 -0.1911
    1sTO      C  612   8.823   3.063   0.396 -0.0603  0.3403  0.0658
    1sTO      H  613   8.764   3.109   0.317 -0.5130 -0.3669 -0.0184
    1sTO      H  614   8.813   3.118   0.489 -0.1523  0.3336  0.0593
    1sTO      O  615   8.768   2.938   0.424  0.0087  0.1568 -0.0276
    1sTO      C  616   8.694   2.888   0.318  0.0666  0.3817 -0.7140
    1sTO      H  617   8.754   2.854   0.234 -0.1931 -0.7016 -0.4705
    1sTO      H  618   8.613   2.947   0.274 -0.8347 -0.2279  0.1021
    1sTO      H  619   8.642   2.798   0.351  0.3584  0.3304 -0.3837
    1sTOl     H  620   9.951   2.038  -0.020  0.2598 -0.1581 -0.3815
    1sTOl     H  621   9.821   2.052  -0.137  0.2070  0.3527 -0.5443
    1sTOl     O  622   9.970   2.192  -0.160 -0.3025 -0.9436 -0.6889
    1sTOl     C  623  10.101   2.198  -0.112  0.2682  0.0551  0.0042
    1sTOl     H  624  10.118   2.230  -0.009 -0.5586  0.3870  0.0496
    1sTOl     H  625  10.148   2.100  -0.110 -0.6146 -0.3883 -0.1529
    1sTOl     C  626  10.178   2.305  -0.190  0.5711  0.9131 -0.4421
    1sTOl     H  627  10.187   2.291  -0.298  0.6800 -0.1126 -0.3109
    1sTOl     H  628  10.281   2.299  -0.155  0.5369  0.3846 -0.4299
    1sTOl     O  629  10.132   2.438  -0.158  0.5770  0.5118  0.2016
    1sTOl     C  630   9.999   2.474  -0.202  0.3320 -0.7819 -0.1254
    1sTOl     H  631   9.924   2.409  -0.156 -0.0853 -0.6748 -0.6416
    1sTOl     H  632   9.994   2.462  -0.310 -0.5044 -0.8876 -0.0812
    1sTOl     C  633   9.977   2.616  -0.149 -0.0690 -0.4003  0.0113
    1sTOl     H  634  10.042   2.690  -0.195 -0.1423 -0.4616 -0.1954
    1sTOl     H  635   9.871   2.629  -0.175 -0.1218 -0.3945  0.2329
    1sTOl     O  636  10.016   2.618  -0.015 -0.0902  0.1617  0.0623
    1sTOl     C  637   9.962   2.729   0.059 -0.1224  0.4478 -0.2220
    1sTOl     H  638  10.035   2.808   0.042  0.1768  0.1928 -0.1244
    1sTOl     H  639   9.866   2.772   0.031 -0.3937 -0.2454 -0.3744
    1sTOl     H  640   9.966   2.716   0.167  0.3929  0.3998 -0.2447
    1TO       C  641  10.308   2.373   0.235  0.2439  0.1131  0.2135
    1TO       C  642  10.279   2.499   0.293 -0.1963 -0.6539 -0.0072
    1TO       S  643  10.168   2.275   0.244  0.2493  0.0207  0.0015
    1TO       O  644  10.088   2.614   0.397  0.1526 -0.3575 -0.1480
    1sTO      C  645  10.168   2.734   0.412  0.7139  0.2420 -0.0440
    1TO       H  646  10.353   2.575   0.313  0.4969 -1.4916  0.6940
    1sTO      H  647  10.257   2.720   0.475  0.8050 -0.5817 -0.3416
    1sTO      H  648  10.200   2.753   0.310 -1.1502  0.1945 -0.6562
    1sTO      C  649  10.092   2.859   0.454 -0.2315  0.4945 -0.3293
    1TO       C  650  10.142   2.511   0.334  0.6238 -0.0641  0.8651
    1TO       C  651  10.064   2.410   0.292  0.3814  0.3971  0.4261
    1TOl      C  652  10.667   2.257   0.119  0.2414  1.5620  0.5534
    1TOl      C  653  10.596   2.140   0.154 -0.0366 -0.2221  0.4644
    1TOl      S  654  10.561   2.392   0.140  0.3358 -0.0958  0.0941
    1TOl      O  655  10.652   2.016   0.144  0.3386 -0.1368  0.6482
    1sTOl     C  656  10.575   1.898   0.109  0.0771  0.6998 -0.5566
    1TOl      H  657  10.385   2.100   0.218  2.4871 -2.1151  0.7767
    1sTOl     H  658  10.634   1.816   0.069  1.5406  1.7130 -0.5379
    1sTOl     H  659  10.505   1.929   0.031  1.3808 -0.9262 -2.4359
    1sTOl     C  660  10.504   1.848   0.238  0.2354  0.2020 -0.4039
    1TOl      C  661  10.457   2.177   0.191  0.2545  0.0978  0.7608
    1TOl      C  662  10.425   2.310   0.189 -0.3383 -0.1250 -0.1345
    1TO       C  663  11.057   2.236   0.059 -0.0587 -0.1113  0.6456
    1TO       C  664  11.019   2.366   0.040  0.5551  0.2598  0.4618
    1TO       S  665  10.918   2.140   0.104  0.2393  0.2625  0.0444
    1TO       O  666  10.809   2.492  -0.005 -0.0924 -0.4118 -0.2268
    1sTO      C  667  10.859   2.583  -0.100  0.1914  0.3246  0.5583
    1TO       H  668  11.090   2.446   0.024 -0.0458  0.4747 -1.3261
    1sTO      H  669  10.782   2.606  -0.174 -0.3741  0.3729  1.1480
    1sTO      H  670  10.944   2.535  -0.147 -0.0945 -0.0945  0.4664
    1sTO      C  671  10.919   2.703  -0.029  0.2689  0.5175  0.2128
    1TO       C  672  10.875   2.384   0.044 -0.4215 -0.0459 -0.1249
    1TO       C  673  10.805   2.271   0.085  0.6984 -0.3374  0.0499
    1TOl      C  674  11.439   2.166   0.091 -0.0882  0.9873  0.1654
    1TOl      C  675  11.378   2.054   0.119  0.9084 -0.1454 -0.0958
    1TOl      S  676  11.329   2.288   0.047 -0.2132 -0.3904  0.0607
    1TOl      O  677  11.449   1.951   0.167 -0.0423  0.0490 -0.2790
    1sTOl     C  678  11.423   1.826   0.112  0.4729  0.4286 -0.0675
    1TOl      H  679  11.172   1.981   0.144 -0.6555 -0.5791 -1.9212
    1sTOl     H  680  11.316   1.816   0.130 -0.1186  2.1566 -2.2291
    1sTOl     H  681  11.442   1.826   0.005 -0.0364  0.9899 -0.1646
    1sTOl     C  682  11.514   1.721   0.173  0.3444 -0.1223 -0.2167
    1TOl      C  683  11.234   2.061   0.105  0.2800 -0.1873  0.2345
    1TOl      C  684  11.189   2.185   0.066  0.2389 -0.2787  0.3768
    1sTO      H  685  10.038   2.834   0.545 -0.4438 -0.0221 -0.5919
    1sTO      H  686  10.160   2.943   0.467  0.0222  0.3834 -0.9008
    1sTO      O  687  10.002   2.871   0.335 -0.8591  0.1728  1.3624
    1sTO      C  688   9.901   2.967   0.348  0.4337 -0.3511  0.1334
    1sTO      H  689   9.839   2.963   0.437  0.2347  0.2228  0.0290
    1sTO      H  690   9.941   3.069   0.344 -0.8531  0.1725  0.1152
    1sTO      C  691   9.795   2.953   0.237 -0.4952 -0.2449 -0.3323
    1sTO      H  692   9.757   2.851   0.233 -0.3662 -0.2889 -0.4582
    1sTO      H  693   9.703   3.007   0.258 -0.2075  0.0468  0.2213
    1sTO      O  694   9.864   2.980   0.114 -0.4042  0.0717 -0.0070
    1sTO      C  695   9.772   3.007   0.010  0.3479 -0.2732 -0.3615
    1sTO      H  696   9.692   2.934   0.015  0.2120 -0.1196 -0.2903
    1sTO      H  697   9.730   3.102   0.043 -0.3671 -0.5980 -0.3280
    1sTO      C  698   9.835   3.019  -0.129 -0.2395 -0.1080 -0.1519
    1sTO      H  699   9.774   3.077  -0.199 -0.4823  0.0511  0.1895
    1sTO      H  700   9.928   3.075  -0.121 -0.3161 -0.1049  0.7875
    1sTO      O  701   9.867   2.893  -0.172 -0.1993  0.5071 -0.4945
    1sTO      C  702   9.882   2.885  -0.307  0.1008 -0.0922  0.2031
    1sTO      H  703   9.958   2.952  -0.348 -0.2008  0.0941 -0.0625
    1sTO      H  704   9.907   2.783  -0.335 -0.3988 -0.0551 -0.4375
    1sTO      H  705   9.796   2.911  -0.369  0.1795 -0.2602  0.0214
    1sTOl     H  706  10.431   1.769   0.219  0.2361 -0.0211  0.4798
    1sTOl     H  707  10.445   1.930   0.280 -0.1920  0.0466 -0.6927
    1sTOl     O  708  10.589   1.791   0.341  0.8115 -0.1828  0.1153
    1sTOl     C  709  10.516   1.726   0.448 -0.2289 -0.3690  0.7534
    1sTOl     H  710  10.425   1.778   0.479 -0.4059 -0.3523  0.2197
    1sTOl     H  711  10.582   1.737   0.533  0.6617  0.1606  0.0109
    1sTOl     C  712  10.492   1.575   0.410 -0.1154 -0.4892 -0.2522
    1sTOl     H  713  10.565   1.542   0.336 -0.2342 -0.2007 -0.4992
    1sTOl     H  714  10.508   1.518   0.501 -0.0954 -0.8941 -0.5062
    1sTOl     O  715  10.361   1.553   0.362  0.0082  0.0702  0.3803
    1sTOl     C  716  10.346   1.416   0.333 -0.4925 -0.2410 -0.3819
    1sTOl     H  717  10.407   1.381   0.249 -0.3696 -0.1972 -0.3101
    1sTOl     H  718  10.372   1.353   0.418 -0.1609 -0.1088 -0.3860
    1sTOl     C  719  10.202   1.391   0.287  0.1488 -0.0170 -0.1588
    1sTOl     H  720  10.192   1.289   0.252 -0.4835 -0.0630  0.1421
    1sTOl     H  721  10.183   1.465   0.209 -0.5840  0.0545  0.0808
    1sTOl     O  722  10.117   1.406   0.399  0.8676  0.0386 -0.3100
    1sTOl     C  723   9.980   1.399   0.350  1.0073  0.1664  0.5889
    1sTOl     H  724   9.911   1.413   0.434 -0.1594 -0.0829 -0.3104
    1sTOl     H  725   9.952   1.300   0.315 -0.3997  0.5471  0.5879
    1sTOl     H  726   9.944   1.469   0.275 -0.1465 -0.7456  0.2586
    1sTO      H  727  11.020   2.692   0.010  0.3429  0.0981 -0.0855
    1sTO      H  728  10.933   2.769  -0.115  0.5082 -0.1840 -0.2879
    1sTO      O  729  10.826   2.748   0.068 -0.0509 -0.2133  0.4951
    1sTO      C  730  10.855   2.710   0.198 -0.2649 -0.0720  0.6914
    1sTO      H  731  10.886   2.607   0.212  0.2018 -0.0083  0.1483
    1sTO      H  732  10.940   2.773   0.224 -0.2929  0.2436  0.0443
    1sTO      C  733  10.734   2.750   0.281  0.1916 -0.5783  0.0448
    1sTO      H  734  10.644   2.704   0.239 -0.1041  0.0631 -0.0334
    1sTO      H  735  10.748   2.725   0.386  0.4834 -0.5687  0.0084
    1sTO      O  736  10.695   2.890   0.277 -0.0314 -0.2255 -0.1553
    1sTO      C  737  10.564   2.912   0.326  0.2790 -0.0976  0.2772
    1sTO      H  738  10.499   2.869   0.250  0.0550  0.3889  0.1842
    1sTO      H  739  10.531   2.853   0.412  0.4589  0.0909  0.4774
    1sTO      C  740  10.538   3.070   0.337  0.7688 -0.6819 -0.0339
    1sTO      H  741  10.575   3.121   0.247  0.1029  0.0977  0.1257
    1sTO      H  742  10.585   3.117   0.423  0.4679 -0.7713  0.1775
    1sTO      O  743  10.399   3.089   0.374  1.2135  0.2041  0.5325
    1sTO      C  744  10.321   3.074   0.258  0.1828 -0.5032 -0.2993
    1sTO      H  745  10.353   3.147   0.184  0.2516 -0.6794 -0.4437
    1sTO      H  746  10.213   3.076   0.273  0.2250 -0.5989  0.0338
    1sTO      H  747  10.339   2.974   0.218  0.3883 -0.3751 -0.5262
    1sTOl     H  748  11.499   1.632   0.113 -0.5747 -0.0196 -0.1514
    1sTOl     H  749  11.618   1.751   0.164  0.2560  0.1409 -0.3926
    1sTOl     O  750  11.472   1.689   0.307  0.6180  0.3958  0.1376
    1sTOl     C  751  11.544   1.579   0.369  0.0526  0.6751  0.0866
    1sTOl     H  752  11.577   1.499   0.302  0.3391  0.0229  0.9958
    1sTOl     H  753  11.642   1.619   0.393  0.0057  0.7824  0.1033
    1sTOl     C  754  11.478   1.530   0.501  0.2039 -0.2501 -0.3777
    1sTOl     H  755  11.531   1.442   0.539 -1.2061 -0.8242  0.3020
    1sTOl     H  756  11.505   1.601   0.578  0.0510 -0.5582 -0.0367
    1sTOl     O  757  11.340   1.505   0.482  0.1988  0.0453  0.1408
    1sTOl     C  758  11.251   1.484   0.591  0.1254 -0.1815 -0.2824
    1sTOl     H  759  11.265   1.397   0.655 -0.0085 -0.0541 -0.0793
    1sTOl     H  760  11.265   1.565   0.662  0.1466  0.0313 -0.5247
    1sTOl     C  761  11.110   1.486   0.533 -0.0786 -0.0074 -0.5067
    1sTOl     H  762  11.112   1.570   0.462 -0.3290  0.0899 -0.4006
    1sTOl     H  763  11.039   1.508   0.613  0.1723 -0.1203 -0.2535
    1sTOl     O  764  11.070   1.357   0.480  0.1815 -0.2134 -0.1062
    1sTOl     C  765  11.108   1.334   0.346 -0.4203  0.1551  0.3530
    1sTOl     H  766  11.126   1.228   0.328 -0.4566  0.2330 -0.1721
    1sTOl     H  767  11.037   1.386   0.282 -0.1431 -0.2185 -0.2756
    1sTOl     H  768  11.200   1.391   0.336 -0.2229 -0.3167 -0.6163
    1TO       C  769  11.825   2.221   0.135 -0.0077 -0.0016 -0.6643
    1TO       C  770  11.780   2.321   0.064 -0.6351 -0.6643 -0.1312
    1TO       S  771  11.693   2.119   0.185  0.0123 -0.0061 -0.1255
    1TO       O  772  11.576   2.379  -0.062  0.0971 -0.5596 -0.0083
    1sTO      C  773  11.596   2.521  -0.071  0.2118  0.2532  0.3296
    1TO       H  774  11.848   2.387   0.012  0.0640 -1.7646 -0.6503
    1sTO      H  775  11.693   2.561  -0.041 -0.3691  0.2967  2.2430
    1sTO      H  776  11.517   2.574  -0.019  0.5530  0.4019  0.7059
    1sTO      C  777  11.574   2.570  -0.209  0.4145 -0.2681 -0.7815
    1TO       C  778  11.640   2.310   0.035 -0.6745 -0.1616 -0.3162
    1TO       C  779  11.579   2.197   0.087  0.1973 -0.1679 -0.3405
    1TOl      C  780  12.213   2.185   0.151 -0.7164  0.1379  0.0606
    1TOl      C  781  12.154   2.073   0.202 -0.3175 -0.0176 -0.4040
    1TOl      S  782  12.092   2.302   0.129 -0.0395 -0.1961 -0.2376
    1TOl      O  783  12.220   1.964   0.249  0.6130 -0.2235 -0.4882
    1sTOl     C  784  12.167   1.834   0.220 -0.5006  0.2498 -0.5533
    1TOl      H  785  11.948   1.989   0.233  1.4438 -0.4347  1.3352
    1sTOl     H  786  12.094   1.810   0.297 -0.7984  0.5960 -0.7190
    1sTOl     H  787  12.109   1.861   0.131 -0.8513 -0.1712 -0.4591
    1sTOl     C  788  12.274   1.728   0.210 -0.6560  0.8511 -0.3142
    1TOl      C  789  12.008   2.069   0.193  0.0602  0.0907  0.2316
    1TOl      C  790  11.962   2.194   0.164 -0.5320  0.0565 -0.3514
    1TO       C  791  12.611   2.213   0.161  0.1479  0.3245  0.4549
    1TO       C  792  12.563   2.318   0.080 -0.6311  0.3954 -0.4825
    1TO       S  793  12.476   2.102   0.192  0.0487 -0.0131 -0.2643
    1TO       O  794  12.346   2.428   0.027  0.3710  0.0201 -0.4675
    1sTO      C  795  12.396   2.554   0.069 -0.3803  0.2573 -0.2967
    1TO       H  796  12.624   2.396   0.036  0.0622  0.1044 -0.0650
    1sTO      H  797  12.467   2.582  -0.009  1.2340 -0.6858  0.7685
    1sTO      H  798  12.466   2.534   0.150  0.4637 -1.1276 -1.3008
    1sTO      C  799  12.281   2.644   0.109  0.0091 -0.1290 -0.9161
    1TO       C  800  12.419   2.325   0.077  0.2158 -0.5727 -0.0355
    1TO       C  801  12.360   2.211   0.126  0.8569  0.0979  0.2086
    1TOl      C  802  12.999   2.182   0.210  1.0104  0.1779 -0.8028
    1TOl      C  803  12.934   2.119   0.316 -0.2859  0.0221  0.2607
    1TOl      S  804  12.879   2.250   0.102 -0.1833 -0.3716  0.3086
    1TOl      O  805  13.013   2.045   0.404 -0.0996  0.5003  0.7139
    1sTOl     C  806  12.985   1.903   0.395  1.1581 -0.0901  0.5118
    1TOl      H  807  12.721   2.056   0.365 -1.5216  1.3316 -0.0193
    1sTOl     H  808  12.886   1.872   0.430  0.3327 -0.7456 -2.1558
    1sTOl     H  809  12.999   1.871   0.292 -0.0312  1.9175 -0.3446
    1sTOl     C  810  13.081   1.831   0.488 -0.5143 -0.3701 -0.0864
    1TOl      C  811  12.788   2.109   0.299 -0.1994  0.1693  0.3501
    1TOl      C  812  12.748   2.186   0.192 -0.1929  0.2393  0.1772
    1sTO      H  813  11.650   2.644  -0.235  0.3106  0.2517  0.3474
    1sTO      H  814  11.479   2.621  -0.199  0.5825 -0.1443  0.3375
    1sTO      O  815  11.582   2.478  -0.314  0.2268  0.6420  0.3876
    1sTO      C  816  11.503   2.527  -0.424 -0.2197 -0.4012 -1.3492
    1sTO      H  817  11.398   2.535  -0.396  0.0665 -0.2115 -0.2995
    1sTO      H  818  11.538   2.620  -0.471  0.1375  0.2770  0.1928
    1sTO      C  819  11.516   2.436  -0.548  0.2467  0.4599 -0.4023
    1sTO      H  820  11.433   2.455  -0.615  0.1491 -0.2113 -0.4759
    1sTO      H  821  11.605   2.467  -0.604  0.1257  0.1582 -0.7712
    1sTO      O  822  11.518   2.299  -0.510 -0.6769  0.1375  0.4016
    1sTO      C  823  11.544   2.219  -0.616 -0.5955  0.3350  0.3161
    1sTO      H  824  11.478   2.234  -0.700 -0.5718 -0.6364  0.1074
    1sTO      H  825  11.641   2.252  -0.653 -0.2694 -0.2430  0.6418
    1sTO      C  826  11.559   2.076  -0.577 -0.1663 -0.1792 -0.2304
    1sTO      H  827  11.579   2.017  -0.667  0.7993 -0.9528  0.4797
    1sTO      H  828  11.468   2.033  -0.535  0.0791 -0.1050  0.3819
    1sTO      O  829  11.681   2.066  -0.503 -0.0857 -0.4483 -0.3475
    1sTO      C  830  11.737   1.940  -0.490 -0.1622 -0.1223 -0.0048
    1sTO      H  831  11.842   1.960  -0.467  0.1837 -0.5667 -1.1064
    1sTO      H  832  11.749   1.886  -0.584  0.5256  0.0479 -0.0222
    1sTO      H  833  11.703   1.877  -0.408  0.3582  0.2150  0.4785
    1sTOl     H  834  12.228   1.630   0.199 -0.2783  0.6955 -0.5511
    1sTOl     H  835  12.321   1.735   0.308 -0.5158 -0.0407 -0.3095
    1sTOl     O  836  12.370   1.759   0.110  0.2513 -0.0646 -0.5516
    1sTOl     C  837  12.449   1.646   0.076 -0.5144 -0.5924 -0.6658
    1sTOl     H  838  12.489   1.599   0.165  0.2863  0.1147 -0.6361
    1sTOl     H  839  12.538   1.688   0.029 -0.3798  0.5983  0.5891
    1sTOl     C  840  12.381   1.545  -0.015 -0.1815  0.1831  0.2500
    1sTOl     H  841  12.322   1.470   0.038  0.6833 -0.8888 -0.2811
    1sTOl     H  842  12.453   1.478  -0.063  0.5689  0.7447  0.5709
    1sTOl     O  843  12.319   1.606  -0.124  0.5467  0.2732 -0.2836
    1sTOl     C  844  12.194   1.543  -0.161  0.7954 -0.1047 -0.3385
    1sTOl     H  845  12.138   1.544  -0.067  0.1131 -0.3954 -0.7344
    1sTOl     H  846  12.194   1.439  -0.191 -0.2542  0.0264 -0.8353
    1sTOl     C  847  12.123   1.619  -0.269 -0.1553 -0.4867  0.1282
    1sTOl     H  848  12.032   1.570  -0.304 -0.1022 -0.7234  0.3167
    1sTOl     H  849  12.096   1.716  -0.227  0.2895 -0.2208 -0.1905
    1sTOl     O  850  12.216   1.637  -0.371 -0.3743 -0.3835 -0.5691
    1sTOl     C  851  12.153   1.688  -0.488 -0.1908 -0.0874 -0.0732
    1sTOl     H  852  12.080   1.619  -0.530 -0.4304 -0.3183  0.7104
    1sTOl     H  853  12.101   1.780  -0.462 -0.2929 -0.1025 -0.2230
    1sTOl     H  854  12.227   1.721  -0.562 -0.4091  0.0883 -0.2174
    1sTO      H  855  12.234   2.611   0.201  0.5288  0.4166 -0.4400
    1sTO      H  856  12.317   2.745   0.131 -0.1523 -0.1548 -0.5343
    1sTO      O  857  12.189   2.634  -0.002  0.1244  0.4102  0.0439
    1sTO      C  858  12.066   2.696   0.040  0.0421 -0.3713 -0.0430
    1sTO      H  859  12.003   2.628   0.098 -0.7332  0.1271 -0.2833
    1sTO      H  860  12.081   2.791   0.090  0.2751 -0.2656 -0.3069
    1sTO      C  861  11.976   2.730  -0.084  0.1321 -0.1940 -0.2007
    1sTO      H  862  11.887   2.778  -0.042  0.6447  0.2962  0.3363
    1sTO      H  863  12.019   2.805  -0.150  0.4429  0.2223  0.4639
    1sTO      O  864  11.926   2.611  -0.141  0.1704  0.2817  0.2712
    1sTO      C  865  12.017   2.535  -0.210 -0.0484 -0.2326  0.2680
    1sTO      H  866  12.096   2.598  -0.251 -0.3536  0.4810  0.7720
    1sTO      H  867  12.054   2.455  -0.145 -0.5321 -0.4458  0.2812
    1sTO      C  868  11.936   2.468  -0.324 -0.1066  0.0267  0.2332
    1sTO      H  869  11.890   2.536  -0.396 -0.2298 -0.1516  0.1431
    1sTO      H  870  12.019   2.414  -0.370 -0.2026  0.0902 -0.0157
    1sTO      O  871  11.837   2.380  -0.277  0.7804  0.7471 -0.4505
    1sTO      C  872  11.781   2.300  -0.384 -0.0921 -0.2910 -0.1657
    1sTO      H  873  11.851   2.225  -0.423  0.7163  0.3335  0.0612
    1sTO      H  874  11.763   2.368  -0.467 -0.2911  0.0691  0.1670
    1sTO      H  875  11.696   2.246  -0.342  0.4932 -0.1292  1.3011
    1sTOl     H  876  13.055   1.848   0.593 -0.7259  0.0835 -0.2115
    1sTOl     H  877  13.043   1.729   0.478 -0.3081 -0.4603  0.0507
    1sTOl     O  878  13.220   1.849   0.452 -0.5345  0.2245  0.0206
    1sTOl     C  879  13.309   1.775   0.534 -0.4189  0.2445  0.4598
    1sTOl     H  880  13.313   1.821   0.633 -0.2816  0.5787  0.3012
    1sTOl     H  881  13.288   1.670   0.551  0.3782 -0.0612 -0.3689
    1sTOl     C  882  13.448   1.774   0.462 -0.8108 -0.0183  0.6497
    1sTOl     H  883  13.529   1.718   0.509 -0.4861 -0.3142 -0.2482
    1sTOl     H  884  13.480   1.877   0.447  0.1768 -0.4190 -0.1551
    1sTOl     O  885  13.431   1.711   0.334  0.2586  0.0512  0.6386
    1sTOl     C  886  13.427   1.568   0.340 -0.2407  0.4225  0.8061
    1sTOl     H  887  13.340   1.544   0.401 -0.2386  0.2859  0.7565
    1sTOl     H  888  13.513   1.524   0.392 -0.2652 -0.4747  0.1110
    1sTOl     C  889  13.425   1.499   0.199  0.3080  0.0690 -0.1496
    1sTOl     H  890  13.420   1.390   0.208  0.6905  0.0021 -0.6918
    1sTOl     H  891  13.336   1.522   0.141  0.0382 -0.1842  0.1572
    1sTOl     O  892  13.538   1.541   0.138 -1.0624 -0.0934  0.4160
    1sTOl     C  893  13.570   1.469   0.014  0.5413  0.0307  0.4286
    1sTOl     H  894  13.605   1.366   0.019  0.4155 -0.0420 -0.0900
    1sTOl     H  895  13.489   1.468  -0.059  0.7266 -0.2476  0.2212
    1sTOl     H  896  13.660   1.516  -0.026  0.1638 -0.2327 -0.7972
    1TO       C  897  13.376   2.285   0.261  0.4953 -0.6388  0.0818
    1TO       C  898  13.362   2.278   0.126 -0.5589  0.7660  0.3550
    1TO       S  899  13.226   2.250   0.343 -0.4528  0.4209 -0.0325
    1TO       O  900  13.177   2.230  -0.039  0.1087 -0.1142 -0.1035
    1sTO      C  901  13.264   2.178  -0.132 -0.4553  0.1027 -0.2381
    1TO       H  902  13.442   2.299   0.056 -0.5605  0.8034  0.3640
    1sTO      H  903  13.320   2.259  -0.178  1.6282 -2.3627 -2.3217
    1sTO      H  904  13.339   2.113  -0.088 -0.8792 -0.2852 -0.0776
    1sTO      C  905  13.195   2.090  -0.236  0.1683 -0.4744 -0.6866
    1TO       C  906  13.223   2.250   0.091  0.1903  0.1149  0.6385
    1TO       C  907  13.141   2.217   0.198 -0.1201 -0.2663  0.2306
    1TOl      C  908  13.719   2.361   0.421 -1.3924 -0.1623 -0.3058
    1TOl      C  909  13.653   2.275   0.493  0.1153 -0.2856 -0.2651
    1TOl      S  910  13.616   2.412   0.292 -0.1077 -0.3176  0.2065
    1TOl      O  911  13.717   2.203   0.588 -0.2098 -0.3339  0.1802
    1sTOl     C  912  13.631   2.121   0.672  0.1644 -0.6338  0.0053
    1TOl      H  913  13.455   2.174   0.494 -0.9230  0.1429 -1.7315
    1sTOl     H  914  13.703   2.080   0.743 -2.2775 -1.4323  2.1731
    1sTOl     H  915  13.587   2.040   0.612 -1.5581 -0.3221  0.7840
    1sTOl     C  916  13.517   2.192   0.743 -0.1248  0.0421  0.2043
    1TOl      C  917  13.521   2.250   0.456  0.2222  0.0878  0.0324
    1TOl      C  918  13.486   2.307   0.338 -0.1484  0.6773 -0.1598
    1TO       C  919  14.117   2.376   0.427  0.0176  0.0219 -0.0677
    1TO       C  920  14.074   2.484   0.364 -0.5571 -0.4574 -0.1484
    1TO       S  921  13.979   2.276   0.465 -0.6598  0.3311  0.0804
    1TO       O  922  13.861   2.597   0.291 -0.6214 -0.3132 -0.4559
    1sTO      C  923  13.935   2.662   0.186  0.0731 -0.6163  0.0459
    1TO       H  924  14.145   2.561   0.333 -1.6204 -0.3124 -2.4250
    1sTO      H  925  13.868   2.694   0.107  1.2611  1.9509 -0.0232
    1sTO      H  926  14.003   2.586   0.148  1.4874  0.9462 -0.6784
    1sTO      C  927  13.999   2.797   0.236 -0.0441 -0.5971  0.0538
    1TO       C  928  13.929   2.503   0.356 -0.6382  0.0620  0.2665
    1TO       C  929  13.864   2.395   0.421  0.9103 -0.9317 -0.1484
    1TOl      C  930  14.490   2.270   0.425 -0.7206 -0.2304 -0.2164
    1TOl      C  931  14.434   2.205   0.530 -0.2807  0.6357  0.1063
    1TOl      S  932  14.374   2.376   0.346 -0.1982 -0.0204  0.2034
    1TOl      O  933  14.512   2.123   0.609 -0.2677  0.2542  0.1208
    1sTOl     C  934  14.441   2.059   0.723 -0.6654 -0.1259  0.4517
    1TOl      H  935  14.229   2.180   0.614 -0.1289 -1.5176 -1.4836
    1sTOl     H  936  14.382   2.128   0.783 -1.2332  0.4481 -0.7339
    1sTOl     H  937  14.372   1.986   0.682 -0.4870 -0.5604  0.9107
    1sTOl     C  938  14.537   1.984   0.820  0.2727 -0.5000 -0.4047
    1TOl      C  939  14.292   2.236   0.545 -0.2579  0.1323 -0.3242
    1TOl      C  940  14.246   2.330   0.454  0.0412 -0.2443  0.9068
    1sTO      H  941  13.280   2.062  -0.298  0.6597 -0.5047  0.0009
    1sTO      H  942  13.163   1.995  -0.193 -0.1949 -0.3866 -0.7548
    1sTO      O  943  13.106   2.170  -0.306  0.3539  0.5384 -0.1898
    1sTO      C  944  12.996   2.099  -0.335  0.4601 -0.0549 -0.4085
    1sTO      H  945  12.937   2.058  -0.253  0.1437  0.4684 -0.3692
    1sTO      H  946  13.020   2.003  -0.380 -0.3515 -0.2911 -0.3466
    1sTO      C  947  12.910   2.183  -0.429  0.2140  0.0965 -0.5265
    1sTO      H  948  12.818   2.128  -0.449  0.4864 -0.7712  0.5564
    1sTO      H  949  12.882   2.277  -0.382  0.3460 -0.2898  0.3338
    1sTO      O  950  12.983   2.199  -0.551  0.2821  0.7653  0.0291
    1sTO      C  951  12.913   2.258  -0.657 -0.1797  0.1011 -0.2679
    1sTO      H  952  12.848   2.340  -0.626  0.1628  0.2661  0.0195
    1sTO      H  953  12.848   2.189  -0.710 -0.0489  0.0785 -0.4014
    1sTO      C  954  13.010   2.324  -0.755  0.1271 -0.0825 -0.1248
    1sTO      H  955  13.071   2.239  -0.785  0.3694  0.0708 -0.0623
    1sTO      H  956  12.959   2.357  -0.846 -0.5273  0.1327  0.3143
    1sTO      O  957  13.079   2.437  -0.705  0.2190 -0.7225 -0.4775
    1sTO      C  958  13.216   2.450  -0.752 -0.0009 -0.3415  0.2276
    1sTO      H  959  13.275   2.505  -0.679 -0.3853 -0.2551  0.4724
    1sTO      H  960  13.266   2.353  -0.743  0.5267 -0.0777  0.1369
    1sTO      H  961  13.243   2.498  -0.846 -0.0570 -0.2778  0.2443
    1sTOl     H  962  13.492   2.289   0.700  0.4556 -0.0294 -0.3065
    1sTOl     H  963  13.546   2.210   0.846  0.0969 -0.9027  0.3167
    1sTOl     O  964  13.396   2.110   0.729  0.8401  0.8535 -0.1936
    1sTOl     C  965  13.271   2.184   0.735 -0.0353 -0.0520  0.1124
    1sTOl     H  966  13.261   2.242   0.644 -0.6458 -0.3973 -0.0479
    1sTOl     H  967  13.260   2.254   0.818 -0.3026 -0.5112  0.4731
    1sTOl     C  968  13.151   2.090   0.742 -0.1621 -0.3376  0.2355
    1sTOl     H  969  13.058   2.141   0.719  0.0929  0.0326  0.0260
    1sTOl     H  970  13.164   2.019   0.661 -0.1704 -0.0941  0.0208
    1sTOl     O  971  13.140   2.038   0.873 -0.6565  0.0202  0.2165
    1sTOl     C  972  13.097   1.900   0.885 -0.5565 -0.2445 -0.2219
    1sTOl     H  973  13.146   1.838   0.810  0.0940  0.4664 -0.3977
    1sTOl     H  974  12.994   1.898   0.852 -0.5058 -0.3924 -0.3743
    1sTOl     C  975  13.114   1.856   1.036 -0.2387  0.1334  0.0671
    1sTOl     H  976  13.034   1.908   1.088 -0.3173  0.5134 -0.4285
    1sTOl     H  977  13.082   1.752   1.036 -0.4735  0.1928 -0.7803
    1sTOl     O  978  13.235   1.875   1.095  0.0414  0.0638 -0.1497
    1sTOl     C  979  13.334   1.784   1.057 -0.1549  0.0432 -0.3402
    1sTOl     H  980  13.335   1.716   1.142  0.0225  0.1498 -0.2549
    1sTOl     H  981  13.322   1.738   0.959 -0.1517 -0.1271 -0.2609
    1sTOl     H  982  13.430   1.836   1.059 -0.0239 -0.1991 -0.2012
    1sTO      H  983  14.102   2.780   0.267  0.1163  0.1931 -0.0319
    1sTO      H  984  14.019   2.859   0.149  0.5097 -0.4089  0.3082
    1sTO      O  985  13.922   2.877   0.332  0.2052  0.3536 -0.0589
    1sTO      C  986  13.787   2.913   0.286  0.0268  0.0876 -0.8872
    1sTO      H  987  13.717   2.832   0.272  0.6757 -0.4956 -0.8073
    1sTO      H  988  13.751   2.972   0.370  0.2740 -0.8866 -0.0782
    1sTO      C  989  13.775   3.000   0.169 -0.3843 -0.7874  0.2688
    1sTO      H  990  13.836   2.964   0.086  0.4113 -0.0886  0.5435
    1sTO      H  991  13.670   2.997   0.139 -0.3049  0.1508 -0.1152
    1sTO      O  992  13.819   3.125   0.207  0.6848 -0.6417  0.1177
    1sTO      C  993  13.944   3.160   0.149 -0.4878 -0.6224  0.0236
    1sTO      H  994  14.013   3.090   0.198 -0.3256 -0.7735 -0.4122
    1sTO      H  995  13.958   3.143   0.042  0.6142  0.2610  0.0085
    1sTO      C  996  13.985   3.298   0.180 -0.1508  0.0167  0.4996
    1sTO      H  997  14.093   3.308   0.172 -0.0713 -0.5093  0.8485
    1sTO      H  998  13.943   3.370   0.109  0.1086  0.1361  0.4672
    1sTO      O  999  13.922   3.334   0.304  0.4723 -0.5414 -0.1953
    1sTO      C 1000  14.000   3.428   0.379  0.2488  0.2368 -0.1553
    1sTO      H 1001  14.014   3.515   0.315 -0.1364  0.3911 -0.0318
    1sTO      H 1002  14.096   3.387   0.410 -0.0310 -0.2051  0.1407
    1sTO      H 1003  13.934   3.456   0.462 -0.4343 -0.2280 -0.5337
    1sTOl     H 1004  14.626   2.046   0.826 -0.1752  0.1493 -0.2953
    1sTOl     H 1005  14.486   1.992   0.916 -0.0108 -0.4797 -0.5551
    1sTOl     O 1006  14.566   1.850   0.781  0.2894  0.3068  0.2653
    1sTOl     C 1007  14.675   1.845   0.693  0.2775 -0.1102 -0.1763
    1sTOl     H 1008  14.662   1.899   0.600  0.4002  0.2978  0.0414
    1sTOl     H 1009  14.747   1.890   0.762 -0.0499 -0.3184  0.3114
    1sTOl     C 1010  14.723   1.700   0.677  0.3076 -0.5820  0.6218
    1sTOl     H 1011  14.815   1.697   0.617  0.1203  0.7475  0.2374
    1sTOl     H 1012  14.646   1.646   0.622 -0.0317 -0.1727  0.6867
    1sTOl     O 1013  14.734   1.641   0.809 -0.3553 -0.3226  0.3303
    1sTOl     C 1014  14.867   1.637   0.850  0.5636 -0.0132 -0.2132
    1sTOl     H 1015  14.925   1.729   0.839  0.0695  0.4373  0.8239
    1sTOl     H 1016  14.899   1.564   0.776 -0.1072 -0.4856 -0.0426
    1sTOl     C 1017  14.885   1.592   0.991 -0.0239  0.0325  0.6626
    1sTOl     H 1018  14.839   1.496   1.013  0.6372 -0.3581  0.3711
    1sTOl     H 1019  14.989   1.564   1.009  0.0445  0.4024  0.8426
    1sTOl     O 1020  14.837   1.700   1.080 -0.0606  0.0970  0.4020
    1sTOl     C 1021  14.780   1.644   1.193 -0.2720 -0.1963 -0.3550
    1sTOl     H 1022  14.697   1.581   1.160  0.1668 -0.4359 -1.0081
    1sTOl     H 1023  14.746   1.715   1.269  0.4596 -0.0817 -0.1253
    1sTOl     H 1024  14.864   1.591   1.238 -0.0778  0.4502  0.0623
    1TO       C 1025  14.860   2.315   0.294 -0.0285 -0.0842  0.1800
    1TO       C 1026  14.831   2.185   0.289 -0.8747  0.4400  0.2255
    1TO       S 1027  14.720   2.409   0.350 -0.3263  0.4039 -0.2531
    1TO       O 1028  14.641   2.034   0.327  0.0253  0.7508 -0.1137
    1sTO      C 1029  14.651   1.946   0.215 -0.0153 -0.0608  0.0806
    1TO       H 1030  14.907   2.117   0.252 -1.9817 -1.3320  1.0425
    1sTO      H 1031  14.612   1.848   0.243 -3.3178  1.3427  0.9953
    1sTO      H 1032  14.754   1.931   0.183  0.0838 -2.2389  1.2082
    1sTO      C 1033  14.573   1.995   0.097  0.5023 -0.0899  0.0989
    1TO       C 1034  14.696   2.157   0.323 -0.3479  0.1208 -0.1137
    1TO       C 1035  14.622   2.267   0.373 -0.4017  1.0075 -0.2192
    1TOl      C 1036  15.183   2.503   0.162  0.6109  0.2562 -0.0932
    1TOl      C 1037  15.220   2.372   0.200  0.5404 -0.3340 -0.2372
    1TOl      S 1038  15.009   2.520   0.180  0.0726 -0.4566  0.2757
    1TOl      O 1039  15.355   2.341   0.202 -0.9029  0.0382 -0.2643
    1sTOl     C 1040  15.390   2.201   0.214 -0.3379  0.2676  0.0742
    1TOl      H 1041  15.112   2.203   0.298 -2.3015 -1.3019 -1.4410
    1sTOl     H 1042  15.491   2.177   0.182 -1.1539  0.0976 -2.5987
    1sTOl     H 1043  15.318   2.136   0.166  1.8803 -1.0241 -1.7123
    1sTOl     C 1044  15.398   2.167   0.362 -0.0872  0.3439 -0.1120
    1TOl      C 1045  15.108   2.304   0.259  0.2773 -0.4146  0.2973
    1TOl      C 1046  14.986   2.367   0.250 -0.3838  0.6690 -0.6548
    1TO       C 1047  15.449   2.760   0.036 -0.6669  0.2542  0.0721
    1TO       C 1048  15.329   2.802  -0.009  0.2123 -0.4164  0.1042
    1TO       S 1049  15.430   2.613   0.121  0.3434 -0.3704 -0.7659
    1TO       O 1050  15.087   2.745   0.004  0.0394 -0.3435  0.9113
    1sTO      C 1051  15.052   2.808  -0.123 -0.2251 -0.3780 -0.7185
    1TO       H 1052  15.320   2.902  -0.050 -1.1570 -0.0607  1.2014
    1sTO      H 1053  14.960   2.763  -0.161 -1.0469  0.1748  0.5137
    1sTO      H 1054  15.126   2.799  -0.202  1.4428 -1.2626  0.8774
    1sTO      C 1055  15.016   2.953  -0.099  0.2777  0.2832 -0.0099
    1TO       C 1056  15.216   2.719   0.036  0.2376 -0.5934 -0.1899
    1TO       C 1057  15.257   2.607   0.096 -0.0818 -0.7304  0.4209
    1TOl      C 1058  15.780   2.936  -0.081 -0.3418 -0.2654 -0.1300
    1TOl      C 1059  15.805   2.865   0.033 -0.4664 -0.0248 -0.0684
    1TOl      S 1060  15.614   2.908  -0.123 -0.2273  0.2259 -0.2258
    1TOl      O 1061  15.939   2.860   0.078  0.6356 -0.2271  0.1923
    1sTOl     C 1062  15.999   2.735   0.060  0.5684  0.1017 -0.0297
    1TOl      H 1063  15.695   2.756   0.190 -3.5967  0.6701  0.6276
    1sTOl     H 1064  15.929   2.666   0.012 -0.1209  1.1962 -0.6166
    1sTOl     H 1065  16.083   2.749  -0.008  0.7448 -2.7858 -0.5671
    1sTOl     C 1066  16.053   2.689   0.196  0.0570  0.1817 -0.0628
    1TOl      C 1067  15.695   2.801   0.092  0.7431 -0.4912 -0.1147
    1TOl      C 1068  15.581   2.815   0.015  1.0083 -0.1655  0.1334
    1sTO      H 1069  14.562   1.918   0.020  0.5898  0.1198 -0.1238
    1sTO      H 1070  14.625   2.075   0.045 -0.4940  0.3566 -0.2353
    1sTO      O 1071  14.442   2.054   0.139 -0.2675  0.3919  0.3279
    1sTO      C 1072  14.372   2.137   0.046 -0.3942  0.0311 -0.1734
    1sTO      H 1073  14.379   2.095  -0.054 -0.2627  0.5093 -0.3662
    1sTO      H 1074  14.428   2.228   0.025  0.3619 -0.4415 -0.2245
    1sTO      C 1075  14.232   2.154   0.105 -0.5204 -0.3936 -0.3957
    1sTO      H 1076  14.238   2.160   0.214  0.0823 -0.1378 -0.4411
    1sTO      H 1077  14.194   2.254   0.086 -0.1721 -0.2255 -0.2101
    1sTO      O 1078  14.159   2.040   0.066  0.6754  0.3586 -0.0657
    1sTO      C 1079  14.023   2.056   0.056  0.2519 -0.3722  0.1602
    1sTO      H 1080  13.981   2.100   0.146 -0.1588  0.2943 -0.3436
    1sTO      H 1081  14.025   2.127  -0.028  0.1011 -0.9412 -0.3292
    1sTO      C 1082  13.949   1.929   0.012 -0.1252  0.2404 -0.4996
    1sTO      H 1083  13.841   1.941   0.000 -0.2476 -0.2188  0.1040
    1sTO      H 1084  13.969   1.843   0.075 -0.7005  0.7800  0.4491
    1sTO      O 1085  14.002   1.899  -0.115 -0.2955  0.2017 -0.1697
    1sTO      C 1086  14.005   1.756  -0.143  0.2246 -0.2650  0.0420
    1sTO      H 1087  13.910   1.710  -0.115  0.2748 -0.3209  0.1242
    1sTO      H 1088  14.085   1.707  -0.087  0.6273 -0.4773 -0.6995
    1sTO      H 1089  14.014   1.731  -0.249 -0.0630 -0.0136 -0.0410
    1sTOl     H 1090  15.403   2.058   0.354  0.1485  0.3274  0.2164
    1sTOl     H 1091  15.309   2.189   0.421 -0.2005  0.0625 -0.1767
    1sTOl     O 1092  15.520   2.212   0.414  0.9162  0.3228 -0.6472
    1sTOl     C 1093  15.535   2.174   0.555 -0.2885 -0.7289  0.0980
    1sTOl     H 1094  15.547   2.065   0.558 -0.3662 -0.7382  0.0793
    1sTOl     H 1095  15.444   2.206   0.605  0.2949  0.9410  0.1334
    1sTOl     C 1096  15.661   2.248   0.617  0.0710 -0.0138 -0.2122
    1sTOl     H 1097  15.652   2.350   0.580 -0.3689 -0.2806 -0.8668
    1sTOl     H 1098  15.651   2.236   0.725 -0.1094 -0.5172 -0.2781
    1sTOl     O 1099  15.786   2.202   0.569 -0.1374  0.0745  0.5892
    1sTOl     C 1100  15.876   2.289   0.633  0.6578  0.1564  0.1178
    1sTOl     H 1101  15.863   2.391   0.596  0.4980  0.3004  0.5649
    1sTOl     H 1102  15.861   2.289   0.741 -0.0286 -0.3825  0.0263
    1sTOl     C 1103  16.022   2.258   0.613 -0.1004  0.4626  0.2093
    1sTOl     H 1104  16.075   2.348   0.644  0.0495  0.1625  0.8309
    1sTOl     H 1105  16.046   2.260   0.506 -0.1792  0.3936  0.1902
    1sTOl     O 1106  16.056   2.137   0.674 -0.1160  0.4178  0.3540
    1sTOl     C 1107  16.190   2.117   0.682 -0.0640  0.5432 -0.3087
    1sTOl     H 1108  16.225   2.029   0.736 -0.8383  0.3843 -0.0407
    1sTOl     H 1109  16.243   2.193   0.739  0.6837  0.0959 -0.4008
    1sTOl     H 1110  16.229   2.105   0.582  0.7157  0.3757  0.0108
    1sTO      H 1111  15.115   3.000  -0.102  0.6946 -0.5609  0.1895
    1sTO      H 1112  14.964   3.000  -0.183 -0.1761 -0.6841 -0.2795
    1sTO      O 1113  14.950   2.969   0.028  0.5873  0.2916  0.2634
    1sTO      C 1114  14.811   2.936   0.016  1.0463  0.1499 -0.5613
    1sTO      H 1115  14.764   3.001  -0.057  0.8259 -0.7866 -1.2780
    1sTO      H 1116  14.789   2.837  -0.024  0.1386  0.0780  0.0677
    1sTO      C 1117  14.736   2.971   0.137  0.6171  0.0142 -0.0634
    1sTO      H 1118  14.628   2.962   0.124  0.7634 -0.6981 -0.9147
    1sTO      H 1119  14.755   2.894   0.212  0.1983 -0.2860 -0.2602
    1sTO      O 1120  14.784   3.089   0.199  0.7674  0.1324  0.5409
    1sTO      C 1121  14.717   3.122   0.324 -0.2551  0.5403  0.5056
    1sTO      H 1122  14.609   3.118   0.311 -0.2047  0.9852 -0.1080
    1sTO      H 1123  14.750   3.063   0.410 -0.5006 -0.8331 -0.3028
    1sTO      C 1124  14.740   3.268   0.363  0.1458  0.5545 -0.3405
    1sTO      H 1125  14.845   3.286   0.386  0.0745 -0.0871  0.5607
    1sTO      H 1126  14.688   3.282   0.458  0.1010 -0.0845 -0.2648
    1sTO      O 1127  14.691   3.361   0.261  0.0501  0.9405 -0.6931
    1sTO      C 1128  14.560   3.404   0.297  0.0273  0.4404  0.1271
    1sTO      H 1129  14.525   3.470   0.218 -0.2802 -0.3183 -0.3829
    1sTO      H 1130  14.568   3.460   0.390 -0.5262  0.2059  0.3172
    1sTO      H 1131  14.485   3.327   0.317  0.4211 -0.0624 -0.2795
    1sTOl     H 1132  16.114   2.774   0.226  0.8563 -0.2230 -0.4997
    1sTOl     H 1133  15.970   2.667   0.263  0.2667 -0.5183 -0.0329
    1sTOl     O 1134  16.140   2.581   0.177  0.8307 -0.1718 -0.0670
    1sTOl     C 1135  16.178   2.530   0.303 -0.3611  0.4755 -0.4276
    1sTOl     H 1136  16.241   2.599   0.360 -0.6900  0.3658  0.0763
    1sTOl     H 1137  16.090   2.509   0.364  0.0210  0.0468 -0.0195
    1sTOl     C 1138  16.268   2.405   0.284  0.3166 -0.0659  0.2442
    1sTOl     H 1139  16.324   2.372   0.372  0.5828 -0.5769 -0.1067
    1sTOl     H 1140  16.337   2.420   0.201 -0.6063  0.1852 -0.4950
    1sTOl     O 1141  16.184   2.304   0.234 -0.5052 -0.2495 -0.2217
    1sTOl     C 1142  16.246   2.184   0.193  0.0989  0.4589  1.0248
    1sTOl     H 1143  16.349   2.204   0.163  0.1969 -0.5639  0.6701
    1sTOl     H 1144  16.193   2.155   0.103  0.9916  0.3673  0.5153
    1sTOl     C 1145  16.251   2.085   0.310  0.0212 -0.2097 -0.0049
    1sTOl     H 1146  16.294   1.988   0.285  0.3276  0.0743 -0.6006
    1sTOl     H 1147  16.328   2.123   0.377  0.9203 -1.1583 -0.4747
    1sTOl     O 1148  16.121   2.089   0.371 -0.4595 -0.5483  0.7964
    1sTOl     C 1149  16.086   1.974   0.441 -0.2527 -0.0237  0.3746
    1sTOl     H 1150  16.167   1.933   0.500 -0.2266  0.2479  0.5317
    1sTOl     H 1151  15.993   1.984   0.496 -0.5147  0.1532 -0.0879
    1sTOl     H 1152  16.051   1.902   0.366 -0.1079 -0.2357  0.5106
    1TO       C 1153  16.065   3.126  -0.274 -0.8195  0.5700  0.5925
    1TO       C 1154  15.951   3.153  -0.339 -0.4624  0.2781  0.4961
    1TO       S 1155  16.043   3.033  -0.130  0.3626 -0.0087 -0.4166
    1TO       O 1156  15.719   3.088  -0.343  0.4081  0.1246 -0.1567
    1sTO      C 1157  15.706   3.113  -0.479  0.2023  0.3425  0.2041
    1TO       H 1158  15.947   3.214  -0.428  0.1613  0.1548  0.3778
    1sTO      H 1159  15.728   3.215  -0.508  2.3182 -0.3168 -0.6383
    1sTO      H 1160  15.771   3.044  -0.533 -2.2471 -1.4327 -0.6918
    1sTO      C 1161  15.556   3.099  -0.521  0.6352  0.0189 -0.1119
    1TO       C 1162  15.839   3.088  -0.281 -0.6983  0.6109 -0.4761
    1TO       C 1163  15.870   3.023  -0.158 -0.5618  0.5565  0.2589
    1TOl      C 1164  16.400   3.291  -0.408  0.0758 -0.3554  0.2239
    1TOl      C 1165  16.426   3.162  -0.369 -0.4856 -0.0425  0.4375
    1TOl      S 1166  16.241   3.320  -0.353 -0.0593 -0.3632  0.0495
    1TOl      O 1167  16.554   3.112  -0.381  0.2885  0.1102 -0.1711
    1sTOl     C 1168  16.584   3.048  -0.501 -0.3558  0.4790  1.1505
    1TOl      H 1169  16.320   2.978  -0.305 -1.0196  0.2924  3.3347
    1sTOl     H 1170  16.660   3.095  -0.564 -2.0858 -0.5836 -1.9664
    1sTOl     H 1171  16.493   3.053  -0.560  0.6046  0.0662 -0.4446
    1sTOl     C 1172  16.614   2.897  -0.478  0.2102  0.0774 -0.4390
    1TOl      C 1173  16.313   3.083  -0.331 -0.1993 -0.3597  0.0865
    1TOl      C 1174  16.198   3.157  -0.320 -0.2837  0.4681 -0.1284
    1TO       C 1175  16.687   3.562  -0.449  0.2630  0.4220 -0.0946
    1TO       C 1176  16.574   3.605  -0.511  0.4371  0.2969  0.3779
    1TO       S 1177  16.662   3.400  -0.388  0.2076 -0.3911  0.1536
    1TO       O 1178  16.349   3.540  -0.548  0.0596  0.5331 -0.2674
    1sTO      C 1179  16.335   3.594  -0.676 -0.5717 -0.6410  0.4249
    1TO       H 1180  16.570   3.707  -0.549  1.3796  0.1266 -0.2151
    1sTO      H 1181  16.238   3.572  -0.720 -0.8555  1.9484 -0.4007
    1sTO      H 1182  16.410   3.568  -0.750 -0.3384  0.9538  0.0532
    1sTO      C 1183  16.318   3.747  -0.660  0.1383 -0.4037 -0.1957
    1TO       C 1184  16.467   3.509  -0.503 -0.3791 -0.3867  0.6104
    1TO       C 1185  16.497   3.394  -0.436 -0.3321 -0.5727  0.1433
    1TOl      C 1186  17.075   3.656  -0.393  0.0422  0.3137 -0.3197
    1TOl      C 1187  17.010   3.770  -0.446  0.1417  0.1560  0.1099
    1TOl      S 1188  16.957   3.528  -0.385 -0.0677  0.2565  0.6853
    1TOl      O 1189  17.078   3.892  -0.454 -0.4035 -0.6658 -0.0344
    1sTOl     C 1190  17.019   4.016  -0.442  0.0385  0.7824  0.1927
    1TOl      H 1191  16.800   3.825  -0.509  0.1017  0.2608  0.2956
    1sTOl     H 1192  16.936   4.017  -0.513 -1.1899 -2.6567  1.3654
    1sTOl     H 1193  16.978   4.029  -0.341  0.8723  1.0641  0.4996
    1sTOl     C 1194  17.112   4.138  -0.459 -0.6115  0.1911  0.1068
    1TOl      C 1195  16.868   3.751  -0.468 -0.2017 -0.3731 -0.3268
    1TOl      C 1196  16.822   3.621  -0.444 -0.1466 -0.4351  0.8930
    1sTO      H 1197  15.497   3.189  -0.502  0.2817 -0.3142  0.4070
    1sTO      H 1198  15.547   3.096  -0.629 -0.9547 -0.0927 -0.0119
    1sTO      O 1199  15.508   2.976  -0.475 -0.0137  0.0445  0.6794
    1sTO      C 1200  15.365   2.957  -0.504 -0.5034 -0.1294 -1.1421
    1sTO      H 1201  15.328   2.871  -0.448 -0.4812  0.3624 -0.3620
    1sTO      H 1202  15.313   3.048  -0.475 -0.3704 -0.4215  0.0347
    1sTO      C 1203  15.333   2.938  -0.651  0.0793 -0.6753  0.1927
    1sTO      H 1204  15.373   3.021  -0.709 -0.8130 -0.0592  0.4232
    1sTO      H 1205  15.226   2.923  -0.666 -0.0031 -0.0073  0.0809
    1sTO      O 1206  15.402   2.825  -0.695  0.1894  0.2374  0.3596
    1sTO      C 1207  15.378   2.787  -0.833 -0.4824 -0.6807 -0.0079
    1sTO      H 1208  15.409   2.867  -0.901 -0.0188 -0.5712  0.3234
    1sTO      H 1209  15.271   2.773  -0.850 -0.7106  0.7527  0.1344
    1sTO      C 1210  15.456   2.655  -0.875  0.1178 -0.3986  0.2703
    1sTO      H 1211  15.402   2.624  -0.965 -0.0379  0.0536  0.2031
    1sTO      H 1212  15.554   2.686  -0.911 -0.1976  0.0643 -0.2001
    1sTO      O 1213  15.464   2.558  -0.771 -0.5065 -0.3210 -0.3912
    1sTO      C 1214  15.526   2.431  -0.804 -0.1622  0.0840 -0.1358
    1sTO      H 1215  15.461   2.375  -0.871 -0.4600  0.6410 -0.3135
    1sTO      H 1216  15.624   2.428  -0.851 -0.2144 -0.5971 -0.2075
    1sTO      H 1217  15.539   2.379  -0.708 -0.6601  0.6990  0.2715
    1sTOl     H 1218  16.657   2.858  -0.570  0.6911 -0.1352 -0.1236
    1sTOl     H 1219  16.527   2.834  -0.458  0.3644  0.2525  0.8971
    1sTOl     O 1220  16.716   2.881  -0.372  0.5255 -0.1551 -0.7698
    1sTOl     C 1221  16.848   2.912  -0.398 -0.1482 -0.0230 -0.5696
    1sTOl     H 1222  16.842   3.016  -0.431  0.1642  0.0038 -0.5436
    1sTOl     H 1223  16.877   2.858  -0.488  0.0221 -0.0389 -0.5066
    1sTOl     C 1224  16.948   2.896  -0.276 -0.1576 -0.4978 -0.1160
    1sTOl     H 1225  17.049   2.936  -0.289 -0.1209 -0.5001  0.1531
    1sTOl     H 1226  16.910   2.951  -0.190  0.2498 -0.0109 -0.2430
    1sTOl     O 1227  16.955   2.748  -0.256  0.2879 -0.6243 -0.3813
    1sTOl     C 1228  17.032   2.719  -0.138  0.2094  0.2441  0.1022
    1sTOl     H 1229  17.136   2.742  -0.163  0.0118  0.1522 -0.8540
    1sTOl     H 1230  17.006   2.792  -0.062  0.1152 -0.4489  0.7459
    1sTOl     C 1231  17.009   2.576  -0.080 -0.0234  0.2926 -0.2871
    1sTOl     H 1232  17.073   2.557   0.006 -0.7457 -0.1122  0.1687
    1sTOl     H 1233  17.034   2.503  -0.157 -0.2221 -0.2918  0.1934
    1sTOl     O 1234  16.874   2.560  -0.036  0.1825 -0.4349 -0.0641
    1sTOl     C 1235  16.825   2.639   0.073 -0.4521  0.4672  0.2515
    1sTOl     H 1236  16.762   2.588   0.146 -0.0279  0.2444  0.4614
    1sTOl     H 1237  16.766   2.726   0.042 -0.4834  0.6151  0.7201
    1sTOl     H 1238  16.903   2.685   0.133 -0.4703  0.3639  0.3540
    1sTO      H 1239  16.222   3.781  -0.700  0.2591 -0.1601 -0.2807
    1sTO      H 1240  16.326   3.792  -0.561 -0.1397  0.1685 -0.4313
    1sTO      O 1241  16.427   3.795  -0.731  0.1251  0.2706  0.0008
    1sTO      C 1242  16.456   3.931  -0.706  0.4305  0.6792 -0.1995
    1sTO      H 1243  16.366   3.992  -0.712  0.2760  0.6275  1.1355
    1sTO      H 1244  16.513   3.947  -0.614  0.3553 -0.3090  0.0345
    1sTO      C 1245  16.546   3.984  -0.813  0.6256  0.1102  0.3339
    1sTO      H 1246  16.495   3.985  -0.909  0.1555  0.2833  0.5812
    1sTO      H 1247  16.569   4.089  -0.794  0.6795  0.2474 -0.4621
    1sTO      O 1248  16.671   3.919  -0.806  0.1363 -0.0657  0.4836
    1sTO      C 1249  16.757   3.961  -0.909  0.0825  0.3529  0.1629
    1sTO      H 1250  16.743   3.913  -1.006 -0.4248  0.7438  0.0357
    1sTO      H 1251  16.743   4.065  -0.939 -0.0078  0.3248  0.1040
    1sTO      C 1252  16.899   3.952  -0.858 -0.1876  0.3874  0.4194
    1sTO      H 1253  16.931   4.007  -0.770 -0.2475  0.8895  0.1277
    1sTO      H 1254  16.964   3.981  -0.940  0.1508  0.3518  0.6744
    1sTO      O 1255  16.930   3.810  -0.831 -0.0392 -0.4677  0.1173
    1sTO      C 1256  17.066   3.791  -0.795 -0.3114  0.1356 -0.0435
    1sTO      H 1257  17.140   3.811  -0.873 -0.1990 -0.0776  0.0070
    1sTO      H 1258  17.072   3.685  -0.773  0.8284  0.2325  0.2021
    1sTO      H 1259  17.099   3.848  -0.708 -0.9615  0.4823 -0.0177
    1sTOl     H 1260  17.050   4.220  -0.495  0.1497  0.9135  0.3948
    1sTOl     H 1261  17.159   4.164  -0.364 -0.1655 -0.4001  0.0496
    1sTOl     O 1262  17.207   4.108  -0.553  0.4500  0.3668  0.4558
    1sTOl     C 1263  17.270   4.230  -0.598  0.3595 -0.1918  0.1564
    1sTOl     H 1264  17.221   4.301  -0.665  0.2384 -0.0197  0.4300
    1sTOl     H 1265  17.284   4.290  -0.508 -0.2127 -0.2172  0.2665
    1sTOl     C 1266  17.407   4.189  -0.664 -0.3147  0.4080 -0.3209
    1sTOl     H 1267  17.482   4.266  -0.680 -0.1237  0.2365 -0.2567
    1sTOl     H 1268  17.394   4.158  -0.768 -0.2716  0.0576 -0.2264
    1sTOl     O 1269  17.465   4.077  -0.591  0.0756 -0.3224 -0.3618
    1sTOl     C 1270  17.513   4.132  -0.467  0.1258  0.3764  0.0753
    1sTOl     H 1271  17.429   4.177  -0.414  0.0795 -0.4554  0.7234
    1sTOl     H 1272  17.581   4.216  -0.480  0.1613  0.3940  0.3610
    1sTOl     C 1273  17.597   4.037  -0.374  0.1934  0.4715  0.1880
    1sTOl     H 1274  17.696   4.029  -0.417  0.0373 -0.2061 -0.0482
    1sTOl     H 1275  17.605   4.078  -0.273 -0.0422  0.2918  0.2817
    1sTOl     O 1276  17.532   3.904  -0.361  0.4624  0.0642 -0.0349
    1sTOl     C 1277  17.451   3.881  -0.242  0.2130  0.2583  0.2204
    1sTOl     H 1278  17.399   3.973  -0.217 -0.6284 -0.1062 -0.1457
    1sTOl     H 1279  17.371   3.811  -0.264  0.2992 -0.1965  1.2774
    1sTOl     H 1280  17.513   3.848  -0.158  1.3082 -0.1230 -0.7104
    1END      H 1281   3.238   3.560   3.113  0.6572  0.3048  0.3860
    1END      H 1282  17.179   3.655  -0.362  0.1067 -0.1834 -0.5528
    1TO       C 1283   3.148   3.369   3.439 -0.0367 -0.0683 -0.2615
    1TO       C 1284   3.046   3.351   3.525 -0.9537  0.0826  0.7137
    1TO       S 1285   3.105   3.473   3.307  0.0305 -0.1883  0.0488
    1TO       O 1286   2.802   3.403   3.525 -0.3026  0.0622 -0.6923
    1sTO      C 1287   2.725   3.277   3.531  0.2962  0.2628  0.4184
    1TO       H 1288   3.058   3.284   3.609  2.2124  1.6510  1.6527
    1sTO      H 1289   2.784   3.217   3.462  0.4421  1.4107 -0.4870
    1sTO      H 1290   2.625   3.278   3.489  0.9440 -1.2338 -1.2739
    1sTO      C 1291   2.734   3.202   3.664 -0.3396  0.2754 -0.6469
    1TO       C 1292   2.928   3.407   3.469  0.8336  0.2203 -0.7261
    1TO       C 1293   2.937   3.481   3.355  0.1817  0.1730 -0.2058
    1TOl      C 1294   3.515   3.240   3.392 -0.0294  0.0362  0.9666
    1TOl      C 1295   3.474   3.194   3.520 -0.6257 -0.2092 -0.6304
    1TOl      S 1296   3.385   3.334   3.312 -0.3522 -0.0934  0.1734
    1TOl      O 1297   3.554   3.123   3.610  0.2355  0.3527  0.1045
    1sTOl     C 1298   3.510   2.994   3.653 -0.9902  0.7384  0.0600
    1TOl      H 1299   3.290   3.216   3.643 -0.1950  0.3709 -0.3744
    1sTOl     H 1300   3.587   2.930   3.610  2.3000  3.9640  0.6429
    1sTOl     H 1301   3.409   2.973   3.619 -1.5637  1.8311  1.0212
    1sTOl     C 1302   3.500   2.989   3.805  0.2916 -0.7550  0.3953
    1TOl      C 1303   3.340   3.237   3.549  0.2437  0.6406 -0.0812
    1TOl      C 1304   3.279   3.320   3.449 -0.9717  0.0573 -0.2067
    1TO       C 1305   3.803   3.141   3.146 -0.0632  0.0911  0.7771
    1TO       C 1306   3.870   3.200   3.254  0.8337  0.1433  0.1936
    1TO       S 1307   3.633   3.137   3.166  0.0737 -0.2693 -0.4669
    1TO       O 1308   3.798   3.283   3.481  0.6348  0.1858 -0.4573
    1sTO      C 1309   3.873   3.202   3.573  0.4918 -0.1893  0.5404
    1TO       H 1310   3.978   3.200   3.262  0.6961  0.0060  3.1096
    1sTO      H 1311   3.936   3.128   3.524 -0.3686 -1.0668  0.7113
    1sTO      H 1312   3.807   3.138   3.632 -2.3068  0.7134 -1.3853
    1sTO      C 1313   3.943   3.292   3.668 -0.3709 -0.2682  0.0741
    1TO       C 1314   3.768   3.238   3.355 -0.7926 -1.0355 -0.2358
    1TO       C 1315   3.636   3.217   3.319 -0.5203 -0.6007 -0.0734
    1TOl      C 1316   4.055   3.039   2.869  0.2447 -1.0168 -0.6430
    1TOl      C 1317   3.936   2.983   2.833  0.7430  0.2384  0.0240
    1TOl      S 1318   4.041   3.126   3.019 -0.0752  0.0582 -0.0448
    1TOl      O 1319   3.926   2.915   2.715  0.0691 -0.7342 -0.2382
    1sTOl     C 1320   3.868   2.790   2.715 -0.0907  0.1458 -0.8728
    1TOl      H 1321   3.723   2.990   2.914 -0.3994  1.4655  0.2454
    1sTOl     H 1322   3.939   2.716   2.678  0.4032  1.1293 -1.9328
    1sTOl     H 1323   3.843   2.758   2.816 -1.8175 -2.7362 -2.0827
    1sTOl     C 1324   3.743   2.795   2.634 -0.1752  0.3885 -0.3612
    1TOl      C 1325   3.829   3.010   2.921  0.1179 -0.7657 -0.2187
    1TOl      C 1326   3.873   3.082   3.026 -0.5246 -0.1285 -0.1660
    1sTO      H 1327   2.654   3.129   3.659 -0.3718  0.2951 -0.4276
    1sTO      H 1328   2.830   3.157   3.691 -0.4512  0.0732 -0.5843
    1sTO      O 1329   2.703   3.281   3.776 -0.2568 -0.5923  0.2409
    1sTO      C 1330   2.758   3.227   3.894  0.2468  0.4214  0.4704
    1sTO      H 1331   2.708   3.131   3.910 -0.2224  0.4524 -0.6756
    1sTO      H 1332   2.864   3.203   3.890  0.1024 -0.1632 -0.0499
    1sTO      C 1333   2.736   3.324   4.010  0.2343  0.0297 -0.6091
    1sTO      H 1334   2.628   3.328   4.015  0.2582  0.1968 -0.2296
    1sTO      H 1335   2.786   3.287   4.100 -0.6962 -0.0960 -0.1316
    1sTO      O 1336   2.776   3.454   3.970 -0.8038 -0.0004 -0.5856
    1sTO      C 1337   2.772   3.554   4.077  0.9941 -0.6015 -0.6934
    1sTO      H 1338   2.834   3.512   4.156  0.5664  0.6076  0.3190
    1sTO      H 1339   2.819   3.640   4.029 -0.2840  0.6595  0.2512
    1sTO      C 1340   2.627   3.603   4.116 -0.5843 -0.3632  0.0144
    1sTO      H 1341   2.592   3.523   4.181  0.1233 -0.8275 -0.1504
    1sTO      H 1342   2.626   3.701   4.163 -0.1823 -0.5476  0.4182
    1sTO      O 1343   2.544   3.589   4.006 -0.0263  0.0307  0.2640
    1sTO      C 1344   2.409   3.611   4.044 -0.0415  0.0362 -0.4870
    1sTO      H 1345   2.355   3.615   3.949 -0.0103  0.5386 -0.4863
    1sTO      H 1346   2.363   3.532   4.103 -0.1280  0.4661  0.0388
    1sTO      H 1347   2.411   3.712   4.086 -0.1308  0.0154 -0.4294
    1sTOl     H 1348   3.596   3.007   3.853  0.2503  0.3484  0.0755
    1sTOl     H 1349   3.465   2.893   3.843 -0.1287 -0.7736 -0.0301
    1sTOl     O 1350   3.411   3.095   3.848 -1.0345  0.8115 -0.1040
    1sTOl     C 1351   3.403   3.105   3.994  0.2349 -0.8658 -0.3297
    1sTOl     H 1352   3.500   3.116   4.042 -0.2869 -0.7112  0.7274
    1sTOl     H 1353   3.364   3.009   4.029  0.3277 -0.8033 -0.0517
    1sTOl     C 1354   3.333   3.234   4.031 -0.9400 -0.0736  0.0081
    1sTOl     H 1355   3.339   3.245   4.139 -0.6302  0.3749 -0.0526
    1sTOl     H 1356   3.396   3.309   3.983 -0.5919 -0.4734 -0.1725
    1sTOl     O 1357   3.203   3.250   3.978  0.1574  0.0547  0.1682
    1sTOl     C 1358   3.150   3.380   3.998 -0.1009 -0.3382 -0.5812
    1sTOl     H 1359   3.054   3.386   3.947 -0.2354  1.0168 -0.2006
    1sTOl     H 1360   3.201   3.454   3.937 -0.5730  0.1366 -0.4050
    1sTOl     C 1361   3.125   3.424   4.140  0.0896 -0.2360 -0.2166
    1sTOl     H 1362   3.060   3.511   4.131  1.0508  0.4737 -0.4202
    1sTOl     H 1363   3.210   3.451   4.201  0.0970 -0.3257 -0.1862
    1sTOl     O 1364   3.053   3.326   4.209  0.1488  0.5412  0.7721
    1sTOl     C 1365   3.004   3.372   4.334  0.0955 -0.0424  0.1452
    1sTOl     H 1366   2.947   3.293   4.384 -0.4807 -0.0190 -0.4570
    1sTOl     H 1367   2.928   3.450   4.334 -0.3105 -0.4291 -0.0383
    1sTOl     H 1368   3.088   3.397   4.399  0.3354  0.0332 -0.1920
    1sTO      H 1369   3.876   3.345   3.737 -0.2055  0.0161  0.0186
    1sTO      H 1370   3.998   3.223   3.733 -0.1119 -0.0463  0.0944
    1sTO      O 1371   4.039   3.374   3.596 -0.3718 -1.0476 -0.6860
    1sTO      C 1372   4.124   3.453   3.685  0.7376  0.9746  0.6109
    1sTO      H 1373   4.175   3.380   3.748  0.0696  0.1633  0.2291
    1sTO      H 1374   4.192   3.492   3.610  0.1692 -0.5902 -0.7794
    1sTO      C 1375   4.059   3.568   3.762  0.3927  0.1378 -0.1156
    1sTO      H 1376   3.989   3.538   3.840  0.3135 -1.0382 -0.6175
    1sTO      H 1377   4.139   3.624   3.809  0.8326  0.3549 -1.0926
    1sTO      O 1378   3.990   3.643   3.668  0.7383  0.2133  0.3517
    1sTO      C 1379   3.944   3.766   3.726 -0.2211 -0.4240  0.2591
    1sTO      H 1380   4.019   3.796   3.799  0.1386  0.0916 -0.3130
    1sTO      H 1381   3.954   3.844   3.651 -0.4752 -0.4291  0.2209
    1sTO      C 1382   3.805   3.751   3.783  0.1179  0.1448  0.4922
    1sTO      H 1383   3.800   3.668   3.853 -0.1898 -0.2574  0.0024
    1sTO      H 1384   3.736   3.714   3.708  0.6317  0.0750  0.0445
    1sTO      O 1385   3.765   3.865   3.850  0.2186 -0.4933  1.0673
    1sTO      C 1386   3.621   3.881   3.850 -0.1172  0.1421  0.2012
    1sTO      H 1387   3.567   3.816   3.920 -0.3357  0.6676  0.5253
    1sTO      H 1388   3.586   3.854   3.750  0.5100  0.4078 -0.0919
    1sTO      H 1389   3.590   3.982   3.876 -0.2253  0.1482  0.0508
    1sTOl     H 1390   3.683   2.706   2.654 -0.3099  0.2770 -1.2312
    1sTOl     H 1391   3.694   2.890   2.652  0.1745  0.5015  0.0396
    1sTOl     O 1392   3.792   2.793   2.506 -0.0672  0.1364 -0.5604
    1sTOl     C 1393   3.685   2.774   2.415 -0.5839  0.0744 -0.5563
    1sTOl     H 1394   3.663   2.669   2.433 -0.1294  0.0921  0.1377
    1sTOl     H 1395   3.590   2.824   2.437 -0.6882 -0.2796 -0.1992
    1sTOl     C 1396   3.725   2.795   2.271  0.3190 -0.1968  0.6251
    1sTOl     H 1397   3.729   2.901   2.245 -0.5447 -0.3543 -0.2431
    1sTOl     H 1398   3.652   2.758   2.199  0.5884  0.6349 -0.0957
    1sTOl     O 1399   3.845   2.729   2.235 -0.5315  0.0765  0.1207
    1sTOl     C 1400   3.876   2.740   2.094  0.5709  0.1848 -0.0459
    1sTOl     H 1401   3.841   2.838   2.061  0.2063 -0.0113 -0.2419
    1sTOl     H 1402   3.824   2.661   2.040 -0.3691 -0.0870  1.1953
    1sTOl     C 1403   4.016   2.716   2.061  0.1679 -0.4104  0.1086
    1sTOl     H 1404   4.031   2.711   1.953 -0.4804 -0.0375 -0.0034
    1sTOl     H 1405   4.058   2.806   2.108  0.0741 -0.3071 -0.0042
    1sTOl     O 1406   4.046   2.586   2.112  0.3114 -0.3171  0.0852
    1sTOl     C 1407   4.180   2.562   2.094  0.3118 -0.3645 -0.0226
    1sTOl     H 1408   4.188   2.559   1.985  0.3735  0.1685 -0.0380
    1sTOl     H 1409   4.238   2.645   2.134  0.0433 -0.0885 -0.1945
    1sTOl     H 1410   4.214   2.464   2.126  0.0888 -0.2811  0.4742
    1TO       C 1411   4.384   3.070   2.646  0.0818 -0.2536  0.3298
    1TO       C 1412   4.281   3.135   2.588  0.1630  0.7141  0.6938
    1TO       S 1413   4.331   3.012   2.802 -0.1182 -0.2216 -0.1413
    1TO       O 1414   4.047   3.190   2.628 -0.1973  0.0177  0.1733
    1sTO      C 1415   4.017   3.312   2.691  0.3702 -0.5718  0.0869
    1TO       H 1416   4.288   3.183   2.492  5.7336 -2.0742 -0.6964
    1sTO      H 1417   4.081   3.334   2.776  3.7308 -1.0484 -2.1466
    1sTO      H 1418   3.911   3.312   2.716  0.1597 -0.5159 -0.7798
    1sTO      C 1419   4.017   3.424   2.591  0.2762 -0.1092 -0.2123
    1TO       C 1420   4.164   3.128   2.664  0.0138 -0.0974 -0.2349
    1TO       C 1421   4.168   3.056   2.779 -0.0674 -0.1759  0.5435
    1TOl      C 1422   4.757   3.070   2.501 -0.3547 -0.0601 -0.4130
    1TOl      C 1423   4.750   2.977   2.603  0.7533  0.4909  0.2669
    1TOl      S 1424   4.597   3.144   2.478  0.0127  0.3412 -0.0642
    1TOl      O 1425   4.851   2.889   2.632  0.3944  0.9797 -0.9241
    1sTOl     C 1426   4.961   2.934   2.707 -0.0199  0.4539 -0.4012
    1TOl      H 1427   4.585   2.917   2.749 -0.6455  0.2994  0.2290
    1sTOl     H 1428   4.985   3.031   2.661 -2.5758  1.7022  0.6964
    1sTOl     H 1429   5.048   2.869   2.699  0.1547  0.8584 -2.7242
    1sTOl     C 1430   4.913   2.953   2.849  0.1760 -0.3876  0.2263
    1TOl      C 1431   4.615   2.977   2.664  0.5047  0.3797  0.6751
    1TOl      C 1432   4.522   3.061   2.612 -0.7079 -1.0532 -0.3142
    1TO       C 1433   5.077   3.158   2.300 -0.1274  0.2727 -0.5422
    1TO       C 1434   5.044   3.259   2.383 -0.1077 -0.6936  0.9241
    1TO       S 1435   4.956   3.035   2.301 -0.1149 -0.1082 -0.0405
    1TO       O 1436   4.884   3.306   2.560  0.7437 -0.1175  0.1799
    1sTO      C 1437   4.800   3.414   2.504  0.0029 -0.0703 -0.1881
    1TO       H 1438   5.103   3.349   2.397 -1.4192  0.5411 -0.9290
    1sTO      H 1439   4.696   3.382   2.514 -0.4414  1.4088  0.1783
    1sTO      H 1440   4.823   3.413   2.398  0.0032 -3.3900 -0.2792
    1sTO      C 1441   4.832   3.548   2.559 -0.1909 -0.2478  0.4909
    1TO       C 1442   4.932   3.226   2.463 -0.5547 -0.9194 -0.6929
    1TO       C 1443   4.870   3.118   2.428 -0.3486 -0.4964  0.1638
    1TOl      C 1444   5.392   3.190   2.066 -0.5987 -0.2677  0.7044
    1TOl      C 1445   5.324   3.083   2.027  0.5206 -0.1933 -0.3241
    1TOl      S 1446   5.311   3.274   2.197 -0.2856 -0.4354  0.3265
    1TOl      O 1447   5.386   3.009   1.935 -0.4633  0.0387  0.3040
    1sTOl     C 1448   5.468   2.903   1.980  0.2370 -0.1364  0.3581
    1TOl      H 1449   5.136   2.977   2.070  0.0896  0.9822 -1.2753
    1sTOl     H 1450   5.493   2.914   2.086 -0.1579  0.6864  0.3669
    1sTOl     H 1451   5.403   2.817   1.966  0.3811 -0.0875 -0.6342
    1sTOl     C 1452   5.599   2.893   1.910 -0.5690  0.6853 -0.1327
    1TOl      C 1453   5.205   3.057   2.095  0.2889  0.3051  0.5258
    1TOl      C 1454   5.181   3.155   2.193 -0.2315 -0.0803  0.3558
    1sTO      H 1455   3.925   3.438   2.535  0.2699  0.8950  0.0231
    1sTO      H 1456   4.023   3.516   2.650 -0.6709 -0.3691  0.3057
    1sTO      O 1457   4.135   3.413   2.502  0.5238 -0.3217  0.5332
    1sTO      C 1458   4.140   3.511   2.396 -0.8537 -0.6498  0.7318
    1sTO      H 1459   4.094   3.478   2.303  0.2036 -0.1462  0.0176
    1sTO      H 1460   4.081   3.599   2.421  0.1209  0.5052 -0.9032
    1sTO      C 1461   4.283   3.560   2.371 -0.1858  0.4435 -0.1391
    1sTO      H 1462   4.274   3.626   2.284  0.0330  0.2997 -0.2714
    1sTO      H 1463   4.325   3.611   2.458 -0.1119  0.0879  0.0347
    1sTO      O 1464   4.370   3.450   2.339  0.1239 -0.4546  0.4172
    1sTO      C 1465   4.334   3.386   2.219 -0.6062  0.8767 -0.4669
    1sTO      H 1466   4.245   3.324   2.227 -0.0542 -0.0094 -0.9643
    1sTO      H 1467   4.320   3.452   2.133  0.0114  0.7831 -0.6446
    1sTO      C 1468   4.438   3.280   2.171  0.8004 -0.3177  0.0626
    1sTO      H 1469   4.423   3.184   2.219  0.0098 -0.3197 -0.1829
    1sTO      H 1470   4.430   3.267   2.063 -0.6355 -0.1105  0.1284
    1sTO      O 1471   4.566   3.322   2.190  0.1319 -0.6934  0.6973
    1sTO      C 1472   4.658   3.231   2.124  0.0650  0.1515  0.1811
    1sTO      H 1473   4.639   3.132   2.166  0.0526 -0.2916 -0.8148
    1sTO      H 1474   4.764   3.250   2.141 -0.1722  0.5819  1.2012
    1sTO      H 1475   4.651   3.244   2.016  0.1582 -0.4013  0.1034
    1sTOl     H 1476   4.839   3.033   2.856  0.2471 -0.2796 -0.2473
    1sTOl     H 1477   5.002   2.985   2.903  0.0547  0.0025  0.1981
    1sTOl     O 1478   4.847   2.845   2.909 -1.1387  0.1867 -0.4739
    1sTOl     C 1479   4.805   2.879   3.040  0.2505  0.0479  0.1411
    1sTOl     H 1480   4.734   2.803   3.074  0.0070  0.3756  0.3724
    1sTOl     H 1481   4.760   2.978   3.040  0.5244  0.1776 -0.4701
    1sTOl     C 1482   4.913   2.888   3.146  0.5790  0.2143  0.4686
    1sTOl     H 1483   4.970   2.980   3.134 -0.3271  0.6367 -0.8815
    1sTOl     H 1484   4.854   2.895   3.238 -0.2288  0.2372 -0.0359
    1sTOl     O 1485   4.997   2.781   3.146 -0.2635  0.2142 -0.5506
    1sTOl     C 1486   5.085   2.794   3.258  0.3619  0.0284 -0.0567
    1sTOl     H 1487   5.131   2.893   3.260 -0.5688  0.4845 -0.7114
    1sTOl     H 1488   5.027   2.797   3.350  0.4176  0.2382 -0.0270
    1sTOl     C 1489   5.179   2.681   3.257 -0.1738  0.3859  0.1720
    1sTOl     H 1490   5.134   2.590   3.295 -0.8983  0.8185  0.3638
    1sTOl     H 1491   5.269   2.706   3.313  0.3504  0.2219 -0.5777
    1sTOl     O 1492   5.226   2.654   3.122  0.3965 -1.0989  0.5227
    1sTOl     C 1493   5.309   2.546   3.121 -0.0121 -0.1477  0.3594
    1sTOl     H 1494   5.403   2.584   3.158 -0.0978  0.1713  0.2544
    1sTOl     H 1495   5.322   2.509   3.019  0.3524 -0.2326  0.4338
    1sTOl     H 1496   5.277   2.460   3.180 -0.0291 -0.0712  0.4608
    1sTO      H 1497   4.788   3.572   2.656 -0.4740  0.2088  0.2510
    1sTO      H 1498   4.936   3.550   2.590 -0.1041  0.3044  0.1704
    1sTO      O 1499   4.802   3.646   2.460 -0.3624 -0.6773  0.3718
    1sTO      C 1500   4.662   3.668   2.450  0.0112 -0.0600 -0.3432
    1sTO      H 1501   4.624   3.598   2.376 -0.2596  0.0083 -0.2688
    1sTO      H 1502   4.620   3.649   2.549  0.1999  0.5983 -0.1304
    1sTO      C 1503   4.637   3.810   2.421  0.3424 -0.2999 -0.1681
    1sTO      H 1504   4.623   3.833   2.316 -0.2528  0.2614  0.0277
    1sTO      H 1505   4.546   3.838   2.474  0.4065  0.1567 -0.2974
    1sTO      O 1506   4.741   3.890   2.480  0.6486 -0.0662  0.8954
    1sTO      C 1507   4.822   3.946   2.376 -0.6036 -0.4274  0.2574
    1sTO      H 1508   4.857   3.862   2.316 -0.0550  0.0152 -0.0531
    1sTO      H 1509   4.765   4.008   2.306 -0.3777 -0.4372  0.0643
    1sTO      C 1510   4.937   3.998   2.452 -0.4631  0.0720  0.3763
    1sTO      H 1511   5.015   4.045   2.391 -0.5241 -0.1122  0.1520
    1sTO      H 1512   4.983   3.914   2.505  0.1768 -0.0108 -0.2936
    1sTO      O 1513   4.897   4.087   2.555  0.2695 -0.8702 -0.2142
    1sTO      C 1514   4.885   4.221   2.495 -0.3785 -0.6005  0.0533
    1sTO      H 1515   4.822   4.280   2.562 -0.2708 -0.6512  0.2014
    1sTO      H 1516   4.829   4.212   2.402 -0.9173  0.3262  0.2762
    1sTO      H 1517   4.979   4.270   2.472 -0.7207  0.0343 -0.0124
    1sTOl     H 1518   5.576   2.826   1.827 -0.0340  0.7789 -0.3584
    1sTOl     H 1519   5.635   2.984   1.862  0.0788  0.5855  0.1547
    1sTOl     O 1520   5.684   2.835   2.006  0.1891  0.2288 -0.5397
    1sTOl     C 1521   5.798   2.772   1.938  0.1926 -0.0879  0.2475
    1sTOl     H 1522   5.835   2.837   1.859 -0.1739 -0.0253  0.1276
    1sTOl     H 1523   5.875   2.770   2.016 -0.2682 -0.3820  0.7033
    1sTOl     C 1524   5.782   2.636   1.877 -0.0721 -0.1019  0.4582
    1sTOl     H 1525   5.715   2.651   1.792  0.2962 -0.1852  0.1486
    1sTOl     H 1526   5.878   2.588   1.853 -0.3549 -0.4391 -0.0121
    1sTOl     O 1527   5.712   2.560   1.980 -0.0799  0.1995 -0.3325
    1sTOl     C 1528   5.675   2.433   1.937 -0.1597 -0.5781 -0.2922
    1sTOl     H 1529   5.599   2.444   1.860 -0.5009 -0.2941  0.0797
    1sTOl     H 1530   5.759   2.377   1.897  0.0011 -0.2594 -0.4036
    1sTOl     C 1531   5.629   2.343   2.050  0.6269  0.0022 -0.4807
    1sTOl     H 1532   5.711   2.310   2.115  0.2521  0.2629  0.1318
    1sTOl     H 1533   5.588   2.246   2.021  0.7553 -0.3233  0.4046
    1sTOl     O 1534   5.531   2.410   2.134  0.1785  0.5626 -0.1079
    1sTOl     C 1535   5.501   2.338   2.252  0.1405  0.0552  0.0289
    1sTOl     H 1536   5.438   2.389   2.324  0.2087  0.0374  0.1008
    1sTOl     H 1537   5.445   2.255   2.209  0.1438 -0.1731  0.4592
    1sTOl     H 1538   5.591   2.291   2.292  0.3901  0.4204 -0.0934
    1TO       C 1539   5.751   3.261   1.938 -0.8838 -0.0215  0.1596
    1TO       C 1540   5.664   3.293   1.842  0.3899 -0.9632 -0.1978
    1TO       S 1541   5.666   3.200   2.070  0.6872 -0.0387 -0.3767
    1TO       O 1542   5.419   3.313   1.821 -0.0981  0.1186  1.1677
    1sTO      C 1543   5.409   3.406   1.712  0.0455  0.2852  0.3565
    1TO       H 1544   5.698   3.336   1.749 -0.1092 -0.6941 -0.2583
    1sTO      H 1545   5.351   3.356   1.635  1.5225  0.6044 -1.0338
    1sTO      H 1546   5.507   3.425   1.668  0.5599 -2.9700 -0.0935
    1sTO      C 1547   5.342   3.534   1.765 -0.6197 -0.0139  0.2691
    1TO       C 1548   5.533   3.291   1.886  0.1738  0.2980 -0.1397
    1TO       C 1549   5.512   3.240   2.008 -0.2840  0.2548  0.6639
    1TOl      C 1550   6.148   3.251   1.880  0.2368  0.4503 -0.4063
    1TOl      C 1551   6.094   3.125   1.880  0.3877 -0.0154  0.2749
    1TOl      S 1552   6.013   3.358   1.910  0.0334 -0.1149 -0.4252
    1TOl      O 1553   6.184   3.021   1.861 -0.5154  0.9349  0.4876
    1sTOl     C 1554   6.221   2.934   1.968 -0.2552  0.4014  0.2408
    1TOl      H 1555   5.902   3.020   1.922  1.7039 -0.8433  0.4894
    1sTOl     H 1556   6.135   2.870   1.987 -0.0534  0.1209  0.2193
    1sTOl     H 1557   6.242   2.994   2.057  2.6427  1.2061 -0.8589
    1sTOl     C 1558   6.343   2.857   1.926 -0.2263 -0.1789  0.2035
    1TOl      C 1559   5.953   3.115   1.911 -0.4570  0.2878 -0.1247
    1TOl      C 1560   5.892   3.233   1.921 -0.4526  0.0653 -0.6457
    1TO       C 1561   6.529   3.307   1.801 -0.8682 -0.4742 -0.4610
    1TO       C 1562   6.458   3.400   1.728 -0.0138 -0.1724 -0.2290
    1TO       S 1563   6.416   3.219   1.895 -0.3354 -0.0297  0.0822
    1TO       O 1564   6.215   3.460   1.684  0.4535  0.1205  0.0592
    1sTO      C 1565   6.140   3.393   1.585 -0.2427 -0.3928  0.2735
    1TO       H 1566   6.509   3.473   1.667 -0.8289  0.5788 -0.0403
    1sTO      H 1567   6.053   3.357   1.640  1.4325 -1.3997  2.4789
    1sTO      H 1568   6.198   3.307   1.550 -0.6274 -1.3413  1.8265
    1sTO      C 1569   6.119   3.492   1.468  0.0809 -0.0714  0.2800
    1TO       C 1570   6.314   3.388   1.749 -0.2956  0.9487  0.1244
    1TO       C 1571   6.277   3.295   1.845 -0.5586 -0.0891  0.6162
    1TOl      C 1572   6.920   3.259   1.770  0.0944  0.5267  0.8853
    1TOl      C 1573   6.867   3.155   1.847 -0.0549  0.1347  0.1528
    1TOl      S 1574   6.791   3.368   1.726 -0.0292 -0.2585  0.2373
    1TOl      O 1575   6.946   3.053   1.895  0.7510  0.2882  0.5388
    1sTOl     C 1576   6.930   3.013   2.034  0.0724  0.2193  0.2173
    1TOl      H 1577   6.665   3.073   1.886  1.4413 -1.9731 -2.4403
    1sTOl     H 1578   7.012   2.950   2.066 -0.1658  0.9628  2.4210
    1sTOl     H 1579   6.838   2.955   2.046 -0.2829  0.5294 -0.8257
    1sTOl     C 1580   6.930   3.138   2.123  0.0126 -0.2135  0.4542
    1TOl      C 1581   6.725   3.155   1.849  0.0625  0.2194 -0.1434
    1TOl      C 1582   6.669   3.271   1.800  0.1586 -0.5837  0.1228
    1sTO      H 1583   5.365   3.613   1.695 -0.1217 -0.1532  0.2685
    1sTO      H 1584   5.234   3.521   1.770 -0.6863  0.4135 -0.0114
    1sTO      O 1585   5.395   3.577   1.885 -0.1931  0.2732 -0.1164
    1sTO      C 1586   5.365   3.710   1.928 -0.3602 -0.4449 -0.2215
    1sTO      H 1587   5.421   3.780   1.866 -0.6762  0.3907  0.4100
    1sTO      H 1588   5.258   3.723   1.913 -0.2346  0.0917 -0.7069
    1sTO      C 1589   5.405   3.730   2.078 -0.2412 -0.0144  0.3835
    1sTO      H 1590   5.380   3.835   2.090 -0.2843 -0.0296  0.4312
    1sTO      H 1591   5.343   3.665   2.141  0.0891 -0.5743  0.1446
    1sTO      O 1592   5.543   3.710   2.108 -0.1850 -0.3764 -0.6922
    1sTO      C 1593   5.570   3.583   2.163  0.0740  0.4040  0.2221
    1sTO      H 1594   5.490   3.550   2.230  0.0310 -0.1433 -0.0975
    1sTO      H 1595   5.580   3.507   2.086  0.5105  0.4890  0.1945
    1sTO      C 1596   5.706   3.619   2.233 -0.4532 -0.1720 -0.0832
    1sTO      H 1597   5.730   3.529   2.290 -0.0612  0.0164  0.0503
    1sTO      H 1598   5.785   3.624   2.158 -0.7444 -0.2819 -0.4022
    1sTO      O 1599   5.706   3.731   2.322 -0.8806  0.3295 -0.7606
    1sTO      C 1600   5.629   3.707   2.436  0.3926  0.0963 -0.0199
    1sTO      H 1601   5.525   3.691   2.407  0.1247 -0.0455  0.9853
    1sTO      H 1602   5.640   3.792   2.503 -0.1867 -0.1001  0.3336
    1sTO      H 1603   5.660   3.610   2.475 -0.4294  0.0254  0.4843
    1sTOl     H 1604   6.391   2.915   1.847 -0.2006 -0.1867  0.2132
    1sTOl     H 1605   6.316   2.761   1.881  0.8978 -0.1829 -0.5158
    1sTOl     O 1606   6.427   2.850   2.038  0.1521  0.3379  0.1635
    1sTOl     C 1607   6.550   2.790   2.010  0.2328 -0.0069  0.4450
    1sTOl     H 1608   6.613   2.868   1.967  0.2111 -0.3671 -0.2486
    1sTOl     H 1609   6.533   2.713   1.935  1.5054 -0.7787  0.9112
    1sTOl     C 1610   6.612   2.723   2.131  0.1099 -0.0191 -0.0813
    1sTOl     H 1611   6.712   2.681   2.118  0.3620  0.6218 -0.2346
    1sTOl     H 1612   6.547   2.645   2.172  0.6715 -0.7014 -0.4502
    1sTOl     O 1613   6.636   2.824   2.218  0.2241 -0.6819 -1.2471
    1sTOl     C 1614   6.625   2.775   2.349  0.2929  0.5472  0.2001
    1sTOl     H 1615   6.697   2.695   2.366 -0.2772 -0.2077 -0.8434
    1sTOl     H 1616   6.521   2.744   2.361  0.5710 -0.1413  0.8981
    1sTOl     C 1617   6.666   2.884   2.452  0.4035  0.1619 -0.1778
    1sTOl     H 1618   6.579   2.949   2.459  0.6123  0.5071 -0.7448
    1sTOl     H 1619   6.684   2.852   2.555 -0.0831 -0.0537 -0.1585
    1sTOl     O 1620   6.762   2.978   2.402  0.0017  0.0662 -0.3908
    1sTOl     C 1621   6.882   2.916   2.401  0.4510  0.2515  0.4961
    1sTOl     H 1622   6.916   2.864   2.491 -0.7209 -0.2032  0.6911
    1sTOl     H 1623   6.893   2.854   2.313 -0.0783  0.4037  0.3176
    1sTOl     H 1624   6.958   2.993   2.384  0.2289  0.2519 -0.5667
    1sTO      H 1625   6.096   3.431   1.380  0.1605  0.5278 -0.1597
    1sTO      H 1626   6.039   3.562   1.492  0.3286  0.2839  0.0857
    1sTO      O 1627   6.234   3.564   1.457 -0.9700 -0.0429 -0.0480
    1sTO      C 1628   6.252   3.617   1.324 -0.0493 -0.5412 -0.0987
    1sTO      H 1629   6.273   3.535   1.256 -0.1851 -0.4152 -0.2925
    1sTO      H 1630   6.153   3.651   1.296  0.0115 -0.5344 -0.3068
    1sTO      C 1631   6.353   3.732   1.305 -0.5242  0.1757 -0.0959
    1sTO      H 1632   6.356   3.770   1.203  0.2369  0.5384  0.0527
    1sTO      H 1633   6.335   3.824   1.360  0.0803  0.2649 -0.0343
    1sTO      O 1634   6.485   3.685   1.320  0.3229 -0.0513  0.6189
    1sTO      C 1635   6.531   3.720   1.448 -0.3585  0.6309  0.0933
    1sTO      H 1636   6.521   3.826   1.470  0.0890  0.6339  0.2820
    1sTO      H 1637   6.459   3.675   1.515 -0.0244  0.0639  0.0792
    1sTO      C 1638   6.673   3.672   1.481  0.1932  0.9251 -0.1478
    1sTO      H 1639   6.686   3.566   1.458 -0.8958  0.6647  0.3855
    1sTO      H 1640   6.692   3.680   1.588 -0.6456  0.1380  0.0722
    1sTO      O 1641   6.759   3.748   1.400 -0.0818  0.0183  0.3063
    1sTO      C 1642   6.885   3.741   1.453 -0.2891  0.1128 -0.1280
    1sTO      H 1643   6.931   3.830   1.410 -0.6062  0.3656  0.0588
    1sTO      H 1644   6.936   3.651   1.418 -0.4116 -0.1159  0.2744
    1sTO      H 1645   6.883   3.751   1.561 -0.2343  0.0118 -0.1172
    1sTOl     H 1646   6.923   3.108   2.228  0.4537 -0.2028  0.4896
    1sTOl     H 1647   6.848   3.202   2.091  0.5669  0.4161  0.2850
    1sTOl     O 1648   7.043   3.217   2.126 -0.7552 -0.2398 -0.5711
    1sTOl     C 1649   7.017   3.333   2.214  0.1178  0.8996  0.1306
    1sTOl     H 1650   7.035   3.303   2.317  0.2895  0.2677 -0.0753
    1sTOl     H 1651   6.914   3.366   2.199 -0.1104  0.1120 -0.0921
    1sTOl     C 1652   7.107   3.448   2.173 -0.6852 -0.2078 -0.4192
    1sTOl     H 1653   7.080   3.539   2.228  0.8317  0.1840 -0.2813
    1sTOl     H 1654   7.207   3.418   2.203 -0.8849 -0.4697  0.0032
    1sTOl     O 1655   7.123   3.472   2.039  0.6312 -0.6158  0.4363
    1sTOl     C 1656   7.008   3.525   1.975 -0.4053  0.0984 -0.7856
    1sTOl     H 1657   6.957   3.596   2.041 -0.5161 -0.0911 -0.6679
    1sTOl     H 1658   6.923   3.458   1.959 -0.0854 -0.3329 -0.6710
    1sTOl     C 1659   7.025   3.604   1.843 -0.7181 -0.4852  0.3232
    1sTOl     H 1660   7.056   3.541   1.760  0.2322  0.3484  0.0381
    1sTOl     H 1661   6.931   3.640   1.801 -0.2305  0.5978  0.1231
    1sTOl     O 1662   7.116   3.713   1.870 -0.4640  0.6047 -0.0800
    1sTOl     C 1663   7.156   3.784   1.756  0.8336 -0.3645  0.1764
    1sTOl     H 1664   7.066   3.837   1.725  0.8912 -0.4517 -0.1443
    1sTOl     H 1665   7.237   3.854   1.777  0.5487 -0.0698  0.2981
    1sTOl     H 1666   7.176   3.715   1.674 -0.2559  0.0124 -0.4312
    1TO       C 1667   7.303   3.261   1.669  1.0363  0.0618 -0.1204
    1TO       C 1668   7.224   3.227   1.560 -0.0755  0.1093  0.1682
    1TO       S 1669   7.205   3.303   1.809  0.0694  0.0818  0.0376
    1TO       O 1670   6.986   3.205   1.503  0.1157 -1.0047 -0.6958
    1sTO      C 1671   6.963   3.322   1.419 -0.2589 -0.3517 -0.0921
    1TO       H 1672   7.265   3.208   1.462  1.1663  0.3073  0.6277
    1sTO      H 1673   7.017   3.405   1.466  0.0723 -0.4870 -0.2277
    1sTO      H 1674   6.855   3.336   1.423 -0.3168 -0.9051  0.3776
    1sTO      C 1675   7.017   3.293   1.273 -0.5087  0.0195  0.4348
    1TO       C 1676   7.083   3.232   1.593 -0.6961  0.0051 -0.0338
    1TO       C 1677   7.059   3.270   1.724 -0.3299  0.0005  0.1880
    1TOl      C 1678   7.688   3.191   1.653  0.1135  0.6930 -0.5966
    1TOl      C 1679   7.659   3.298   1.736 -0.1964  0.6246  0.3272
    1TOl      S 1680   7.537   3.122   1.598  0.0487 -0.3930 -0.0538
    1TOl      O 1681   7.768   3.359   1.787 -0.2227 -0.3424 -0.0225
    1sTOl     C 1682   7.757   3.499   1.818 -0.3655  0.3133  0.4865
    1TOl      H 1683   7.482   3.409   1.809 -0.0289  1.8819 -1.2320
    1sTOl     H 1684   7.692   3.515   1.904 -1.2082  0.7185 -0.2104
    1sTOl     H 1685   7.718   3.555   1.733 -1.8340  0.5333  1.2722
    1sTOl     C 1686   7.891   3.561   1.854 -0.1525  0.1175 -0.1211
    1TOl      C 1687   7.521   3.322   1.757  0.9436  1.3252  0.3300
    1TOl      C 1688   7.444   3.245   1.679 -0.5401  0.3951 -0.2198
    1TO       C 1689   8.048   3.080   1.546  0.9218 -0.0243 -0.7814
    1TO       C 1690   7.987   3.140   1.435 -0.3480 -0.7907  0.1786
    1TO       S 1691   7.935   3.063   1.675  0.6535 -0.3702 -0.4231
    1TO       O 1692   7.778   3.267   1.387 -0.0573  0.3304  0.6466
    1sTO      C 1693   7.787   3.408   1.411 -0.9555  0.1425 -0.4322
    1TO       H 1694   8.038   3.166   1.342 -1.5715 -0.3561 -0.3910
    1sTO      H 1695   7.861   3.441   1.338 -1.1704 -2.3460 -1.9071
    1sTO      H 1696   7.803   3.428   1.516 -0.4626 -2.0909 -0.0267
    1sTO      C 1697   7.672   3.494   1.361  0.2851  0.0520 -0.0466
    1TO       C 1698   7.855   3.187   1.466 -0.0647  0.1631 -0.1707
    1TO       C 1699   7.816   3.153   1.593 -0.4320 -0.0367 -0.3648
    1TOl      C 1700   8.439   3.003   1.548  0.8308 -0.3859 -0.8305
    1TOl      C 1701   8.395   3.017   1.680  0.4980  0.8699  0.4771
    1TOl      S 1702   8.297   3.022   1.442 -0.0718  0.2271  0.1133
    1TOl      O 1703   8.487   3.018   1.782 -0.4422  0.2166  0.1017
    1sTOl     C 1704   8.530   3.148   1.831  0.7059  0.0316 -0.7488
    1TOl      H 1705   8.195   3.041   1.789  0.3427  0.0539  0.4443
    1sTOl     H 1706   8.628   3.153   1.878  1.6455 -4.4935 -1.7596
    1sTOl     H 1707   8.522   3.219   1.749 -3.9872 -0.4578 -0.9532
    1sTOl     C 1708   8.435   3.191   1.949  0.0659 -0.1830  0.0981
    1TOl      C 1709   8.249   3.033   1.696 -0.0916  0.3293  0.1633
    1TOl      C 1710   8.189   3.053   1.575  0.6500  0.0602  0.0463
    1sTO      H 1711   7.047   3.189   1.260 -0.2614  0.1573 -0.1101
    1sTO      H 1712   6.943   3.319   1.198 -0.7806 -0.1260  0.6481
    1sTO      O 1713   7.131   3.381   1.244  0.5910  0.1839 -0.8359
    1sTO      C 1714   7.196   3.350   1.120 -0.0731  0.2937  0.5927
    1sTO      H 1715   7.127   3.364   1.036  0.0891  0.2952  0.4595
    1sTO      H 1716   7.272   3.426   1.102 -0.2429  0.3898  0.2780
    1sTO      C 1717   7.275   3.214   1.100 -0.3798  0.1895 -0.7875
    1sTO      H 1718   7.205   3.131   1.101 -0.3064  0.1322  0.2427
    1sTO      H 1719   7.332   3.207   1.007  0.5881 -0.5233 -0.1581
    1sTO      O 1720   7.362   3.223   1.208  0.0657  0.0065  0.2886
    1sTO      C 1721   7.426   3.103   1.231 -0.8663 -0.0517  0.0332
    1sTO      H 1722   7.437   3.098   1.340 -0.0725  0.4143 -0.0187
    1sTO      H 1723   7.366   3.014   1.211 -0.4519 -0.5337  0.8478
    1sTO      C 1724   7.559   3.091   1.149 -0.2920  0.1681  0.4896
    1sTO      H 1725   7.620   3.180   1.165  0.2144 -0.0412 -0.1992
    1sTO      H 1726   7.618   3.006   1.183 -0.4046 -0.0548  0.1361
    1sTO      O 1727   7.540   3.069   1.007  0.1637 -0.7507 -0.6873
    1sTO      C 1728   7.658   3.038   0.941 -0.0232  0.0412  0.0143
    1sTO      H 1729   7.713   2.956   0.988 -0.0120 -0.4351 -0.7993
    1sTO      H 1730   7.735   3.114   0.937  0.8894 -0.8369  0.3290
    1sTO      H 1731   7.631   3.001   0.842  0.0021  0.3170 -0.0947
    1sTOl     H 1732   7.883   3.670   1.849 -0.7368  0.0664 -0.4277
    1sTOl     H 1733   7.965   3.526   1.782 -0.1547  0.4066 -0.2682
    1sTOl     O 1734   7.919   3.525   1.988  0.0113  0.2121  0.4292
    1sTOl     C 1735   8.025   3.617   2.031  0.0251 -0.2946  0.0984
    1sTOl     H 1736   7.995   3.720   2.014 -0.1826 -0.4448 -0.4985
    1sTOl     H 1737   8.108   3.612   1.960  0.0134  0.7358 -0.0009
    1sTOl     C 1738   8.050   3.620   2.181 -0.0752  0.1428 -0.0881
    1sTOl     H 1739   8.119   3.699   2.209  0.1503  0.0242 -0.3075
    1sTOl     H 1740   7.956   3.633   2.236 -0.0838 -0.0876 -0.0451
    1sTOl     O 1741   8.098   3.491   2.215  0.2634  0.6300 -0.5241
    1sTOl     C 1742   8.135   3.484   2.353 -0.2638 -0.0373 -0.8642
    1sTOl     H 1743   8.165   3.582   2.392 -0.3162 -0.4232  0.1976
    1sTOl     H 1744   8.216   3.412   2.363 -0.3725 -0.0696 -0.0985
    1sTOl     C 1745   8.013   3.430   2.435 -0.0710  0.3498 -0.5286
    1sTOl     H 1746   7.974   3.339   2.391 -0.0505  0.2301 -0.3018
    1sTOl     H 1747   8.050   3.396   2.532 -0.2986 -0.4757 -0.7204
    1sTOl     O 1748   7.908   3.529   2.451 -0.0363 -0.0545 -0.2148
    1sTOl     C 1749   7.950   3.624   2.546  0.4190 -0.3832 -0.4043
    1sTOl     H 1750   7.865   3.685   2.577  0.5914 -0.5570  0.4340
    1sTOl     H 1751   7.972   3.564   2.634  0.0140  0.3925  0.2328
    1sTOl     H 1752   8.024   3.694   2.509  0.3788  0.1133  0.4248
    1sTO      H 1753   7.579   3.447   1.396  0.3877  0.6143  1.0499
    1sTO      H 1754   7.673   3.590   1.413  0.0479 -0.2436  0.5227
    1sTO      O 1755   7.688   3.514   1.225 -1.1467 -0.3892  0.0906
    1sTO      C 1756   7.566   3.531   1.160 -0.1346  0.2253  0.3597
    1sTO      H 1757   7.580   3.525   1.052  0.0571 -0.5223  0.4196
    1sTO      H 1758   7.495   3.454   1.190 -0.3130 -0.0968 -0.8336
    1sTO      C 1759   7.513   3.674   1.181  0.3448  0.6010  0.0773
    1sTO      H 1760   7.413   3.677   1.138  0.1249 -0.1102  0.5139
    1sTO      H 1761   7.503   3.703   1.286 -0.6298  0.1236  0.1272
    1sTO      O 1762   7.598   3.769   1.123 -0.7290  0.8132  0.7592
    1sTO      C 1763   7.541   3.905   1.132  0.4122  0.5240 -0.3127
    1sTO      H 1764   7.433   3.891   1.138  0.5261 -0.0328  0.6763
    1sTO      H 1765   7.560   3.939   1.234 -0.2205 -0.3465  0.1050
    1sTO      C 1766   7.591   4.004   1.035  0.1643  0.1460 -0.1864
    1sTO      H 1767   7.585   4.105   1.076 -0.1622 -0.0113  0.1480
    1sTO      H 1768   7.521   3.991   0.953 -0.2826  0.0180  0.2109
    1sTO      O 1769   7.729   3.983   1.002  0.3961 -0.0899  0.3143
    1sTO      C 1770   7.780   4.091   0.925 -0.5852 -0.5056  0.6039
    1sTO      H 1771   7.733   4.118   0.830  0.5514  0.4450  0.2992
    1sTO      H 1772   7.886   4.072   0.908 -0.4427  0.2056  0.6789
    1sTO      H 1773   7.780   4.176   0.994  0.1476 -0.2012  0.2350
    1sTOl     H 1774   8.341   3.231   1.911  0.0763  0.4978  0.7651
    1sTOl     H 1775   8.407   3.097   1.996 -0.2642 -0.1382 -0.0072
    1sTOl     O 1776   8.501   3.274   2.038  0.1040  0.0970  0.0347
    1sTOl     C 1777   8.414   3.310   2.142 -0.0086  0.5516  1.1988
    1sTOl     H 1778   8.325   3.362   2.107  0.0779 -0.2638 -0.2854
    1sTOl     H 1779   8.374   3.231   2.206 -0.0274 -0.2539  0.2151
    1sTOl     C 1780   8.499   3.384   2.247 -0.1336 -0.5015  0.2778
    1sTOl     H 1781   8.589   3.331   2.278  0.6778  0.8488  0.3086
    1sTOl     H 1782   8.445   3.399   2.340 -0.3885  0.2861  0.0071
    1sTOl     O 1783   8.547   3.502   2.183  0.2555 -0.5614 -0.3747
    1sTOl     C 1784   8.589   3.599   2.278  0.2413  0.8901 -0.3229
    1sTOl     H 1785   8.676   3.561   2.331 -0.4812 -0.0731  0.2026
    1sTOl     H 1786   8.508   3.611   2.350  0.0920 -0.0814 -0.3114
    1sTOl     C 1787   8.614   3.732   2.217  0.4603 -0.1819  0.3409
    1sTOl     H 1788   8.653   3.810   2.283 -0.0442  0.2076  0.1917
    1sTOl     H 1789   8.685   3.716   2.137  0.2582 -0.5266  0.2262
    1sTOl     O 1790   8.498   3.786   2.151 -0.2925  0.0681 -0.6120
    1sTOl     C 1791   8.399   3.836   2.247  0.1730 -0.1748  0.0566
    1sTOl     H 1792   8.376   3.757   2.319  0.0121 -0.2405 -0.0665
    1sTOl     H 1793   8.309   3.845   2.185 -0.0233  0.2985  0.4070
    1sTOl     H 1794   8.417   3.928   2.301  0.1172 -0.1342  0.0069
    1TO       C 1795   8.791   2.901   1.416  0.3094  0.2251  0.4921
    1TO       C 1796   8.796   3.030   1.445  0.4863 -0.2565 -0.3320
    1TO       S 1797   8.637   2.837   1.461  0.3277  0.4715  0.2741
    1TO       O 1798   8.641   3.205   1.539 -0.1646  0.3115 -0.4639
    1sTO      C 1799   8.746   3.300   1.553 -0.2860  0.0565 -0.3789
    1TO       H 1800   8.882   3.095   1.437  0.0493  0.2442 -1.2335
    1sTO      H 1801   8.757   3.352   1.458  2.1074 -0.1736 -0.2919
    1sTO      H 1802   8.845   3.259   1.574  1.0817  3.1115 -0.2866
    1sTO      C 1803   8.722   3.408   1.654  0.5815  0.2260  0.6105
    1TO       C 1804   8.666   3.079   1.493 -0.5883 -0.0237 -0.6299
    1TO       C 1805   8.570   2.986   1.503 -0.2573 -0.0337  0.2051
    1TOl      C 1806   9.137   2.739   1.372  0.5334  0.5326  0.1738
    1TOl      C 1807   9.051   2.649   1.430 -0.6938  0.1393  0.2801
    1TOl      S 1808   9.057   2.887   1.349  0.3231  0.1337  0.2488
    1TOl      O 1809   9.109   2.531   1.471  0.4334 -0.3408 -0.2649
    1sTOl     C 1810   9.108   2.425   1.370  0.5883  0.1801  0.0259
    1TOl      H 1811   8.836   2.641   1.493 -0.2862  0.8157  0.4679
    1sTOl     H 1812   9.192   2.437   1.302  0.6406 -1.9046 -0.3430
    1sTOl     H 1813   9.014   2.430   1.316 -0.3100  1.0597  1.5883
    1sTOl     C 1814   9.104   2.289   1.445 -0.0594 -0.1196 -0.0982
    1TOl      C 1815   8.919   2.696   1.450 -0.1896  0.1046 -0.2811
    1TOl      C 1816   8.905   2.823   1.410  0.1268  0.6001 -0.6153
    1TO       C 1817   9.503   2.666   1.252  1.1078  0.8978  0.1832
    1TO       C 1818   9.500   2.758   1.354 -0.7308  0.3440 -0.1646
    1TO       S 1819   9.340   2.619   1.215  0.0439 -0.2015  0.1693
    1TO       O 1820   9.352   2.891   1.492  0.2454 -0.1960  0.0039
    1sTO      C 1821   9.416   3.018   1.472  0.1993 -0.7864  0.0870
    1TO       H 1822   9.593   2.789   1.399 -0.6795 -2.0563  1.6453
    1sTO      H 1823   9.458   3.023   1.372 -0.5137  2.6728 -0.1649
    1sTO      H 1824   9.495   3.020   1.548  0.9918 -0.8374 -0.7250
    1sTO      C 1825   9.305   3.123   1.486  0.4209 -0.6019 -0.7974
    1TO       C 1826   9.372   2.801   1.393 -0.5223  0.2929  0.1604
    1TO       C 1827   9.271   2.719   1.344  0.0315  0.0816 -0.7370
    1TOl      C 1828   9.830   2.552   1.071 -0.3765 -0.0691 -0.1365
    1TOl      C 1829   9.742   2.444   1.074  0.2521  0.0793  1.0071
    1TOl      S 1830   9.751   2.688   1.138  0.2213 -0.0056  0.0001
    1TOl      O 1831   9.767   2.320   1.030 -0.6728 -0.3860  0.1593
    1sTOl     C 1832   9.693   2.270   0.925  0.0229  0.2828 -0.6582
    1TOl      H 1833   9.554   2.398   1.165 -0.4658  0.7841  1.4896
    1sTOl     H 1834   9.626   2.190   0.958 -0.7845  1.2123  0.0075
    1sTOl     H 1835   9.632   2.353   0.889 -0.5598  0.4718  0.7063
    1sTOl     C 1836   9.791   2.229   0.814  0.0836  0.1414  0.4197
    1TOl      C 1837   9.627   2.476   1.155 -0.0157  0.1981 -0.0909
    1TOl      C 1838   9.613   2.604   1.189  0.7035 -0.5277 -0.2672
    1sTO      H 1839   8.765   3.501   1.616 -0.4223  0.4002 -0.1320
    1sTO      H 1840   8.618   3.439   1.661  0.5219  0.2268 -0.1895
    1sTO      O 1841   8.779   3.373   1.771  0.4489 -0.8584 -0.5415
    1sTO      C 1842   8.726   3.448   1.887  0.1269  0.0538  0.0144
    1sTO      H 1843   8.729   3.552   1.855 -0.1192  0.1733  0.3703
    1sTO      H 1844   8.627   3.420   1.925  0.3387 -0.1685  0.4127
    1sTO      C 1845   8.817   3.431   2.006  0.1114  0.4627 -0.1501
    1sTO      H 1846   8.792   3.506   2.080  0.3206 -0.3064  0.7274
    1sTO      H 1847   8.795   3.331   2.045 -0.4276  0.3233 -0.7918
    1sTO      O 1848   8.960   3.436   1.976  1.0893  0.2612  0.4038
    1sTO      C 1849   9.043   3.393   2.084  0.3914  0.3096  0.1542
    1sTO      H 1850   9.005   3.310   2.143  0.7711 -0.0909 -0.1584
    1sTO      H 1851   9.145   3.362   2.058  0.2839  0.2396 -0.1833
    1sTO      C 1852   9.069   3.510   2.185  0.2530  0.2385 -0.2980
    1sTO      H 1853   9.140   3.480   2.262  0.2159  0.1454 -0.3002
    1sTO      H 1854   9.108   3.597   2.133 -0.3710  0.3852 -0.5212
    1sTO      O 1855   8.949   3.543   2.256 -0.0296  0.5386  0.3535
    1sTO      C 1856   8.989   3.639   2.353 -0.1863  0.2354 -0.4695
    1sTO      H 1857   9.076   3.606   2.410 -0.6617 -0.2440 -0.0020
    1sTO      H 1858   8.914   3.658   2.430  0.0435  0.7737 -0.3746
    1sTO      H 1859   9.012   3.737   2.311 -0.2324  0.4205 -0.0683
    1sTOl     H 1860   9.060   2.216   1.377  0.5701 -0.6895  0.0922
    1sTOl     H 1861   9.017   2.291   1.511 -0.1504 -0.6731 -0.1913
    1sTOl     O 1862   9.223   2.233   1.498  0.6593  1.2108 -0.1112
    1sTOl     C 1863   9.221   2.098   1.549 -0.4029 -0.2868  0.0893
    1sTOl     H 1864   9.319   2.058   1.572 -0.3535 -0.1876  0.0503
    1sTOl     H 1865   9.203   2.031   1.465 -0.7401  0.3904 -0.3864
    1sTOl     C 1866   9.118   2.078   1.658  0.5135  0.0755  0.5221
    1sTOl     H 1867   9.100   1.973   1.679 -0.5472  0.2303  0.4295
    1sTOl     H 1868   9.025   2.110   1.612 -0.0169 -0.6744  1.0582
    1sTOl     O 1869   9.157   2.150   1.775  0.3573  0.6646  0.2885
    1sTOl     C 1870   9.062   2.133   1.880  0.2387  0.1874  0.0686
    1sTOl     H 1871   9.116   2.151   1.973 -0.7254 -0.0968  0.6981
    1sTOl     H 1872   9.021   2.033   1.890 -0.0929  0.2729 -0.4362
    1sTOl     C 1873   8.952   2.236   1.865  0.5013  0.0980  0.2103
    1sTOl     H 1874   8.857   2.210   1.912 -0.1840  0.7746 -0.7597
    1sTOl     H 1875   8.981   2.327   1.916 -0.0273  0.2962  0.1714
    1sTOl     O 1876   8.903   2.272   1.738 -0.4212 -0.2707  0.7362
    1sTOl     C 1877   8.891   2.412   1.717 -0.3262 -0.4113 -0.0469
    1sTOl     H 1878   8.891   2.435   1.611  0.3491  0.5397  0.1465
    1sTOl     H 1879   8.798   2.454   1.754 -0.0656  0.0592  0.0821
    1sTOl     H 1880   8.975   2.462   1.766 -0.5944  0.2775 -0.2737
    1sTO      H 1881   9.331   3.225   1.459 -0.6632  0.1213  0.6946
    1sTO      H 1882   9.226   3.107   1.412 -0.5971  0.1278  0.0977
    1sTO      O 1883   9.253   3.118   1.618  0.0846 -0.2090 -0.4189
    1sTO      C 1884   9.148   3.210   1.639  0.0250 -0.1428  0.2392
    1sTO      H 1885   9.176   3.311   1.609  0.3604 -0.4236 -0.4159
    1sTO      H 1886   9.065   3.173   1.579 -0.2379  0.2730  0.3402
    1sTO      C 1887   9.119   3.206   1.787  0.0495  0.1898  0.0433
    1sTO      H 1888   9.197   3.202   1.864  0.0124 -0.7130  0.0397
    1sTO      H 1889   9.051   3.289   1.804 -0.2159 -0.0871  0.3595
    1sTO      O 1890   9.037   3.087   1.805  0.0406 -0.3746 -0.9344
    1sTO      C 1891   8.989   3.084   1.941 -0.0387 -0.3506  0.9928
    1sTO      H 1892   9.073   3.108   2.006  0.1131  0.5775  0.4762
    1sTO      H 1893   8.918   3.166   1.956 -0.4745 -0.5668  0.1808
    1sTO      C 1894   8.920   2.948   1.975 -0.2371  0.0697 -0.0038
    1sTO      H 1895   8.906   2.923   2.080  0.0130 -0.6636 -0.1402
    1sTO      H 1896   8.982   2.865   1.942 -0.1766 -0.1146  0.5664
    1sTO      O 1897   8.798   2.921   1.907  0.1042 -0.2722  0.5246
    1sTO      C 1898   8.814   2.879   1.774  0.4904  0.1544  0.0785
    1sTO      H 1899   8.868   2.947   1.707  0.3039 -0.3220 -0.5639
    1sTO      H 1900   8.721   2.877   1.717  0.3029 -0.0323  0.3886
    1sTO      H 1901   8.856   2.780   1.755  0.4659  0.1223  0.1951
    1sTOl     H 1902   9.728   2.196   0.731 -0.5577  1.0846  0.5182
    1sTOl     H 1903   9.833   2.316   0.764 -0.5690 -0.3092 -0.9655
    1sTOl     O 1904   9.897   2.141   0.854  0.8617 -0.1750 -0.3462
    1sTOl     C 1905  10.015   2.200   0.897 -0.1371  0.3729  0.0093
    1sTOl     H 1906   9.997   2.289   0.958 -0.3648  0.2056  0.1911
    1sTOl     H 1907  10.068   2.118   0.946  0.2905  0.1727 -0.7778
    1sTOl     C 1908  10.097   2.241   0.775 -0.5039  0.2088 -0.5967
    1sTOl     H 1909  10.170   2.319   0.798 -0.5471  0.3678 -1.0015
    1sTOl     H 1910  10.026   2.278   0.701 -0.4688 -0.3484 -0.9073
    1sTOl     O 1911  10.157   2.121   0.719 -0.0069 -0.3812 -0.2895
    1sTOl     C 1912  10.214   2.153   0.595  0.8679  0.2690 -0.4521
    1sTOl     H 1913  10.142   2.208   0.534 -0.3693 -0.7442  0.0434
    1sTOl     H 1914  10.233   2.062   0.537  0.4013 -0.3167  0.2980
    1sTOl     C 1915  10.346   2.225   0.601  0.2863  0.1507 -0.1126
    1sTOl     H 1916  10.404   2.195   0.514 -0.2660  0.4244 -0.5766
    1sTOl     H 1917  10.323   2.329   0.579  0.4237  0.2590  0.2482
    1sTOl     O 1918  10.413   2.192   0.722  0.1899  0.5538 -0.1531
    1sTOl     C 1919  10.545   2.249   0.725  0.5506 -0.1151  0.2041
    1sTOl     H 1920  10.601   2.206   0.808  0.7336  0.0306  0.1570
    1sTOl     H 1921  10.602   2.238   0.633  0.3510  0.4744  0.0019
    1sTOl     H 1922  10.528   2.355   0.746 -0.3733 -0.1976 -0.0547
    1TO       C 1923  10.165   2.593   0.880 -0.8391  0.0690 -0.0264
    1TO       C 1924  10.069   2.600   0.789  0.4982  0.5341 -0.3548
    1TO       S 1925  10.109   2.554   1.038 -0.0558 -0.3076  0.3951
    1TO       O 1926   9.826   2.579   0.785 -0.1575  0.1905 -0.4028
    1sTO      C 1927   9.746   2.702   0.787  0.6303  0.2572 -0.1204
    1TO       H 1928  10.092   2.617   0.684 -1.0461  1.3823 -0.5861
    1sTO      H 1929   9.792   2.779   0.850 -0.2397 -0.3358  1.2840
    1sTO      H 1930   9.650   2.677   0.831  0.2981 -1.8079 -1.8831
    1sTO      C 1931   9.745   2.751   0.637  0.1959  0.5823 -0.2421
    1TO       C 1932   9.943   2.578   0.850 -0.0851  0.0634 -0.2073
    1TO       C 1933   9.944   2.568   0.991 -0.5130  0.3886 -0.2087
    1TOl      C 1934  10.539   2.667   0.769  0.1058  1.3066  0.2358
    1TOl      C 1935  10.530   2.667   0.907  0.5528 -0.1810  0.7977
    1TOl      S 1936  10.389   2.627   0.700  0.1473  0.0767  0.3707
    1TOl      O 1937  10.645   2.690   0.975  0.7273  0.3071 -0.7548
    1sTOl     C 1938  10.719   2.577   1.023  0.5023  0.0504 -0.3055
    1TOl      H 1939  10.373   2.657   1.057 -1.0858 -2.1526 -0.2906
    1sTOl     H 1940  10.763   2.593   1.121  0.0050  2.0642 -0.3656
    1sTOl     H 1941  10.804   2.562   0.957  0.7942 -0.6732  0.2286
    1sTOl     C 1942  10.636   2.452   1.034  0.1558 -0.2858 -0.4608
    1TOl      C 1943  10.400   2.660   0.952  0.3691 -0.7902  0.0800
    1TOl      C 1944  10.313   2.619   0.855  0.1776  0.3226  0.1482
    1TO       C 1945  10.869   2.641   0.574  0.7953 -0.6211 -0.1115
    1TO       C 1946  10.862   2.764   0.626  0.2382 -0.5283  0.5931
    1TO       S 1947  10.721   2.550   0.595  0.3581  0.3358 -0.3140
    1TO       O 1948  10.709   2.888   0.771  0.7529  0.1451 -0.5988
    1sTO      C 1949  10.726   3.005   0.692 -0.2780  0.2520  0.1899
    1TO       H 1950  10.946   2.832   0.617 -2.2682  2.5984 -0.9825
    1sTO      H 1951  10.702   2.971   0.592  1.5901 -0.0689 -0.1806
    1sTO      H 1952  10.833   3.024   0.698 -0.0523  0.1341 -2.4622
    1sTO      C 1953  10.628   3.109   0.749  0.1813  0.2973 -0.2657
    1TO       C 1954  10.744   2.781   0.704 -0.0102 -0.2546  0.0646
    1TO       C 1955  10.657   2.678   0.695  0.2449  1.1318 -0.2203
    1TOl      C 1956  11.209   2.501   0.459 -1.0629 -0.7475 -0.6226
    1TOl      C 1957  11.113   2.423   0.417 -0.0452  0.1493 -0.0296
    1TOl      S 1958  11.138   2.644   0.530  0.3992 -0.0308  0.1165
    1TOl      O 1959  11.153   2.302   0.365 -0.5937 -0.0482 -0.0040
    1sTOl     C 1960  11.169   2.208   0.468 -0.7984  0.8296  0.6241
    1TOl      H 1961  10.892   2.416   0.401 -0.2212 -1.0293  1.4762
    1sTOl     H 1962  11.264   2.157   0.452 -0.6762  1.3590 -0.4529
    1sTOl     H 1963  11.174   2.272   0.556 -2.3559  2.8730 -0.6772
    1sTOl     C 1964  11.046   2.116   0.456  0.0437  0.1372 -0.4648
    1TOl      C 1965  10.980   2.469   0.436 -0.4384  0.3939  0.0075
    1TOl      C 1966  10.980   2.582   0.510  0.2029  0.4560 -0.0003
    1sTO      H 1967   9.848   2.778   0.614  0.3906 -0.5372 -0.7743
    1sTO      H 1968   9.729   2.667   0.570 -0.0638  0.3032  0.1627
    1sTO      O 1969   9.656   2.855   0.615  0.2537  0.1546  0.0663
    1sTO      C 1970   9.528   2.821   0.550  0.1907  0.0454  0.1146
    1sTO      H 1971   9.486   2.909   0.501  1.1221  0.4903  0.0940
    1sTO      H 1972   9.551   2.752   0.469 -0.1488 -0.1307  0.1688
    1sTO      C 1973   9.429   2.770   0.652 -0.7527  0.0791  0.0531
    1sTO      H 1974   9.334   2.734   0.612 -0.4098 -0.2621 -0.4604
    1sTO      H 1975   9.463   2.678   0.700  0.0279  0.0976 -0.4580
    1sTO      O 1976   9.405   2.862   0.758 -0.3292 -0.1077 -0.5365
    1sTO      C 1977   9.368   2.807   0.877 -0.2613 -0.5727 -0.5014
    1sTO      H 1978   9.284   2.740   0.856 -0.7704 -0.3146  0.6305
    1sTO      H 1979   9.450   2.748   0.916  0.0598  0.0184 -0.2707
    1sTO      C 1980   9.320   2.915   0.974 -0.0644 -0.4528  0.2230
    1sTO      H 1981   9.258   2.872   1.053 -0.1819 -0.2123  0.2622
    1sTO      H 1982   9.404   2.963   1.023 -0.3853  0.5761 -0.2104
    1sTO      O 1983   9.240   3.008   0.897  0.2867  0.9183  0.4047
    1sTO      C 1984   9.254   3.143   0.949  0.2686  0.3938  0.3106
    1sTO      H 1985   9.356   3.175   0.971  0.2301  0.6522  0.1300
    1sTO      H 1986   9.197   3.172   1.037  0.8917  0.6094  0.6450
    1sTO      H 1987   9.225   3.209   0.867 -0.1555 -0.6966 -0.4442
    1sTOl     H 1988  10.706   2.371   1.056  0.6598  0.2856  0.0477
    1sTOl     H 1989  10.580   2.421   0.945  0.2563 -0.2554 -0.5355
    1sTOl     O 1990  10.546   2.460   1.142 -0.2283  0.1795 -0.0857
    1sTOl     C 1991  10.464   2.346   1.154 -0.1710 -0.1101  0.2449
    1sTOl     H 1992  10.522   2.258   1.183 -0.0007 -0.4491 -1.0642
    1sTOl     H 1993  10.417   2.333   1.056 -0.3350  0.6554  0.2166
    1sTOl     C 1994  10.358   2.373   1.259 -0.1079 -0.7821  0.1734
    1sTOl     H 1995  10.306   2.466   1.235 -0.1307 -0.7966  0.1675
    1sTOl     H 1996  10.289   2.289   1.255 -0.8183 -0.1768 -0.5068
    1sTOl     O 1997  10.421   2.385   1.384 -0.7253 -0.2129  0.5788
    1sTOl     C 1998  10.326   2.452   1.476  0.3815  0.2633 -0.8711
    1sTOl     H 1999  10.287   2.549   1.445  0.1904  0.4773  0.0258
    1sTOl     H 2000  10.243   2.385   1.498  0.6608  0.2450  0.1628
    1sTOl     C 2001  10.393   2.485   1.612 -0.1141  0.2734 -0.6366
    1sTOl     H 2002  10.339   2.535   1.692  0.1283 -0.0769 -0.2524
    1sTOl     H 2003  10.480   2.547   1.590  0.3281 -0.2056 -0.2706
    1sTOl     O 2004  10.449   2.363   1.665  0.2392  0.5215 -0.4412
    1sTOl     C 2005  10.519   2.378   1.791  0.1685  0.1195  0.3761
    1sTOl     H 2006  10.622   2.406   1.769  0.1859 -0.3600 -0.1848
    1sTOl     H 2007  10.526   2.280   1.838  0.3032 -0.0360  0.0337
    1sTOl     H 2008  10.475   2.446   1.863  1.4168  1.1384  0.2198
    1sTO      H 2009  10.685   3.158   0.828 -0.1144 -0.3022  0.3302
    1sTO      H 2010  10.600   3.174   0.666 -0.0807  0.1947 -0.2585
    1sTO      O 2011  10.505   3.045   0.792  0.9458 -0.1113  0.4279
    1sTO      C 2012  10.386   3.128   0.806  0.7013 -0.0318  0.1054
    1sTO      H 2013  10.409   3.225   0.849  0.2232  0.1482 -0.0337
    1sTO      H 2014  10.349   3.165   0.710 -0.3144 -0.3805  0.3496
    1sTO      C 2015  10.266   3.050   0.868  0.2358  0.1259  0.3315
    1sTO      H 2016  10.289   2.960   0.925  0.3457  0.1267  0.2884
    1sTO      H 2017  10.227   3.122   0.941  0.0963  0.0261  0.3538
    1sTO      O 2018  10.171   3.027   0.762 -0.5991 -0.0983  0.0796
    1sTO      C 2019  10.051   2.996   0.818  0.0376  0.2777  0.4825
    1sTO      H 2020   9.995   2.939   0.744  0.3537  0.5140  0.0625
    1sTO      H 2021  10.065   2.926   0.900  0.3508 -0.4382 -0.1721
    1sTO      C 2022   9.970   3.122   0.850 -0.4592  0.6545 -0.2242
    1sTO      H 2023  10.034   3.165   0.927 -0.2081  0.3048 -0.2351
    1sTO      H 2024   9.871   3.104   0.892 -0.2847  0.3562  0.0649
    1sTO      O 2025   9.965   3.215   0.746  0.0555  0.1002 -0.4283
    1sTO      C 2026  10.011   3.340   0.784 -0.1166  0.0836  0.3733
    1sTO      H 2027   9.949   3.387   0.860 -0.6116  0.2044 -0.0903
    1sTO      H 2028  10.019   3.414   0.703  0.1224  0.3280  0.6176
    1sTO      H 2029  10.109   3.327   0.829 -0.0274  0.4055  0.2797
    1sTOl     H 2030  11.043   2.063   0.360 -0.2601  0.0733 -0.4195
    1sTOl     H 2031  11.054   2.029   0.522  0.3571  0.0321 -0.6363
    1sTOl     O 2032  10.921   2.175   0.486  0.8820 -0.8289  0.2564
    1sTOl     C 2033  10.804   2.095   0.455 -0.2596 -0.5655 -0.1617
    1sTOl     H 2034  10.720   2.162   0.436  0.4801  0.2863 -0.4938
    1sTOl     H 2035  10.815   2.044   0.359  0.7927 -0.0000 -0.3482
    1sTOl     C 2036  10.772   2.000   0.573 -0.6853  0.2618 -0.9401
    1sTOl     H 2037  10.669   1.966   0.566 -0.6565 -0.1859  0.5922
    1sTOl     H 2038  10.837   1.912   0.568 -0.1536  0.5690  0.2255
    1sTOl     O 2039  10.796   2.065   0.695  0.6699 -0.6376 -0.3175
    1sTOl     C 2040  10.749   1.981   0.799  0.2757 -0.2756  0.0610
    1sTOl     H 2041  10.641   1.983   0.785  0.3184  0.4175 -0.2369
    1sTOl     H 2042  10.780   1.877   0.794 -0.3221 -0.4429 -0.3324
    1sTOl     C 2043  10.791   2.040   0.934 -0.1809  0.1532 -0.1658
    1sTOl     H 2044  10.750   1.977   1.013  0.4342 -0.2893 -0.1934
    1sTOl     H 2045  10.754   2.142   0.939  0.0294  0.2535 -0.6805
    1sTOl     O 2046  10.934   2.056   0.939 -0.6460  1.0858 -1.2275
    1sTOl     C 2047  11.013   1.944   0.976  0.1448 -0.2605  0.3181
    1sTOl     H 2048  10.988   1.898   1.072 -0.1761 -0.6743  0.0378
    1sTOl     H 2049  10.998   1.872   0.896  0.2038 -0.0999  0.1636
    1sTOl     H 2050  11.119   1.969   0.976  0.3866 -1.2358  0.0474
    1TO       C 2051  11.601   2.490   0.445  0.3017  0.1103 -0.1879
    1TO       C 2052  11.557   2.508   0.321 -0.1606 -0.1538  0.4798
    1TO       S 2053  11.467   2.435   0.548 -0.1281 -0.0261  0.1477
    1TO       O 2054  11.348   2.555   0.190 -0.5130  0.1084  0.1238
    1sTO      C 2055  11.302   2.687   0.182  0.0816 -0.6184  0.3804
    1TO       H 2056  11.623   2.550   0.247 -0.3845 -0.1260  0.2927
    1sTO      H 2057  11.199   2.698   0.218  0.3625 -1.2284  1.4062
    1sTO      H 2058  11.301   2.712   0.075 -0.4037 -1.3427  0.2048
    1sTO      C 2059  11.399   2.787   0.249 -0.4667 -0.6970 -0.5220
    1TO       C 2060  11.415   2.513   0.303  0.1763  0.3474  0.0269
    1TO       C 2061  11.351   2.487   0.425  0.0441  0.1895 -0.4263
    1TOl      C 2062  11.974   2.590   0.510 -0.3892  0.5178  0.3045
    1TOl      C 2063  11.897   2.623   0.617  0.2799  0.3000 -0.3480
    1TOl      S 2064  11.867   2.507   0.395 -0.2199 -0.4463  0.4594
    1TOl      O 2065  11.958   2.668   0.730 -0.0344  0.7438 -0.4365
    1sTOl     C 2066  11.942   2.802   0.767  0.6842 -0.1513 -0.0177
    1TOl      H 2067  11.684   2.593   0.685  0.4870  0.0579  0.5911
    1sTOl     H 2068  11.871   2.839   0.693 -0.4835 -0.5595  0.8697
    1sTOl     H 2069  12.031   2.863   0.750 -0.0320  0.3963 -2.2519
    1sTOl     C 2070  11.885   2.810   0.914 -0.3200  0.1625  0.1251
    1TOl      C 2071  11.755   2.592   0.603  0.4457 -0.4968  0.5587
    1TOl      C 2072  11.731   2.525   0.492  0.0367 -0.1056 -0.4838
    1TO       C 2073  12.361   2.556   0.527  0.0326  0.3472 -0.2945
    1TO       C 2074  12.334   2.667   0.456 -0.4502 -0.1974  0.0537
    1TO       S 2075  12.219   2.487   0.589 -0.2454 -0.2378 -0.2904
    1TO       O 2076  12.135   2.800   0.393  0.2096  0.1397 -0.5677
    1sTO      C 2077  12.190   2.934   0.397 -0.4386 -0.0628  0.1097
    1TO       H 2078  12.413   2.727   0.411  0.0790 -2.7300 -2.7676
    1sTO      H 2079  12.121   3.010   0.360 -0.6323  0.5919  1.7242
    1sTO      H 2080  12.283   2.945   0.342 -0.5465 -2.0909 -0.5549
    1sTO      C 2081  12.212   2.970   0.551 -0.0755 -0.1646 -0.3945
    1TO       C 2082  12.195   2.697   0.449 -0.6836  0.5987  0.4828
    1TO       C 2083  12.119   2.599   0.505  0.4673  0.4019 -0.0468
    1TOl      C 2084  12.731   2.457   0.582 -0.6117  0.9061 -0.3192
    1TOl      C 2085  12.662   2.337   0.595 -0.6316 -0.3864 -0.2821
    1TOl      S 2086  12.635   2.594   0.565  0.2490 -0.0369 -0.1091
    1TOl      O 2087  12.723   2.221   0.607 -0.0630  0.0392  0.5251
    1sTOl     C 2088  12.726   2.147   0.729 -0.2509 -0.5009  0.7079
    1TOl      H 2089  12.449   2.285   0.561 -1.7382  0.4934  0.4153
    1sTOl     H 2090  12.831   2.118   0.728  0.2670  1.1560 -1.9810
    1sTOl     H 2091  12.698   2.224   0.801  0.1351  1.1644 -0.8518
    1sTOl     C 2092  12.621   2.037   0.730 -0.3390  0.1258 -0.0387
    1TOl      C 2093  12.523   2.363   0.576 -0.5566 -0.4909 -0.0405
    1TOl      C 2094  12.493   2.498   0.555  0.3163  0.1496 -0.5517
    1sTO      H 2095  11.366   2.890   0.242 -0.0947 -0.5763 -0.5694
    1sTO      H 2096  11.408   2.769   0.356  0.5342 -0.0008 -0.4703
    1sTO      O 2097  11.528   2.777   0.189  0.5078  0.0764  0.0959
    1sTO      C 2098  11.621   2.879   0.239 -0.4816  0.2837 -0.2701
    1sTO      H 2099  11.590   2.974   0.196  0.0073  0.4424 -0.2692
    1sTO      H 2100  11.609   2.880   0.348  0.1856 -0.2550 -0.1815
    1sTO      C 2101  11.766   2.853   0.193  0.0391 -0.0178  0.6565
    1sTO      H 2102  11.829   2.818   0.275  0.6406 -0.0957  0.1693
    1sTO      H 2103  11.749   2.771   0.124  0.8960 -0.2475  0.7156
    1sTO      O 2104  11.816   2.959   0.121 -0.0010  0.2375 -0.1436
    1sTO      C 2105  11.837   3.078   0.202 -0.1275 -0.0771 -0.3167
    1sTO      H 2106  11.755   3.100   0.271  0.1071  0.3479 -0.1714
    1sTO      H 2107  11.924   3.055   0.263 -0.5650 -0.3283  0.2247
    1sTO      C 2108  11.867   3.187   0.095  0.0008 -0.3947  0.1426
    1sTO      H 2109  11.891   3.282   0.143 -0.0771 -0.0502 -0.4816
    1sTO      H 2110  11.965   3.165   0.053 -0.2713 -0.2875 -0.5770
    1sTO      O 2111  11.761   3.213   0.002 -0.6330  0.9497  0.8197
    1sTO      C 2112  11.816   3.287  -0.106 -0.2389 -0.3357 -0.0861
    1sTO      H 2113  11.735   3.303  -0.178 -0.5687  0.0519  0.3623
    1sTO      H 2114  11.860   3.380  -0.069  0.4719 -0.1972 -1.2284
    1sTO      H 2115  11.891   3.228  -0.158 -0.1584 -0.1039 -0.2314
    1sTOl     H 2116  11.782   2.775   0.914  0.1502 -1.3097  0.1125
    1sTOl     H 2117  11.859   2.909   0.952  0.2055  0.1627  0.4900
    1sTOl     O 2118  11.958   2.733   1.000  0.1181  0.1178 -0.1087
    1sTOl     C 2119  12.069   2.812   1.054  0.0167  0.0402  0.2587
    1sTOl     H 2120  12.040   2.901   1.109 -0.0640  0.5626 -0.6279
    1sTOl     H 2121  12.128   2.851   0.971  0.4982  0.0332  0.5937
    1sTOl     C 2122  12.144   2.710   1.148  0.0071 -0.5044  0.4536
    1sTOl     H 2123  12.075   2.667   1.219 -0.1799 -0.1744  0.4744
    1sTOl     H 2124  12.225   2.760   1.201  0.0704  0.1135 -0.2021
    1sTOl     O 2125  12.203   2.608   1.066  0.3093  0.1981 -0.0009
    1sTOl     C 2126  12.312   2.633   0.977 -0.2179 -0.3945 -0.0755
    1sTOl     H 2127  12.385   2.697   1.027 -0.2762 -0.2769 -0.1408
    1sTOl     H 2128  12.274   2.693   0.895  0.5069  0.1053 -0.0547
    1sTOl     C 2129  12.371   2.491   0.937 -0.1068  0.0383  0.3551
    1sTOl     H 2130  12.284   2.433   0.906 -0.1189  0.2112  0.0581
    1sTOl     H 2131  12.444   2.515   0.859 -0.2374  0.1496  0.2653
    1sTOl     O 2132  12.430   2.428   1.050 -0.1096  0.5988 -1.5612
    1sTOl     C 2133  12.463   2.295   1.022 -0.0733  0.2293 -0.0352
    1sTOl     H 2134  12.530   2.288   0.937  0.1282 -0.2040  0.1551
    1sTOl     H 2135  12.516   2.240   1.100 -0.0921 -0.1750 -0.3017
    1sTOl     H 2136  12.383   2.232   0.983  0.6224 -0.2338 -0.7398
    1sTO      H 2137  12.199   3.075   0.577 -1.6705 -0.5163  0.3836
    1sTO      H 2138  12.129   2.919   0.600  0.0375 -0.5791 -0.6212
    1sTO      O 2139  12.341   2.919   0.599 -1.1070  0.1790  0.2840
    1sTO      C 2140  12.358   2.973   0.735 -0.0853  0.8134 -0.4026
    1sTO      H 2141  12.381   3.080   0.730  0.1786  0.7788  0.0034
    1sTO      H 2142  12.273   2.961   0.802  0.2967 -0.1852 -0.0853
    1sTO      C 2143  12.480   2.903   0.799  0.0629 -0.5706  0.6287
    1sTO      H 2144  12.495   2.944   0.898 -0.3561 -0.2018  0.5410
    1sTO      H 2145  12.465   2.795   0.809 -0.4991 -0.5750 -0.1143
    1sTO      O 2146  12.597   2.922   0.725 -0.0170 -0.6552 -0.2832
    1sTO      C 2147  12.715   2.865   0.784 -0.2423  0.0291 -0.2305
    1sTO      H 2148  12.726   2.883   0.891  0.5122 -0.6389 -0.1889
    1sTO      H 2149  12.709   2.757   0.777  0.5662 -0.0767  0.5301
    1sTO      C 2150  12.846   2.902   0.714  0.3597  0.1566 -0.0877
    1sTO      H 2151  12.923   2.844   0.766  0.2989  0.1248 -0.0328
    1sTO      H 2152  12.865   3.008   0.733 -0.0875  0.2226 -0.0026
    1sTO      O 2153  12.832   2.894   0.573  0.5883 -0.2344 -0.4060
    1sTO      C 2154  12.962   2.857   0.527 -0.2934  0.1060 -0.1007
    1sTO      H 2155  13.052   2.912   0.553 -0.1960  0.0317 -0.2762
    1sTO      H 2156  12.954   2.859   0.418 -0.6711 -0.0874 -0.0785
    1sTO      H 2157  12.990   2.756   0.559 -0.2286  0.3994  0.7919
    1sTOl     H 2158  12.627   1.975   0.641  0.0206  0.8566 -0.5322
    1sTOl     H 2159  12.639   1.959   0.804 -0.2683 -0.1506 -0.3450
    1sTOl     O 2160  12.494   2.092   0.745 -0.0751 -0.0260  0.3625
    1sTOl     C 2161  12.382   2.007   0.731  0.8073  0.8547  0.1048
    1sTOl     H 2162  12.378   1.995   0.623 -0.1811 -0.0426  0.2244
    1sTOl     H 2163  12.389   1.911   0.781 -0.3087  0.3599 -0.6450
    1sTOl     C 2164  12.265   2.094   0.763  0.4105 -0.1242  0.7514
    1sTOl     H 2165  12.284   2.197   0.735  0.3109 -0.2717  0.1065
    1sTOl     H 2166  12.240   2.086   0.869 -0.0744  0.3660  0.6785
    1sTOl     O 2167  12.146   2.044   0.700 -1.0275  0.4526 -0.3701
    1sTOl     C 2168  12.135   2.084   0.566 -0.0053  0.1872 -0.4051
    1sTOl     H 2169  12.140   2.003   0.493 -0.6528  0.3933 -0.6848
    1sTOl     H 2170  12.225   2.143   0.548  0.1315  0.4898  1.1340
    1sTOl     C 2171  12.004   2.157   0.553  0.3205  0.0280  0.0716
    1sTOl     H 2172  12.006   2.235   0.630 -0.6443 -0.2725  0.4259
    1sTOl     H 2173  11.997   2.222   0.466  0.4240  0.0332  0.0676
    1sTOl     O 2174  11.896   2.075   0.591  0.5691  0.6941 -0.3640
    1sTOl     C 2175  11.779   2.150   0.575  0.0376 -0.3755  0.4691
    1sTOl     H 2176  11.776   2.206   0.481  0.5225 -0.4126  0.4281
    1sTOl     H 2177  11.692   2.086   0.563  0.1754 -0.5909  0.6091
    1sTOl     H 2178  11.776   2.218   0.661  0.3360  0.0782  0.1304
    1TO       C 2179  13.119   2.501   0.622 -0.4646 -0.1463  0.0538
    1TO       C 2180  13.091   2.507   0.490  0.4992 -0.5105  0.9681
    1TO       S 2181  12.977   2.486   0.713 -0.1530 -0.0597 -0.1563
    1TO       O 2182  12.896   2.470   0.346 -0.0818 -0.5680 -0.1033
    1sTO      C 2183  12.856   2.593   0.278 -0.3027  0.2571  0.2199
    1TO       H 2184  13.164   2.512   0.410 -0.1727  1.3362  0.4201
    1sTO      H 2185  12.859   2.666   0.359 -0.3124  2.6287 -1.8289
    1sTO      H 2186  12.754   2.595   0.240 -0.2164  0.0782 -0.0221
    1sTO      C 2187  12.962   2.631   0.177 -0.2784  0.1895 -0.3920
    1TO       C 2188  12.953   2.479   0.467 -0.1075  0.5679 -0.3916
    1TO       C 2189  12.876   2.467   0.576  0.7078 -0.4414 -0.2596
    1TOl      C 2190  13.496   2.546   0.724 -0.2787  0.4036 -0.2380
    1TOl      C 2191  13.428   2.522   0.836  0.5314  0.4420 -0.4359
    1TOl      S 2192  13.387   2.543   0.587  0.1775 -0.0308 -0.1185
    1TOl      O 2193  13.489   2.515   0.958  0.2574 -0.1623 -0.1505
    1sTOl     C 2194  13.504   2.627   1.047 -0.0227  0.1714  0.6176
    1TOl      H 2195  13.206   2.504   0.896 -1.0365  3.2066 -1.0763
    1sTOl     H 2196  13.586   2.676   0.995 -0.0883 -1.6180 -1.2959
    1sTOl     H 2197  13.542   2.591   1.143  3.1668 -2.9954 -1.5766
    1sTOl     C 2198  13.378   2.710   1.060  0.2646  0.1581  0.2405
    1TOl      C 2199  13.282   2.507   0.819  0.0654  0.0228 -0.2839
    1TOl      C 2200  13.248   2.519   0.686  0.1367  0.5372  0.4714
    1TO       C 2201  13.886   2.563   0.734 -0.7246 -0.2164 -0.3894
    1TO       C 2202  13.841   2.664   0.658 -0.5167  0.4465 -0.6139
    1TO       S 2203  13.761   2.456   0.784  0.1966  0.0041  0.0071
    1TO       O 2204  13.625   2.740   0.569 -0.0637  0.6244 -0.3457
    1sTO      C 2205  13.600   2.874   0.614 -0.1057 -0.0174 -0.0256
    1TO       H 2206  13.902   2.741   0.612  1.5218 -0.6569  0.0900
    1sTO      H 2207  13.686   2.935   0.584  0.1116 -1.2528 -2.0870
    1sTO      H 2208  13.592   2.868   0.722 -1.7729 -0.6878 -0.1533
    1sTO      C 2209  13.474   2.929   0.552  0.1057 -0.2326  0.4969
    1TO       C 2210  13.701   2.658   0.647 -0.1648  0.3081  0.4894
    1TO       C 2211  13.640   2.563   0.717  0.0983  0.0528 -1.0120
    1TOl      C 2212  14.255   2.524   0.819 -0.6960  0.2882  0.3182
    1TOl      C 2213  14.197   2.409   0.859  0.6053 -0.6391  0.3848
    1TOl      S 2214  14.142   2.636   0.755  0.5342 -0.4640 -0.1126
    1TOl      O 2215  14.268   2.303   0.914  0.4526 -0.2192  0.0793
    1sTOl     C 2216  14.217   2.245   1.040  0.6066  0.0228  0.9659
    1TOl      H 2217  13.989   2.324   0.854 -0.6921 -0.5623 -1.1013
    1sTOl     H 2218  14.289   2.236   1.122  0.9642  1.2554  0.8120
    1sTOl     H 2219  14.130   2.304   1.069  0.4995  1.9299 -2.6917
    1sTOl     C 2220  14.162   2.102   1.021  0.5279  0.0018 -0.2411
    1TOl      C 2221  14.056   2.406   0.831 -0.3796 -0.3843  0.3493
    1TOl      C 2222  14.017   2.521   0.773  0.3100  0.1271  0.4574
    1sTO      H 2223  12.962   2.737   0.155  0.3646  0.2228 -0.2701
    1sTO      H 2224  13.068   2.607   0.190 -0.3377  0.1413  0.0100
    1sTO      O 2225  12.919   2.561   0.065  0.0113 -0.3067 -0.2986
    1sTO      C 2226  13.026   2.553  -0.029  0.3971 -0.1689  0.1173
    1sTO      H 2227  13.092   2.639  -0.041  0.2258 -0.0264  0.1982
    1sTO      H 2228  13.092   2.470   0.000  0.3760 -0.7105 -1.3010
    1sTO      C 2229  12.977   2.484  -0.161 -0.3892 -0.5554 -0.0723
    1sTO      H 2230  13.060   2.470  -0.230  0.0168 -0.1643  0.3266
    1sTO      H 2231  12.925   2.395  -0.126  0.0891 -0.8100 -0.0101
    1sTO      O 2232  12.875   2.570  -0.226  0.2366  0.7191  0.3064
    1sTO      C 2233  12.929   2.672  -0.304  0.1236  0.0086  0.3402
    1sTO      H 2234  12.848   2.744  -0.319 -0.3432 -0.5278  0.2515
    1sTO      H 2235  13.007   2.723  -0.247  0.1853  0.5588 -0.2288
    1sTO      C 2236  12.976   2.627  -0.441 -0.1361  0.2023 -0.4853
    1sTO      H 2237  13.028   2.704  -0.497 -0.2293 -0.1785 -1.1111
    1sTO      H 2238  13.042   2.540  -0.438  0.8124  0.9139 -0.2725
    1sTO      O 2239  12.863   2.579  -0.512 -0.4975 -0.7249  0.5382
    1sTO      C 2240  12.760   2.677  -0.542 -0.5290  0.4310  0.2439
    1sTO      H 2241  12.709   2.703  -0.450 -0.3875 -0.8940  0.7172
    1sTO      H 2242  12.687   2.633  -0.610 -0.0824  0.7929 -0.4889
    1sTO      H 2243  12.809   2.764  -0.586  0.4209 -0.2493 -0.0747
    1sTOl     H 2244  13.328   2.714   0.963  0.4088  0.3928  0.1759
    1sTOl     H 2245  13.406   2.805   1.105 -0.3510  0.5475 -0.1931
    1sTOl     O 2246  13.291   2.632   1.138  0.2327 -0.0094 -0.0055
    1sTOl     C 2247  13.185   2.714   1.193 -0.3026 -0.2040 -0.1156
    1sTOl     H 2248  13.151   2.775   1.110  0.0185  0.1687  0.0212
    1sTOl     H 2249  13.236   2.775   1.268 -0.6264  0.2450 -0.2509
    1sTOl     C 2250  13.081   2.615   1.243 -0.1113 -0.0697 -0.2037
    1sTOl     H 2251  13.121   2.577   1.337 -0.3895  0.2524  0.0496
    1sTOl     H 2252  12.997   2.669   1.286  0.0693  0.1813 -0.1592
    1sTOl     O 2253  13.044   2.502   1.155  0.0077  0.7252  0.5181
    1sTOl     C 2254  12.960   2.537   1.047 -0.5199 -0.0058 -0.0043
    1sTOl     H 2255  12.988   2.465   0.970  0.7053  0.0693  0.3438
    1sTOl     H 2256  12.977   2.641   1.018  0.4739 -0.2003 -0.1723
    1sTOl     C 2257  12.811   2.513   1.080 -0.6188  0.0195  0.0107
    1sTOl     H 2258  12.746   2.493   0.995  0.0636 -0.2650 -0.4470
    1sTOl     H 2259  12.808   2.435   1.156 -0.9131 -0.1051 -0.1293
    1sTOl     O 2260  12.769   2.634   1.151  0.0293  0.4037  0.2469
    1sTOl     C 2261  12.640   2.612   1.202  0.4522  0.3289  0.0070
    1sTOl     H 2262  12.624   2.514   1.248  0.6421  0.1583 -0.2942
    1sTOl     H 2263  12.630   2.692   1.275 -0.3467 -0.2594  0.5653
    1sTOl     H 2264  12.565   2.613   1.123  0.2077  0.4244  0.2365
    1sTO      H 2265  13.384   2.878   0.587  0.1900 -0.5908  0.1978
    1sTO      H 2266  13.465   3.034   0.580 -0.3419 -0.1697  0.1150
    1sTO      O 2267  13.478   2.929   0.409 -0.2898 -0.3935 -0.6166
    1sTO      C 2268  13.361   2.991   0.358  0.9855 -0.3594  0.0852
    1sTO      H 2269  13.326   3.068   0.426  0.5499 -0.3745 -0.1233
    1sTO      H 2270  13.399   3.045   0.271 -0.0603 -0.0131 -0.1627
    1sTO      C 2271  13.241   2.895   0.329  0.0524  0.1331  0.6585
    1sTO      H 2272  13.203   2.846   0.418 -0.5132 -0.5057  0.0820
    1sTO      H 2273  13.177   2.978   0.298  0.4809  0.1816 -0.1248
    1sTO      O 2274  13.270   2.807   0.217 -0.4694  0.0165  0.7143
    1sTO      C 2275  13.364   2.706   0.248  0.0439 -0.7119 -0.4666
    1sTO      H 2276  13.463   2.746   0.268 -0.1738 -0.3415 -0.0956
    1sTO      H 2277  13.326   2.662   0.340  0.3375  0.1931  0.1034
    1sTO      C 2278  13.355   2.622   0.119 -0.0852 -0.0184  0.1452
    1sTO      H 2279  13.254   2.582   0.114 -0.0307 -0.1631  0.1820
    1sTO      H 2280  13.425   2.538   0.115 -0.0826 -0.0886  1.2902
    1sTO      O 2281  13.376   2.713   0.004 -0.1087 -0.0692 -0.5571
    1sTO      C 2282  13.519   2.731  -0.012 -0.1558  0.0668  0.1913
    1sTO      H 2283  13.572   2.636   0.001  0.3640  0.3714  0.2998
    1sTO      H 2284  13.555   2.795   0.068  0.0403 -0.1196  0.2549
    1sTO      H 2285  13.541   2.768  -0.112  0.2703 -0.7650 -0.0403
    1sTOl     H 2286  14.241   2.044   0.974  0.0608 -0.5673 -0.3372
    1sTOl     H 2287  14.147   2.054   1.118 -0.5362  0.4518 -0.1641
    1sTOl     O 2288  14.045   2.114   0.943  0.7797  0.0040  0.5381
    1sTOl     C 2289  13.993   2.008   0.863  0.1327 -0.3060 -0.3902
    1sTOl     H 2290  14.029   1.914   0.903  0.5411  0.0113  0.0046
    1sTOl     H 2291  13.884   2.015   0.864  0.1633  0.2046 -0.1175
    1sTOl     C 2292  14.037   2.014   0.714  0.1163 -0.2773 -0.1051
    1sTOl     H 2293  14.145   2.002   0.708  0.1639  0.4852 -0.9366
    1sTOl     H 2294  13.991   2.102   0.669  0.4072  0.0637  0.2568
    1sTOl     O 2295  13.989   1.905   0.647 -0.4078  0.8918  0.1253
    1sTOl     C 2296  14.051   1.877   0.524 -0.3427 -0.0714  0.6079
    1sTOl     H 2297  14.159   1.874   0.541 -0.1542  0.2064 -0.4136
    1sTOl     H 2298  14.033   1.963   0.459  0.0835 -0.2786  0.2054
    1sTOl     C 2299  14.005   1.743   0.469  0.5398  0.4625  0.2158
    1sTOl     H 2300  14.051   1.718   0.374 -0.2467  0.0391 -0.0669
    1sTOl     H 2301  14.026   1.660   0.536  0.0105  0.3230  0.2170
    1sTOl     O 2302  13.864   1.740   0.454  0.0020 -0.3114 -0.4760
    1sTOl     C 2303  13.810   1.642   0.378 -0.4159 -0.2062 -0.6816
    1sTOl     H 2304  13.860   1.622   0.284  0.0457  0.2492 -0.5386
    1sTOl     H 2305  13.705   1.658   0.353 -0.5679  0.2890  0.2371
    1sTOl     H 2306  13.811   1.551   0.439 -0.4480 -0.1284 -0.5647
    1TO       C 2307  14.625   2.543   0.803 -0.1252 -0.9519 -0.0239
    1TO       C 2308  14.592   2.661   0.865  0.1117  0.2869 -1.0798
    1TO       S 2309  14.490   2.435   0.771  0.2712 -0.0405 -0.4701
    1TO       O 2310  14.378   2.769   0.951  0.2596  0.0022  0.0754
    1sTO      C 2311  14.421   2.907   0.948 -0.9420 -0.3270  0.4575
    1TO       H 2312  14.663   2.742   0.879 -1.7172  1.7280  0.3946
    1sTO      H 2313  14.525   2.907   0.917 -1.0718 -0.8811  0.0046
    1sTO      H 2314  14.423   2.956   1.046  1.4848  0.5934  0.0186
    1sTO      C 2315  14.319   2.983   0.870  0.8578  0.0543  0.8882
    1TO       C 2316  14.455   2.669   0.893  1.1460 -0.2647 -0.5886
    1TO       C 2317  14.389   2.561   0.840 -0.1156  0.0554  0.2806
    1TOl      C 2318  14.996   2.509   0.669 -0.6041 -0.3379 -0.2074
    1TOl      C 2319  14.929   2.388   0.656 -0.1857 -0.3611 -0.5510
    1TOl      S 2320  14.895   2.616   0.763 -0.1584  0.3208  0.2610
    1TOl      O 2321  14.990   2.285   0.587 -0.9937 -0.0920 -0.5915
    1sTOl     C 2322  15.021   2.163   0.654 -0.0851 -0.7208 -0.7379
    1TOl      H 2323  14.727   2.304   0.686  0.9538 -0.9202 -0.3763
    1sTOl     H 2324  14.987   2.170   0.758 -0.5042  1.3881 -0.9785
    1sTOl     H 2325  15.127   2.138   0.654 -0.3729 -2.2092  1.1576
    1sTOl     C 2326  14.964   2.040   0.592 -0.0590 -0.0654  0.1380
    1TOl      C 2327  14.791   2.390   0.701  0.0901 -0.3191 -0.1138
    1TOl      C 2328  14.751   2.507   0.755 -0.2966 -0.6594 -0.7441
    1TO       C 2329  15.355   2.591   0.553  0.9157 -0.5226  0.4536
    1TO       C 2330  15.264   2.657   0.475 -0.3547 -0.2596  0.1801
    1TO       S 2331  15.272   2.488   0.665  0.3739 -0.3728  0.6523
    1TO       O 2332  15.027   2.708   0.451  0.1320  0.0276 -0.0085
    1sTO      C 2333  15.019   2.845   0.493  0.4487  0.5211  0.4629
    1TO       H 2334  15.303   2.732   0.407  0.7834 -0.3732  0.6818
    1sTO      H 2335  15.087   2.864   0.576  1.0087 -1.9040  0.6325
    1sTO      H 2336  14.915   2.867   0.519 -0.2683 -1.1175 -0.8287
    1sTO      C 2337  15.043   2.929   0.365 -0.2713 -0.0814  0.0102
    1TO       C 2338  15.130   2.629   0.501 -0.0156 -0.3103  0.1784
    1TO       C 2339  15.119   2.551   0.611 -0.0667 -0.4104  0.2407
    1TOl      C 2340  15.737   2.650   0.515 -0.1949 -0.3917 -0.2321
    1TOl      C 2341  15.691   2.571   0.415 -0.3329 -0.2674  0.2654
    1TOl      S 2342  15.615   2.665   0.638  0.0869  0.0549 -0.3636
    1TOl      O 2343  15.778   2.545   0.311 -0.2158 -0.3652 -0.4811
    1sTOl     C 2344  15.796   2.402   0.298  0.6589 -0.4317 -0.3533
    1TOl      H 2345  15.498   2.460   0.363  0.6865 -1.9536  0.2350
    1sTOl     H 2346  15.902   2.378   0.297  1.1052  1.3938 -0.2320
    1sTOl     H 2347  15.755   2.357   0.389  0.1961  0.8861  0.1126
    1sTOl     C 2348  15.724   2.354   0.171 -0.0186  0.2527  0.9657
    1TOl      C 2349  15.551   2.529   0.427  0.4028 -0.6631 -0.8608
    1TOl      C 2350  15.493   2.586   0.534 -0.7913  0.2849 -0.5731
    1sTO      H 2351  14.219   2.954   0.900  0.4230  0.4584 -0.1305
    1sTO      H 2352  14.330   3.089   0.890 -0.7883  0.4556 -0.1721
    1sTO      O 2353  14.323   2.956   0.731 -0.9959  0.3407  0.2684
    1sTO      C 2354  14.209   2.973   0.664 -0.2871 -0.1921  0.1469
    1sTO      H 2355  14.122   2.951   0.727 -0.0888  0.4585  0.6640
    1sTO      H 2356  14.198   3.081   0.649  0.1027 -0.1222  0.3435
    1sTO      C 2357  14.194   2.889   0.538  0.3388 -0.0837 -0.3744
    1sTO      H 2358  14.128   2.806   0.562  0.5480 -0.1037  0.1493
    1sTO      H 2359  14.134   2.953   0.472 -0.2729 -0.1965  0.0657
    1sTO      O 2360  14.321   2.858   0.471 -0.0590  0.0526  0.5084
    1sTO      C 2361  14.380   2.727   0.500  1.0378 -0.5932  0.0400
    1sTO      H 2362  14.380   2.722   0.609  0.2025  0.1233  0.0827
    1sTO      H 2363  14.318   2.645   0.462 -0.1135  0.4757 -0.4599
    1sTO      C 2364  14.521   2.722   0.436  0.8098 -0.0209  0.2126
    1sTO      H 2365  14.559   2.630   0.480 -0.1182 -0.3137  0.4232
    1sTO      H 2366  14.521   2.702   0.329  0.7026  0.6693  0.0823
    1sTO      O 2367  14.603   2.834   0.454  0.3237 -0.2022 -0.4572
    1sTO      C 2368  14.649   2.836   0.586 -0.4615 -0.1838  0.6747
    1sTO      H 2369  14.711   2.749   0.605 -0.0431 -0.0552 -0.0866
    1sTO      H 2370  14.568   2.828   0.660 -0.3173  0.4906  0.9110
    1sTO      H 2371  14.707   2.927   0.603  0.3550 -0.6444  0.3798
    1sTOl     H 2372  14.859   2.064   0.575  0.0487  0.4442  0.1618
    1sTOl     H 2373  14.984   1.964   0.667  0.1561 -0.3628 -0.2141
    1sTOl     O 2374  15.025   2.008   0.465 -0.6432 -0.7258 -0.1962
    1sTOl     C 2375  15.020   1.871   0.425  0.0209  0.1269 -0.5230
    1sTOl     H 2376  14.919   1.844   0.396  0.2236 -0.0710 -1.0444
    1sTOl     H 2377  15.062   1.802   0.498 -0.3463 -0.4274 -0.8321
    1sTOl     C 2378  15.097   1.871   0.292  1.1468  0.2241 -0.0194
    1sTOl     H 2379  15.184   1.935   0.301  1.0838  0.3320 -0.1795
    1sTOl     H 2380  15.146   1.774   0.280  1.0273  0.1971 -0.2892
    1sTOl     O 2381  15.016   1.902   0.188  0.0418 -1.0419 -0.1009
    1sTOl     C 2382  15.083   1.910   0.060  0.1638  0.3377  0.2010
    1sTOl     H 2383  15.171   1.973   0.078 -0.0681  0.5940  0.4590
    1sTOl     H 2384  15.106   1.809   0.026 -0.0076  0.4546 -0.2604
    1sTOl     C 2385  14.997   1.973  -0.052  0.0724  0.7889 -0.0955
    1sTOl     H 2386  15.066   1.971  -0.137 -0.6561 -0.2726 -0.6908
    1sTOl     H 2387  14.960   2.072  -0.028 -0.0903  0.5161  0.8125
    1sTOl     O 2388  14.890   1.898  -0.100 -0.1418 -0.5024  0.3332
    1sTOl     C 2389  14.790   1.973  -0.161  0.3007 -0.2601  0.0740
    1sTOl     H 2390  14.701   1.914  -0.183  0.3126 -0.0656 -0.5046
    1sTOl     H 2391  14.819   1.999  -0.262 -0.1546 -0.2629 -0.0596
    1sTOl     H 2392  14.764   2.060  -0.101  0.2594 -0.0561 -0.2423
    1sTO      H 2393  15.002   2.868   0.285  0.5154  0.1835 -0.6113
    1sTO      H 2394  14.985   3.021   0.355  0.4893  0.3984 -0.0773
    1sTO      O 2395  15.176   2.942   0.332  0.3721  0.3798 -0.1967
    1sTO      C 2396  15.191   3.033   0.224 -0.1685 -0.1132 -0.2515
    1sTO      H 2397  15.163   2.998   0.125  0.2377  0.0995 -0.4444
    1sTO      H 2398  15.130   3.122   0.239  0.9511  0.5355  0.6125
    1sTO      C 2399  15.331   3.083   0.211 -0.0754  0.3189 -0.5161
    1sTO      H 2400  15.343   3.127   0.310 -0.2432 -0.6776 -0.0376
    1sTO      H 2401  15.403   3.002   0.196  0.1164  0.6079 -1.1766
    1sTO      O 2402  15.350   3.186   0.112  0.2002 -0.2371  0.5942
    1sTO      C 2403  15.481   3.233   0.114  0.0256 -0.5513  0.2392
    1sTO      H 2404  15.509   3.251   0.218 -0.0377 -0.3060  0.2147
    1sTO      H 2405  15.550   3.160   0.072  0.1793 -0.3195  0.0896
    1sTO      C 2406  15.499   3.358   0.030 -0.0082  0.2660 -0.4030
    1sTO      H 2407  15.600   3.397   0.019 -0.1653  0.5133 -1.0200
    1sTO      H 2408  15.440   3.432   0.084  0.5472  0.0783  0.4720
    1sTO      O 2409  15.431   3.342  -0.100  0.2186 -1.4560 -0.0710
    1sTO      C 2410  15.472   3.238  -0.182  0.4566 -0.1857 -0.2953
    1sTO      H 2411  15.463   3.149  -0.118  0.5605 -0.2226 -0.3318
    1sTO      H 2412  15.579   3.256  -0.196  0.3799  0.6758  0.1465
    1sTO      H 2413  15.425   3.230  -0.279 -0.0577 -0.0543 -0.0616
    1sTOl     H 2414  15.747   2.249   0.159  0.4677  0.3732  0.8117
    1sTOl     H 2415  15.615   2.351   0.167  0.0014  0.1314  0.5113
    1sTOl     O 2416  15.779   2.433   0.067  0.1709 -0.3433  0.3849
    1sTOl     C 2417  15.740   2.385  -0.060  0.0118  0.2504 -0.2707
    1sTOl     H 2418  15.785   2.287  -0.077 -0.6233 -0.1642  0.3427
    1sTOl     H 2419  15.635   2.360  -0.046  0.1802 -0.1414  0.3438
    1sTOl     C 2420  15.775   2.496  -0.170  0.4382  0.3857 -0.5583
    1sTOl     H 2421  15.719   2.586  -0.145 -0.3122 -0.0645 -0.5696
    1sTOl     H 2422  15.732   2.463  -0.264  0.1477 -0.5591 -0.1138
    1sTOl     O 2423  15.909   2.522  -0.185  0.0909  0.1797  0.1949
    1sTOl     C 2424  15.919   2.630  -0.281 -0.2595  0.5194 -0.1163
    1sTOl     H 2425  15.862   2.714  -0.239 -0.3164  0.1985  0.4569
    1sTOl     H 2426  15.886   2.609  -0.382 -0.2039  0.0065 -0.0269
    1sTOl     C 2427  16.060   2.687  -0.283  1.1063  0.3561  0.3685
    1sTOl     H 2428  16.066   2.759  -0.365  0.7427  0.0650  0.0791
    1sTOl     H 2429  16.060   2.744  -0.190 -0.4196  0.4983  0.3149
    1sTOl     O 2430  16.163   2.592  -0.292  0.5069 -0.2918 -0.6007
    1sTOl     C 2431  16.290   2.644  -0.257 -0.3102  0.0651  0.0404
    1sTOl     H 2432  16.272   2.719  -0.180 -0.5582 -0.0682  0.1108
    1sTOl     H 2433  16.338   2.561  -0.206 -0.3313 -0.3160 -0.5524
    1sTOl     H 2434  16.348   2.681  -0.342  0.1777 -0.4559  0.1492
    1TO       C 2435  16.113   2.764   0.582  0.7045 -0.6051 -0.5816
    1TO       C 2436  16.052   2.850   0.493  0.4363  0.3579 -0.1475
    1TO       S 2437  15.996   2.653   0.625  0.0414 -0.6446 -0.0879
    1TO       O 2438  15.837   2.903   0.376  0.7747 -0.1461  0.4621
    1sTO      C 2439  15.843   3.044   0.365 -0.3034 -0.1054  0.3916
    1TO       H 2440  16.110   2.934   0.456  0.9556  0.2411  0.3659
    1sTO      H 2441  15.923   3.073   0.297 -0.9539 -0.3374 -0.4968
    1sTO      H 2442  15.869   3.091   0.460  2.6393  1.0253 -0.8681
    1sTO      C 2443  15.708   3.107   0.322  0.1631  0.6169  0.0209
    1TO       C 2444  15.914   2.823   0.463  0.1067 -0.7916 -0.0198
    1TO       C 2445  15.866   2.711   0.523  0.4336 -0.1822  0.6734
    1TOl      C 2446  16.500   2.770   0.627  0.2564 -0.9710 -0.0929
    1TOl      C 2447  16.445   2.757   0.751  0.7758 -0.4390  0.6700
    1TOl      S 2448  16.379   2.773   0.506  0.4282  0.2746  0.1506
    1TOl      O 2449  16.528   2.731   0.854  0.4579  0.2803  0.2124
    1sTOl     C 2450  16.535   2.593   0.883 -0.1267 -0.4260  0.3323
    1TOl      H 2451  16.238   2.749   0.833 -0.8869 -1.3497 -0.3896
    1sTOl     H 2452  16.638   2.561   0.867 -0.1357 -0.2668 -0.0489
    1sTOl     H 2453  16.478   2.543   0.805  1.0829 -1.1840 -0.0990
    1sTOl     C 2454  16.471   2.577   1.022  0.4082  0.3114 -0.8373
    1TOl      C 2455  16.302   2.758   0.746 -0.7776  0.3365 -0.1648
    1TOl      C 2456  16.252   2.762   0.623 -0.1563 -0.0107 -0.2728
    1TO       C 2457  16.868   2.721   0.496  0.0602 -0.8177 -0.2557
    1TO       C 2458  16.865   2.836   0.576 -0.7359  0.0554  0.2940
    1TO       S 2459  16.707   2.642   0.487  0.0523  0.0125 -0.0944
    1TO       O 2460  16.681   2.966   0.704  0.6025  0.3753  0.7582
    1sTO      C 2461  16.699   3.096   0.660 -0.5364 -0.0579 -0.0070
    1TO       H 2462  16.949   2.897   0.608 -0.1879 -0.1474 -0.6849
    1sTO      H 2463  16.796   3.098   0.610 -0.6649  2.8521 -0.2937
    1sTO      H 2464  16.691   3.174   0.735  1.0983  1.1007 -0.9695
    1sTO      C 2465  16.595   3.130   0.549 -0.2187 -0.4281 -0.6131
    1TO       C 2466  16.730   2.863   0.622  0.1112  0.1010 -0.4430
    1TO       C 2467  16.640   2.766   0.594  0.2810  0.4636  0.6150
    1TOl      C 2468  17.176   2.640   0.299  1.4467  0.4496  0.2231
    1TOl      C 2469  17.153   2.536   0.385  0.2622 -0.1254 -0.5089
    1TOl      S 2470  17.067   2.772   0.330  0.1101  0.0744  0.0265
    1TOl      O 2471  17.256   2.436   0.381 -0.0899 -0.3906 -0.1587
    1sTOl     C 2472  17.337   2.403   0.490  0.6932  0.0252 -0.3463
    1TOl      H 2473  17.003   2.472   0.538  0.7548 -0.4965 -1.3381
    1sTOl     H 2474  17.292   2.343   0.570 -1.1474  0.2280 -1.1771
    1sTOl     H 2475  17.422   2.346   0.453  0.5215 -0.5701  0.1535
    1sTOl     C 2476  17.378   2.537   0.548 -0.7987 -0.6153  0.0893
    1TOl      C 2477  17.037   2.544   0.465  0.6794  1.2074  0.2286
    1TOl      C 2478  16.983   2.664   0.432 -0.0603 -0.0235  1.0890
    1sTO      H 2479  15.723   3.202   0.271  0.3109  0.3454 -0.4532
    1sTO      H 2480  15.652   3.045   0.251 -0.1246  0.6934  0.1761
    1sTO      O 2481  15.615   3.121   0.428 -0.5392  0.0769 -0.4836
    1sTO      C 2482  15.590   2.998   0.506  0.6420  0.0792  0.0823
    1sTO      H 2483  15.576   2.913   0.440 -0.5173  0.1129  0.2667
    1sTO      H 2484  15.667   2.980   0.581  0.4478 -0.4432  0.1549
    1sTO      C 2485  15.445   3.005   0.564 -0.0533  0.5665 -0.3174
    1sTO      H 2486  15.364   3.001   0.492  0.1109  0.2984 -0.4879
    1sTO      H 2487  15.432   2.915   0.625  0.0773  0.1361 -0.9207
    1sTO      O 2488  15.420   3.132   0.625  0.3781  1.0113  0.2296
    1sTO      C 2489  15.498   3.164   0.744  0.3045  0.1572  0.2685
    1sTO      H 2490  15.606   3.156   0.734  0.2668  0.2348 -0.1922
    1sTO      H 2491  15.482   3.270   0.765  1.5278  0.3124  0.4396
    1sTO      C 2492  15.439   3.090   0.867 -0.1007  0.0122 -0.0499
    1sTO      H 2493  15.474   3.137   0.958  0.2761  0.0612 -0.2180
    1sTO      H 2494  15.331   3.096   0.849 -0.0822 -0.5824 -0.3796
    1sTO      O 2495  15.473   2.956   0.873 -0.0408 -0.0571  0.5103
    1sTO      C 2496  15.585   2.930   0.956 -0.1836  0.4685  0.2350
    1sTO      H 2497  15.546   2.936   1.058 -0.3335  0.5763  0.1725
    1sTO      H 2498  15.675   2.989   0.942 -0.4041  0.7760  0.0865
    1sTO      H 2499  15.607   2.827   0.930 -0.2875  0.6457 -0.5920
    1sTOl     H 2500  16.408   2.490   1.043  0.5295  0.4880  0.3290
    1sTOl     H 2501  16.404   2.663   1.025 -0.2949 -0.2345 -0.2109
    1sTOl     O 2502  16.576   2.587   1.112  0.4798  0.5975 -0.4914
    1sTOl     C 2503  16.527   2.558   1.238  0.1971 -0.1592 -0.3752
    1sTOl     H 2504  16.470   2.466   1.229  0.2302 -0.2399  0.1838
    1sTOl     H 2505  16.451   2.631   1.267  0.7071  0.3644 -0.3183
    1sTOl     C 2506  16.644   2.572   1.332 -0.5206  0.2933 -0.5323
    1sTOl     H 2507  16.690   2.670   1.319  0.6915 -0.1644  0.0731
    1sTOl     H 2508  16.602   2.564   1.432  0.9126 -0.0641  0.0684
    1sTOl     O 2509  16.734   2.467   1.316 -0.3365  0.6629 -0.4372
    1sTOl     C 2510  16.854   2.486   1.389 -0.1453  0.2894  0.6478
    1sTOl     H 2511  16.906   2.571   1.346  0.6771 -0.5699 -0.1199
    1sTOl     H 2512  16.828   2.523   1.488  0.1351 -0.0436  0.8496
    1sTOl     C 2513  16.936   2.353   1.397  0.3182  0.3064 -0.2019
    1sTOl     H 2514  17.024   2.369   1.459  0.6125 -0.3316 -0.4452
    1sTOl     H 2515  16.969   2.340   1.293  0.0243  0.5598 -0.3274
    1sTOl     O 2516  16.864   2.238   1.437  0.5205  0.6193  0.2482
    1sTOl     C 2517  16.944   2.123   1.402 -0.2612  0.4631 -0.0823
    1sTOl     H 2518  16.899   2.031   1.440  0.2919  0.4172  0.4794
    1sTOl     H 2519  17.037   2.147   1.453  0.0290 -0.1991 -0.2806
    1sTOl     H 2520  16.954   2.113   1.293  0.4051  0.5182 -0.0308
    1sTO      H 2521  16.634   3.211   0.487 -0.6964  0.4871  0.2517
    1sTO      H 2522  16.573   3.053   0.476  0.4082 -0.4162 -0.8250
    1sTO      O 2523  16.473   3.165   0.613 -0.3594  0.0721 -0.1613
    1sTO      C 2524  16.370   3.152   0.522  0.2595  0.0100 -0.6056
    1sTO      H 2525  16.363   3.046   0.497  0.4882  0.0732 -0.9496
    1sTO      H 2526  16.281   3.182   0.577  0.3752  0.0786 -0.4563
    1sTO      C 2527  16.387   3.261   0.411 -0.3013 -0.0723  0.2531
    1sTO      H 2528  16.455   3.229   0.331 -0.1950  0.3675  0.1635
    1sTO      H 2529  16.288   3.265   0.367 -0.3730  0.3432  0.4420
    1sTO      O 2530  16.417   3.386   0.471 -0.4782 -0.3802  0.6157
    1sTO      C 2531  16.467   3.483   0.378  0.5324  0.6356 -0.6147
    1sTO      H 2532  16.420   3.478   0.279 -0.6798 -0.1116 -0.0302
    1sTO      H 2533  16.443   3.575   0.431 -1.0021 -0.4310  0.6302
    1sTO      C 2534  16.618   3.463   0.369 -0.4257  0.0072  0.1260
    1sTO      H 2535  16.651   3.529   0.289  0.0998  0.1723  0.4778
    1sTO      H 2536  16.628   3.363   0.325  0.1378  0.0715  0.0930
    1sTO      O 2537  16.680   3.483   0.494  0.1035 -0.4056  0.9603
    1sTO      C 2538  16.821   3.476   0.477 -0.1687 -0.4709 -0.4210
    1sTO      H 2539  16.868   3.488   0.379  0.5492 -0.2568 -0.0568
    1sTO      H 2540  16.863   3.381   0.509 -0.0480 -0.1844  0.3006
    1sTO      H 2541  16.862   3.550   0.545  0.0500 -0.4787 -0.5448
    1sTOl     H 2542  17.293   2.591   0.590 -0.2109  0.2036  0.2671
    1sTOl     H 2543  17.447   2.521   0.632  0.0148 -0.6990 -0.5845
    1sTOl     O 2544  17.445   2.622   0.455 -0.5566  0.3023  0.3146
    1sTOl     C 2545  17.478   2.748   0.504 -0.5793 -0.4717  0.2306
    1sTOl     H 2546  17.399   2.823   0.498  0.1088  0.2787  0.3861
    1sTOl     H 2547  17.512   2.729   0.605  0.3469 -0.1891 -0.0181
    1sTOl     C 2548  17.598   2.807   0.430 -0.3858  0.1994 -0.1252
    1sTOl     H 2549  17.622   2.908   0.464  0.2515 -0.0790  0.2752
    1sTOl     H 2550  17.555   2.828   0.332 -0.4419  0.1142 -0.1181
    1sTOl     O 2551  17.700   2.707   0.434 -0.0991 -0.6397  0.3246
    1sTOl     C 2552  17.776   2.726   0.549  0.2870 -0.2190  0.3060
    1sTOl     H 2553  17.720   2.699   0.638 -0.0020 -0.0652  0.1701
    1sTOl     H 2554  17.793   2.833   0.549 -0.4910 -0.0898  0.3251
    1sTOl     C 2555  17.911   2.645   0.545  0.1746 -0.1530 -0.2170
    1sTOl     H 2556  17.990   2.698   0.492 -0.3049  0.0679 -0.7328
    1sTOl     H 2557  17.940   2.619   0.647 -0.1084 -0.4180 -0.1998
    1sTOl     O 2558  17.893   2.521   0.473 -0.0920  0.0211 -0.3669
    1sTOl     C 2559  18.006   2.434   0.504  0.0555 -0.2326 -0.2188
    1sTOl     H 2560  18.100   2.468   0.459  0.4540 -0.1567  0.6483
    1sTOl     H 2561  18.017   2.418   0.611 -0.1775 -0.4861 -0.2315
    1sTOl     H 2562  17.974   2.338   0.464  0.7488 -0.5927  0.0674
    1END      H 2563   3.020   3.487   3.285  0.2869  0.4565 -0.0541
    1END      H 2564  17.233   2.627   0.207  0.7104 -0.0192 -0.1847
    1TO       C 2565   3.679   3.410   4.176 -0.0913  1.1362  0.1330
    1TO       C 2566   3.564   3.421   4.240 -0.2469 -0.2384 -1.0298
    1TO       S 2567   3.723   3.555   4.097  0.0748  0.2734 -0.3509
    1TO       O 2568   3.391   3.584   4.292  0.1799  0.0665 -0.0053
    1sTO      C 2569   3.319   3.702   4.259  0.2009  0.5790 -0.2058
    1TO       H 2570   3.527   3.333   4.291 -0.4751  0.8694  0.8339
    1sTO      H 2571   3.279   3.708   4.157 -1.2108  0.1628  0.3017
    1sTO      H 2572   3.390   3.784   4.277  1.1457 -0.1091 -0.6819
    1sTO      C 2573   3.207   3.721   4.356 -0.5350 -0.3614  0.5487
    1TO       C 2574   3.509   3.551   4.234 -0.6818  0.5241 -0.3489
    1TO       C 2575   3.586   3.641   4.158 -0.5573 -0.2009  0.0810
    1TOl      C 2576   3.917   3.129   4.061  0.5352 -0.2859 -0.1108
    1TOl      C 2577   3.846   3.073   4.165 -0.1129  0.2078 -0.5943
    1TOl      S 2578   3.878   3.295   4.040  0.1081  0.2736  0.0632
    1TOl      O 2579   3.858   2.946   4.210  0.5539  0.1207  0.1786
    1sTOl     C 2580   3.886   2.913   4.343 -0.3970  0.3137 -0.0243
    1TOl      H 2581   3.702   3.150   4.317  1.5683 -0.6343  1.4697
    1sTOl     H 2582   3.879   2.997   4.412 -0.2948  0.4586 -0.1892
    1sTOl     H 2583   3.987   2.874   4.338 -0.8390 -0.8287 -0.3593
    1sTOl     C 2584   3.783   2.806   4.393  0.0759  0.2476  0.3325
    1TOl      C 2585   3.757   3.166   4.225 -0.3816 -0.1062  0.3556
    1TOl      C 2586   3.754   3.288   4.156 -0.2829  0.4401  0.1391
    1TO       C 2587   4.197   2.983   3.843 -0.0965 -0.5853  0.1990
    1TO       C 2588   4.081   2.923   3.806  0.0578 -0.0066  1.4340
    1TO       S 2589   4.177   3.095   3.974 -0.3910 -0.0223  0.2071
    1TO       O 2590   3.833   2.931   3.860 -0.5143  0.3886  0.6239
    1sTO      C 2591   3.774   2.827   3.921 -0.4368  0.1540 -0.3302
    1TO       H 2592   4.080   2.854   3.723  4.5758  1.6661 -0.3697
    1sTO      H 2593   3.682   2.859   3.971 -0.5405 -0.4630 -0.1184
    1sTO      H 2594   3.843   2.788   3.996 -0.2191  0.5138 -0.3400
    1sTO      C 2595   3.741   2.705   3.825 -0.0514  0.1760  0.4170
    1TO       C 2596   3.964   2.965   3.879 -0.0000 -0.5490 -0.0208
    1TO       C 2597   4.005   3.060   3.975 -0.9644 -0.0638 -0.6933
    1TOl      C 2598   4.561   2.969   3.707 -0.2228 -0.5152 -0.0003
    1TOl      C 2599   4.499   2.847   3.671  0.3598 -0.0461  0.3515
    1TOl      S 2600   4.446   3.073   3.778 -0.0458 -0.6272 -0.2719
    1TOl      O 2601   4.564   2.749   3.603  0.5405 -0.2524  0.4914
    1sTOl     C 2602   4.590   2.773   3.468  0.7409  0.4155  0.2004
    1TOl      H 2603   4.297   2.757   3.703  1.8261 -1.9870  0.2771
    1sTOl     H 2604   4.502   2.724   3.426 -0.0519  1.1319  1.0012
    1sTOl     H 2605   4.592   2.880   3.446 -2.0667  1.5383  4.3692
    1sTOl     C 2606   4.712   2.700   3.430  0.3131  0.1216 -0.2098
    1TOl      C 2607   4.361   2.843   3.717 -0.0201 -0.4804 -0.1592
    1TOl      C 2608   4.320   2.956   3.777 -0.4381  0.0557 -0.0361
    1sTO      H 2609   3.126   3.652   4.332 -0.3596 -0.2764 -0.3360
    1sTO      H 2610   3.252   3.685   4.449  0.2359 -0.5493  0.1114
    1sTO      O 2611   3.168   3.854   4.356 -0.4957 -0.0450  0.2106
    1sTO      C 2612   3.058   3.873   4.435  0.0654 -0.2590 -0.9939
    1sTO      H 2613   2.987   3.796   4.403  0.0571 -0.8619  0.3850
    1sTO      H 2614   3.082   3.859   4.541  0.4642  0.1026 -1.0364
    1sTO      C 2615   3.016   4.020   4.415  0.0891  0.2442 -0.2521
    1sTO      H 2616   2.984   4.042   4.313 -0.4588 -0.3469 -0.2125
    1sTO      H 2617   2.922   4.051   4.461  0.1501 -0.1511  0.1408
    1sTO      O 2618   3.114   4.116   4.458 -0.4653 -0.1700  0.8708
    1sTO      C 2619   3.067   4.243   4.475 -0.1807  0.1565  0.5046
    1sTO      H 2620   3.058   4.288   4.377  0.2647  0.6891  0.7056
    1sTO      H 2621   2.972   4.254   4.528 -0.3900  0.3861  0.0853
    1sTO      C 2622   3.174   4.325   4.548  0.2662  0.2705 -0.1343
    1sTO      H 2623   3.135   4.427   4.546 -0.4260  0.0260  0.4548
    1sTO      H 2624   3.198   4.299   4.652  0.4006  0.1348 -0.1978
    1sTO      O 2625   3.295   4.322   4.475  0.1579  0.6599 -0.6698
    1sTO      C 2626   3.380   4.437   4.489 -0.1343  0.5213 -0.1180
    1sTO      H 2627   3.340   4.521   4.433 -0.1507  0.1872 -0.6178
    1sTO      H 2628   3.483   4.429   4.452 -0.0050  0.4887  0.2416
    1sTO      H 2629   3.366   4.476   4.590 -0.4735  0.1104 -0.0058
    1sTOl     H 2630   3.692   2.852   4.430 -0.0751  0.5307 -0.3611
    1sTOl     H 2631   3.824   2.745   4.474  0.2702 -0.4847 -0.2990
    1sTOl     O 2632   3.740   2.716   4.289 -0.2178 -0.3133  0.0274
    1sTOl     C 2633   3.667   2.602   4.330 -0.2358  0.0637 -0.4041
    1sTOl     H 2634   3.567   2.645   4.329 -0.3793 -0.2365  0.2302
    1sTOl     H 2635   3.674   2.570   4.434  0.1757 -0.3043 -0.5427
    1sTOl     C 2636   3.678   2.489   4.227 -0.2011  0.2064  0.4634
    1sTOl     H 2637   3.600   2.413   4.233 -0.0559 -0.0229 -0.3486
    1sTOl     H 2638   3.678   2.532   4.127  0.0833 -0.4121  0.1883
    1sTOl     O 2639   3.809   2.436   4.233 -0.0000 -0.5411  0.5182
    1sTOl     C 2640   3.848   2.332   4.138  0.6661 -0.4625 -0.3021
    1sTOl     H 2641   3.871   2.386   4.046  0.2542 -0.7491 -0.5787
    1sTOl     H 2642   3.761   2.268   4.125 -0.1307  0.3434  0.9239
    1sTOl     C 2643   3.953   2.237   4.189  0.2897 -0.6110  0.0074
    1sTOl     H 2644   3.960   2.158   4.114  0.1049 -0.3598 -0.2763
    1sTOl     H 2645   3.915   2.190   4.280 -0.0509  0.0123  0.1912
    1sTOl     O 2646   4.072   2.308   4.217 -0.5828 -0.1927  1.2867
    1sTOl     C 2647   4.154   2.344   4.103  0.0658 -0.2306 -0.5522
    1sTOl     H 2648   4.203   2.262   4.050  0.5712 -0.3551  0.0901
    1sTOl     H 2649   4.234   2.412   4.134 -0.0995 -0.2986  0.0153
    1sTOl     H 2650   4.100   2.411   4.036 -0.5344  0.1163  0.2728
    1sTO      H 2651   3.692   2.628   3.885  0.1905 -0.3998 -0.1184
    1sTO      H 2652   3.660   2.732   3.757  0.4632  0.2420 -0.1817
    1sTO      O 2653   3.849   2.660   3.749  0.0952  0.1183  0.8906
    1sTO      C 2654   3.927   2.569   3.826 -0.2234  0.2156 -0.2540
    1sTO      H 2655   3.953   2.620   3.919 -0.0439  0.9937 -0.7150
    1sTO      H 2656   3.867   2.482   3.853 -0.0853  0.3390  0.4599
    1sTO      C 2657   4.052   2.519   3.749 -0.1417 -0.0837 -0.0865
    1sTO      H 2658   4.108   2.601   3.704  0.1593 -0.0320  0.3758
    1sTO      H 2659   4.119   2.479   3.825  0.2281  0.1661 -0.2800
    1sTO      O 2660   4.009   2.422   3.663 -0.6857 -0.3130  0.0844
    1sTO      C 2661   4.090   2.403   3.550  0.1075 -0.3462  0.1638
    1sTO      H 2662   4.120   2.497   3.502 -0.2641  0.0460  0.6916
    1sTO      H 2663   4.181   2.351   3.580 -0.0210 -0.6911 -0.0342
    1sTO      C 2664   4.008   2.314   3.457  0.3791 -0.1474  0.1585
    1sTO      H 2665   3.996   2.217   3.506 -0.3028 -0.3195 -0.3229
    1sTO      H 2666   4.067   2.302   3.365 -0.4886  0.0405 -0.4372
    1sTO      O 2667   3.879   2.363   3.421 -0.5860 -0.7019 -0.0805
    1sTO      C 2668   3.870   2.449   3.317 -0.0287 -0.8144  0.2172
    1sTO      H 2669   3.765   2.477   3.302  0.1610  0.3162  0.8632
    1sTO      H 2670   3.909   2.405   3.225 -0.4916 -0.7892  0.0045
    1sTO      H 2671   3.924   2.541   3.339 -0.5852 -0.3768 -0.2063
    1sTOl     H 2672   4.722   2.714   3.322  0.0001  0.3008 -0.2175
    1sTOl     H 2673   4.789   2.753   3.486 -0.0030 -0.2054  0.5496
    1sTOl     O 2674   4.691   2.557   3.452  0.7652 -0.4994  0.2653
    1sTOl     C 2675   4.806   2.493   3.494 -0.2679  1.2253 -0.3169
    1sTOl     H 2676   4.891   2.515   3.430  0.6284 -0.4688  0.2321
    1sTOl     H 2677   4.840   2.527   3.592 -0.3043  0.4174 -0.0154
    1sTOl     C 2678   4.788   2.331   3.500  0.0675  0.2096  0.1886
    1sTOl     H 2679   4.702   2.307   3.563 -0.2377  0.0194 -0.2949
    1sTOl     H 2680   4.871   2.284   3.554  0.2311  0.0634 -0.1863
    1sTOl     O 2681   4.762   2.291   3.365 -0.0709  0.5282  0.0565
    1sTOl     C 2682   4.678   2.174   3.357  0.0561  0.6137 -0.0380
    1sTOl     H 2683   4.602   2.193   3.432 -0.1504 -0.3001 -0.0054
    1sTOl     H 2684   4.732   2.090   3.399  0.2730  0.8576  0.1749
    1sTOl     C 2685   4.639   2.140   3.208 -0.1400 -0.0796  0.9217
    1sTOl     H 2686   4.718   2.084   3.159  0.0835  0.4671  0.6441
    1sTOl     H 2687   4.544   2.087   3.198  0.3158 -0.6943 -0.3184
    1sTOl     O 2688   4.644   2.269   3.146 -0.3777  0.0397  0.2883
    1sTOl     C 2689   4.521   2.315   3.092  0.2191 -0.2212  0.0887
    1sTOl     H 2690   4.485   2.232   3.031 -0.5502  0.2798 -0.1617
    1sTOl     H 2691   4.453   2.354   3.169 -0.2133  0.5737 -0.6816
    1sTOl     H 2692   4.548   2.393   3.022 -0.9170  0.1787  0.0780
    1TO       C 2693   4.928   3.038   3.586  0.5197 -0.1721  0.2839
    1TO       C 2694   4.852   3.150   3.558 -0.6957  0.2016 -0.1575
    1TO       S 2695   4.839   2.919   3.667  0.2218  0.3862 -0.3470
    1TO       O 2696   4.620   3.219   3.599  0.4176 -0.2491  0.5612
    1sTO      C 2697   4.586   3.264   3.469 -1.2273 -0.7262 -0.6095
    1TO       H 2698   4.895   3.237   3.511  0.0744 -0.2885 -0.3955
    1sTO      H 2699   4.483   3.238   3.444 -2.6656  0.4614  3.3387
    1sTO      H 2700   4.656   3.219   3.399 -1.0800  1.7432 -2.1680
    1sTO      C 2701   4.594   3.419   3.463 -0.7017 -0.0727 -0.0218
    1TO       C 2702   4.720   3.131   3.599 -0.1995 -0.7815 -0.0665
    1TO       C 2703   4.695   3.012   3.662 -0.1917 -0.1245 -0.9267
    1TOl      C 2704   5.303   3.028   3.491  0.4323 -0.1238 -0.0163
    1TOl      C 2705   5.266   2.909   3.542 -0.4140  0.0357  0.1575
    1TOl      S 2706   5.170   3.139   3.511 -0.0001  0.0351  0.1439
    1TOl      O 2707   5.360   2.810   3.574 -0.1625 -0.6019 -0.0324
    1sTOl     C 2708   5.363   2.766   3.709  0.1394  0.1885  0.2119
    1TOl      H 2709   5.074   2.815   3.615 -1.1421  1.5372  1.2573
    1sTOl     H 2710   5.289   2.824   3.763  0.4854  2.5014 -1.6260
    1sTOl     H 2711   5.461   2.802   3.741 -0.2792  1.7113 -0.1484
    1sTOl     C 2712   5.341   2.623   3.698 -0.6891  0.2596 -0.1757
    1TOl      C 2713   5.125   2.902   3.576 -0.2679  0.4622 -0.1106
    1TOl      C 2714   5.063   3.014   3.566  0.3710 -0.0715  0.3935
    1TO       C 2715   5.637   3.120   3.318 -0.0634 -0.0805  0.6606
    1TO       C 2716   5.614   3.211   3.411 -0.2402 -0.1310 -0.3913
    1TO       S 2717   5.515   2.997   3.328 -0.1860  0.2291  0.5827
    1TO       O 2718   5.442   3.284   3.571  0.4096  0.0684  0.1784
    1sTO      C 2719   5.524   3.353   3.663 -0.1647 -0.1964 -0.3672
    1TO       H 2720   5.692   3.281   3.438  0.4156 -0.6945 -0.7972
    1sTO      H 2721   5.620   3.304   3.680 -0.8245 -0.8444  1.8658
    1sTO      H 2722   5.468   3.354   3.757  1.6110  0.1431  0.7465
    1sTO      C 2723   5.542   3.493   3.601  0.0961 -0.1256  0.2420
    1TO       C 2724   5.495   3.196   3.489  0.0567  1.5273  0.1814
    1TO       C 2725   5.427   3.076   3.453 -0.2469  0.1294  0.7057
    1TOl      C 2726   5.946   3.177   3.085  0.2192 -0.1342  0.2509
    1TOl      C 2727   5.836   3.154   3.003 -0.1197 -0.4797  0.4513
    1TOl      S 2728   5.901   3.133   3.247 -0.2131 -0.0853 -0.1861
    1TOl      O 2729   5.847   3.171   2.869 -0.1724 -0.0479 -0.6979
    1sTOl     C 2730   5.771   3.277   2.813  0.4938 -0.0821 -0.3220
    1TOl      H 2731   5.623   3.102   3.023  0.8783 -1.9228  0.1297
    1sTOl     H 2732   5.679   3.227   2.782 -0.8142  0.2986  2.6605
    1sTOl     H 2733   5.730   3.340   2.892 -2.5191 -0.8123 -1.1731
    1sTOl     C 2734   5.849   3.347   2.702  0.3337  0.4584  0.4613
    1TOl      C 2735   5.715   3.128   3.073  0.2979 -0.2789  0.4243
    1TOl      C 2736   5.734   3.119   3.210 -0.9048  0.2068 -0.5897
    1sTO      H 2737   4.572   3.457   3.363  0.6740  0.0945 -0.2734
    1sTO      H 2738   4.518   3.458   3.531 -1.0577 -0.1925 -0.3442
    1sTO      O 2739   4.720   3.463   3.517  0.6615  0.7185 -0.0980
    1sTO      C 2740   4.723   3.602   3.513 -0.8599 -0.4371 -0.3167
    1sTO      H 2741   4.721   3.646   3.413  0.0931 -0.1834 -0.2361
    1sTO      H 2742   4.649   3.661   3.568  0.0824  0.4162  0.0792
    1sTO      C 2743   4.860   3.645   3.567  0.0525  0.3841  0.2004
    1sTO      H 2744   4.874   3.753   3.571  0.2583  0.3595  0.1580
    1sTO      H 2745   4.870   3.608   3.669  0.3573 -0.1511 -0.0193
    1sTO      O 2746   4.966   3.590   3.483  0.3331 -0.0032 -0.0640
    1sTO      C 2747   5.094   3.635   3.495 -0.0304 -0.2108  0.0857
    1sTO      H 2748   5.109   3.731   3.445 -0.6994 -0.4708 -0.6239
    1sTO      H 2749   5.126   3.643   3.599  0.1753  0.1565 -0.0022
    1sTO      C 2750   5.193   3.538   3.428 -0.8252  0.6240  0.0979
    1sTO      H 2751   5.294   3.574   3.444 -0.4892 -0.4987  0.6541
    1sTO      H 2752   5.186   3.445   3.484 -0.2957  0.4581 -0.1027
    1sTO      O 2753   5.163   3.513   3.292 -0.4751  0.2535  0.0672
    1sTO      C 2754   5.236   3.416   3.235 -0.0888  0.2302  0.0028
    1sTO      H 2755   5.216   3.397   3.129  0.6903  0.3600 -0.1673
    1sTO      H 2756   5.232   3.324   3.294 -0.5481  0.8252  0.9162
    1sTO      H 2757   5.341   3.443   3.237 -0.1487  0.4445  0.2994
    1sTOl     H 2758   5.384   2.568   3.782  0.1017  0.1529 -0.6330
    1sTOl     H 2759   5.396   2.595   3.608 -0.1372  0.4968  0.0836
    1sTOl     O 2760   5.200   2.598   3.693  0.0306 -0.2541  0.2964
    1sTOl     C 2761   5.159   2.461   3.719 -0.1560 -0.8815 -0.2187
    1sTOl     H 2762   5.052   2.447   3.730 -0.2833  0.1190 -0.0139
    1sTOl     H 2763   5.195   2.433   3.818 -0.1016  0.1136  0.0545
    1sTOl     C 2764   5.222   2.360   3.630  0.7355  0.0689  0.3429
    1sTOl     H 2765   5.325   2.383   3.603  0.4919  0.7967  0.0052
    1sTOl     H 2766   5.216   2.262   3.678 -0.6147 -0.1759 -0.2903
    1sTOl     O 2767   5.135   2.357   3.514  0.1797 -0.3158  0.7891
    1sTOl     C 2768   5.172   2.260   3.420 -0.1563  0.2196  0.1595
    1sTOl     H 2769   5.269   2.291   3.382  0.2611 -1.2983 -0.1057
    1sTOl     H 2770   5.190   2.162   3.466  0.3766  0.1621 -0.1569
    1sTOl     C 2771   5.076   2.239   3.305 -0.3446 -0.0776 -0.0846
    1sTOl     H 2772   4.999   2.169   3.338  0.3097 -0.3727  0.8777
    1sTOl     H 2773   5.136   2.195   3.226  0.0169  0.4004 -0.0770
    1sTOl     O 2774   5.023   2.362   3.262 -0.1928 -0.2355 -0.2817
    1sTOl     C 2775   4.932   2.339   3.151  0.0010  0.1695 -0.2563
    1sTOl     H 2776   4.875   2.248   3.172  0.3836 -0.0932 -0.3302
    1sTOl     H 2777   4.982   2.318   3.056 -0.8276  0.3968 -0.7492
    1sTOl     H 2778   4.868   2.426   3.136 -0.5670 -0.1055  0.5015
    1sTO      H 2779   5.645   3.525   3.616  0.3324 -0.4130 -0.7002
    1sTO      H 2780   5.534   3.489   3.493  0.1214 -0.9946  0.2631
    1sTO      O 2781   5.465   3.590   3.667 -0.1671  0.1835  0.7663
    1sTO      C 2782   5.547   3.700   3.714  0.4252  0.0661 -0.3224
    1sTO      H 2783   5.622   3.665   3.785  0.0140 -0.1697 -0.0051
    1sTO      H 2784   5.604   3.750   3.635 -0.2593  0.0651 -0.8250
    1sTO      C 2785   5.456   3.807   3.784 -0.4352  0.3396 -0.2068
    1sTO      H 2786   5.424   3.773   3.882  0.1612  0.2799 -0.0266
    1sTO      H 2787   5.510   3.902   3.798  0.2091 -0.1519  0.7919
    1sTO      O 2788   5.342   3.825   3.703 -0.7967 -0.4083  0.6906
    1sTO      C 2789   5.260   3.941   3.726 -0.0863 -0.2710  0.3884
    1sTO      H 2790   5.208   3.939   3.821 -0.1341  0.2408  0.3775
    1sTO      H 2791   5.307   4.039   3.717 -0.0497 -0.3304 -0.1016
    1sTO      C 2792   5.144   3.945   3.620  0.6055  0.4142 -0.3123
    1sTO      H 2793   5.084   4.030   3.652  0.1616  0.0396 -0.1203
    1sTO      H 2794   5.076   3.860   3.632  0.7482  0.3672  0.1772
    1sTO      O 2795   5.184   3.940   3.484  0.3159  0.5245  0.1617
    1sTO      C 2796   5.278   4.036   3.444 -0.0000  0.0656 -0.3536
    1sTO      H 2797   5.295   4.029   3.337 -0.2012  0.6042 -0.4240
    1sTO      H 2798   5.367   4.021   3.505 -0.0892  0.0919 -0.2165
    1sTO      H 2799   5.248   4.140   3.456 -0.8841 -0.2017 -0.1557
    1sTOl     H 2800   5.796   3.441   2.687  0.4339  0.4705  0.1744
    1sTOl     H 2801   5.949   3.380   2.728  0.4909 -0.0685  0.5343
    1sTOl     O 2802   5.857   3.266   2.581  0.7249  0.2036 -0.0437
    1sTOl     C 2803   5.909   3.348   2.478  0.6381  0.0390 -0.1973
    1sTOl     H 2804   5.846   3.436   2.465 -0.0495 -0.3954  0.1559
    1sTOl     H 2805   6.013   3.378   2.496  0.4590  0.4293  0.1896
    1sTOl     C 2806   5.905   3.283   2.342  0.1503  0.4196  0.8292
    1sTOl     H 2807   5.799   3.274   2.315  0.2974 -0.0341  0.3788
    1sTOl     H 2808   5.963   3.337   2.267 -0.3793 -0.3075 -0.1319
    1sTOl     O 2809   5.963   3.153   2.366  0.3392 -0.1710  0.4615
    1sTOl     C 2810   5.963   3.079   2.243 -0.0938  0.1106 -0.3323
    1sTOl     H 2811   5.865   3.059   2.198  0.1933 -0.3876 -0.7502
    1sTOl     H 2812   6.022   3.122   2.162 -0.4467 -0.2120 -0.7662
    1sTOl     C 2813   6.016   2.940   2.277 -0.5194  0.5219  0.1584
    1sTOl     H 2814   6.120   2.940   2.307 -0.4154 -0.3968 -0.1715
    1sTOl     H 2815   6.020   2.874   2.191 -0.1998  0.2439  0.3872
    1sTOl     O 2816   5.924   2.885   2.373 -0.1322  0.4870  0.2739
    1sTOl     C 2817   5.975   2.773   2.435 -0.3013 -0.3354 -0.3429
    1sTOl     H 2818   5.997   2.689   2.368 -0.0776 -0.8853  0.4037
    1sTOl     H 2819   6.065   2.789   2.495 -0.1832 -0.7034 -0.4157
    1sTOl     H 2820   5.894   2.758   2.507 -0.4858 -0.5683 -0.5968
    1TO       C 2821   6.311   3.264   2.968  0.5342  0.4110 -0.4507
    1TO       C 2822   6.247   3.374   3.003 -0.1863  0.2664  0.4372
    1TO       S 2823   6.204   3.129   2.978 -0.0268  0.2056 -0.2523
    1TO       O 2824   6.015   3.463   3.076 -0.3098  0.1274  0.0983
    1sTO      C 2825   5.993   3.564   2.977 -0.0775  0.7956 -0.1236
    1TO       H 2826   6.302   3.468   2.999  0.7685 -0.3284 -1.8931
    1sTO      H 2827   6.061   3.560   2.893  0.0272 -0.1075 -0.0097
    1sTO      H 2828   5.897   3.527   2.942  0.3790  0.2092 -0.7805
    1sTO      C 2829   5.986   3.700   3.041  0.0753  0.0841 -0.0212
    1TO       C 2830   6.107   3.369   3.033 -0.0095  0.1670  1.0771
    1TO       C 2831   6.073   3.234   3.039 -0.5881 -0.1003 -0.2719
    1TOl      C 2832   6.680   3.256   2.868  0.0615  0.3970 -0.2068
    1TOl      C 2833   6.645   3.133   2.910  0.2244 -0.0807 -0.4019
    1TOl      S 2834   6.545   3.370   2.876 -0.0161  0.3844  0.3367
    1TOl      O 2835   6.737   3.034   2.912 -0.4411  0.3544  0.2370
    1sTOl     C 2836   6.725   2.941   2.799  0.2362 -0.1286  0.0343
    1TOl      H 2837   6.469   3.041   3.008  0.6808  0.7714  1.7922
    1sTOl     H 2838   6.828   2.934   2.762 -0.5575 -0.2542 -2.3307
    1sTOl     H 2839   6.653   2.980   2.728  1.5544  1.6723 -0.4028
    1sTOl     C 2840   6.677   2.810   2.858 -0.8246 -0.1041 -0.2172
    1TOl      C 2841   6.513   3.130   2.965  0.8700  0.2207  0.8081
    1TOl      C 2842   6.448   3.247   2.941 -1.1618 -0.1667 -0.3713
    1TO       C 2843   7.042   3.333   2.731  0.6381 -1.0809  0.3136
    1TO       C 2844   6.950   3.380   2.640 -0.9007  0.8331  1.1052
    1TO       S 2845   6.962   3.278   2.871 -0.2102 -0.1384 -0.2572
    1TO       O 2846   6.706   3.363   2.606 -0.0201  0.1113 -0.1907
    1sTO      C 2847   6.673   3.261   2.517  0.0489 -0.3787  0.0671
    1TO       H 2848   6.971   3.429   2.546 -0.6892  0.9367  1.2060
    1sTO      H 2849   6.669   3.163   2.564  1.6758 -1.6846 -2.2873
    1sTO      H 2850   6.748   3.261   2.437 -3.1761  0.0411 -3.1995
    1sTO      C 2851   6.538   3.304   2.458  0.4082  0.1081  0.6273
    1TO       C 2852   6.819   3.349   2.680 -0.0576 -0.7497 -0.5419
    1TO       C 2853   6.806   3.295   2.806  0.4916 -0.3244 -0.2778
    1TOl      C 2854   7.435   3.312   2.724  0.1582 -0.6471 -0.9248
    1TOl      C 2855   7.385   3.318   2.598  0.0756 -0.4825 -0.3525
    1TOl      S 2856   7.307   3.320   2.836 -0.1746 -0.4526 -0.1665
    1TOl      O 2857   7.468   3.308   2.501  0.5869  0.0583 -0.2458
    1sTOl     C 2858   7.492   3.424   2.426  0.3473 -0.2759  0.1627
    1TOl      H 2859   7.184   3.330   2.498 -0.3048  0.4477 -0.3715
    1sTOl     H 2860   7.481   3.518   2.481  3.6826  0.1326  0.3687
    1sTOl     H 2861   7.430   3.429   2.337  2.4792  0.0873 -1.4055
    1sTOl     C 2862   7.628   3.423   2.364  0.0641  0.0099 -0.1269
    1TOl      C 2863   7.245   3.327   2.587 -0.4426 -0.7066 -0.2976
    1TOl      C 2864   7.181   3.332   2.713 -0.5561  0.4302  0.2781
    1sTO      H 2865   5.889   3.711   3.089 -0.0221 -0.0475 -0.1870
    1sTO      H 2866   6.049   3.698   3.130  0.1904  0.4782 -0.0914
    1sTO      O 2867   6.037   3.794   2.947 -0.1171 -0.6401  0.7955
    1sTO      C 2868   6.029   3.926   3.006  0.2919 -0.8804 -0.3308
    1sTO      H 2869   6.027   3.913   3.114 -0.7549  1.1718 -0.0427
    1sTO      H 2870   6.113   3.989   2.976  0.0474 -0.3875 -0.0074
    1sTO      C 2871   5.892   3.996   2.983  0.0025  0.0368 -0.0568
    1sTO      H 2872   5.809   3.950   3.037  0.1702 -0.2918 -0.0763
    1sTO      H 2873   5.905   4.103   3.002 -0.3715  0.1847 -0.5995
    1sTO      O 2874   5.872   4.004   2.840  0.0035 -0.0921 -0.4644
    1sTO      C 2875   5.747   4.053   2.800 -0.3156 -0.1359  0.7416
    1sTO      H 2876   5.673   3.980   2.831 -0.9688  0.2934  0.2313
    1sTO      H 2877   5.725   4.144   2.856  0.5333  0.4075  0.2195
    1sTO      C 2878   5.733   4.096   2.658 -0.3874 -0.5095 -0.4151
    1sTO      H 2879   5.775   4.023   2.589  0.0122 -0.1865 -0.5210
    1sTO      H 2880   5.628   4.112   2.632 -0.4265  0.8549  0.4671
    1sTO      O 2881   5.816   4.212   2.638  0.2846  0.5808 -0.8940
    1sTO      C 2882   5.756   4.338   2.667 -0.3770  0.2511  0.5334
    1sTO      H 2883   5.822   4.421   2.646  0.2963 -0.4519 -0.2099
    1sTO      H 2884   5.733   4.343   2.773 -0.1053 -0.0218  0.6089
    1sTO      H 2885   5.672   4.354   2.600 -0.0348 -0.2744 -0.0299
    1sTOl     H 2886   6.723   2.814   2.956 -0.3337 -0.2865 -0.4353
    1sTOl     H 2887   6.711   2.722   2.803 -0.2587 -0.2276  0.3215
    1sTOl     O 2888   6.539   2.810   2.867  0.5525  0.2205  0.7354
    1sTOl     C 2889   6.499   2.694   2.938  0.5956 -0.4687  0.2343
    1sTOl     H 2890   6.571   2.675   3.017  0.1725 -0.2076  0.6844
    1sTOl     H 2891   6.518   2.614   2.866 -0.2014 -0.9459  0.5439
    1sTOl     C 2892   6.349   2.711   2.973 -0.1800  0.1161  0.5586
    1sTOl     H 2893   6.338   2.764   3.067 -0.0977  0.4218  0.3976
    1sTOl     H 2894   6.301   2.613   2.978  0.2031 -0.1462 -0.5901
    1sTOl     O 2895   6.272   2.785   2.874  0.2164  0.2824  0.8151
    1sTOl     C 2896   6.134   2.759   2.878 -0.2701 -0.0418 -0.2722
    1sTOl     H 2897   6.090   2.800   2.969 -0.0131 -0.3319 -0.0200
    1sTOl     H 2898   6.102   2.656   2.891  0.3108 -0.1311  0.4857
    1sTOl     C 2899   6.077   2.811   2.752  0.1067 -0.2475  0.8489
    1sTOl     H 2900   6.135   2.768   2.670 -0.2053  0.1529  0.4147
    1sTOl     H 2901   5.973   2.778   2.746  0.3292 -0.7962 -0.5698
    1sTOl     O 2902   6.072   2.957   2.752 -0.4925  0.2753  0.1703
    1sTOl     C 2903   6.008   3.002   2.631 -0.1778  0.1761 -0.4352
    1sTOl     H 2904   5.995   3.110   2.640  0.3766  0.1587  0.7290
    1sTOl     H 2905   6.072   2.990   2.544  0.1932 -0.2789 -0.1067
    1sTOl     H 2906   5.916   2.957   2.595 -0.4853  0.4206  0.0486
    1sTO      H 2907   6.500   3.214   2.410  0.1067  0.7846 -0.4356
    1sTO      H 2908   6.467   3.330   2.536  0.3871 -0.2722  0.7388
    1sTO      O 2909   6.549   3.408   2.360 -0.2209  0.4444  0.1704
    1sTO      C 2910   6.585   3.364   2.228  0.1847 -0.2782  0.3163
    1sTO      H 2911   6.681   3.313   2.229  0.1953 -0.2677 -0.1578
    1sTO      H 2912   6.507   3.288   2.216 -0.3874  0.4125 -0.4268
    1sTO      C 2913   6.584   3.472   2.124 -0.1508  0.2253  0.4419
    1sTO      H 2914   6.620   3.426   2.032  0.2675 -0.2961  0.8563
    1sTO      H 2915   6.486   3.519   2.112  0.0591  0.5254 -0.1002
    1sTO      O 2916   6.669   3.570   2.180  0.5280 -0.9078  0.6109
    1sTO      C 2917   6.686   3.678   2.086  0.0883  0.0801  0.2153
    1sTO      H 2918   6.731   3.632   1.998 -0.1204  0.4221 -0.0749
    1sTO      H 2919   6.600   3.720   2.033  0.1237  0.0573  0.1396
    1sTO      C 2920   6.773   3.790   2.141  0.1033  0.1885  0.1569
    1sTO      H 2921   6.798   3.846   2.052 -0.5920  0.2331 -0.0141
    1sTO      H 2922   6.858   3.746   2.192 -0.0003 -0.0288  0.1458
    1sTO      O 2923   6.688   3.866   2.226 -0.7664  0.3359 -0.1374
    1sTO      C 2924   6.752   3.970   2.292  0.1893  0.4102 -0.6858
    1sTO      H 2925   6.660   4.013   2.333  0.3166  0.3083 -0.2947
    1sTO      H 2926   6.803   4.043   2.229 -0.2707  0.9272 -0.4705
    1sTO      H 2927   6.807   3.939   2.380 -0.9033  0.3272 -0.0135
    1sTOl     H 2928   7.705   3.396   2.435  0.0015  0.2692  0.0399
    1sTOl     H 2929   7.651   3.520   2.321 -0.1643  0.5923  1.0180
    1sTOl     O 2930   7.622   3.343   2.253  0.5098  0.0294 -0.2039
    1sTOl     C 2931   7.749   3.326   2.192  0.3960  0.7736  0.1277
    1sTOl     H 2932   7.825   3.284   2.258  0.2024 -0.1667 -0.2278
    1sTOl     H 2933   7.790   3.421   2.159  0.7761  0.5880  0.0602
    1sTOl     C 2934   7.734   3.234   2.065  0.1741 -0.4032  0.1705
    1sTOl     H 2935   7.650   3.278   2.011  0.2322 -0.1208  0.3097
    1sTOl     H 2936   7.828   3.239   2.011  0.0811  0.1098  0.0511
    1sTOl     O 2937   7.712   3.101   2.098 -0.6108 -0.0356 -0.5583
    1sTOl     C 2938   7.689   3.017   1.981  0.3832  0.0763  0.4030
    1sTOl     H 2939   7.755   3.043   1.898  0.6021  0.0964  0.5816
    1sTOl     H 2940   7.594   3.056   1.944  0.6169  0.2623 -0.0020
    1sTOl     C 2941   7.670   2.867   2.013  0.0779  0.2130 -0.0926
    1sTOl     H 2942   7.599   2.859   2.095 -0.8635  0.0351 -0.9180
    1sTOl     H 2943   7.629   2.802   1.936  0.1249  0.1746 -0.0856
    1sTOl     O 2944   7.787   2.807   2.065 -0.4331  0.1474  0.4949
    1sTOl     C 2945   7.903   2.817   1.983 -0.2058  0.1085 -0.0558
    1sTOl     H 2946   7.996   2.777   2.023 -0.1958 -0.1846 -0.3648
    1sTOl     H 2947   7.882   2.776   1.884 -0.1281  0.5380 -0.2541
    1sTOl     H 2948   7.926   2.923   1.969  0.4578  0.0109  0.2517
    1TO       C 2949   7.834   3.295   2.774 -0.4291  0.1943  0.1645
    1TO       C 2950   7.790   3.417   2.822 -0.1886  0.0616 -0.0369
    1TO       S 2951   7.700   3.201   2.718  0.1778  0.1917  0.1073
    1TO       O 2952   7.577   3.527   2.886  0.6112  0.2093 -0.2733
    1sTO      C 2953   7.532   3.629   2.805 -0.1267  0.1660  0.1608
    1TO       H 2954   7.849   3.500   2.858  0.4607 -0.2334 -0.3962
    1sTO      H 2955   7.599   3.621   2.719 -1.1200 -3.7763 -0.4517
    1sTO      H 2956   7.430   3.605   2.772  1.1229 -2.0386 -2.5469
    1sTO      C 2957   7.555   3.763   2.874  0.4225  0.0503  0.0487
    1TO       C 2958   7.652   3.424   2.830  0.3703 -0.4458 -0.2131
    1TO       C 2959   7.583   3.316   2.770  0.3761 -0.1263  0.1157
    1TOl      C 2960   8.220   3.265   2.706  0.4820 -0.2048  0.5620
    1TOl      C 2961   8.157   3.147   2.661  0.1670 -0.1972  0.6815
    1TOl      S 2962   8.109   3.353   2.796  0.2243  0.3579  0.2005
    1TOl      O 2963   8.231   3.050   2.602  0.1294  0.2458 -0.4110
    1sTOl     C 2964   8.161   2.970   2.503 -0.4238 -0.5845 -0.3547
    1TOl      H 2965   7.943   3.073   2.641  0.3156 -0.7343  0.7735
    1sTOl     H 2966   8.092   3.033   2.446  0.3790  0.6831  0.0497
    1sTOl     H 2967   8.097   2.896   2.551  0.0143  1.1028  3.0911
    1sTOl     C 2968   8.256   2.901   2.409  0.1541  0.1826 -0.0033
    1TOl      C 2969   8.012   3.145   2.684  0.0660 -0.2360  0.3493
    1TOl      C 2970   7.973   3.254   2.749  0.1223  0.4258 -0.2731
    1TO       C 2971   8.605   3.328   2.659  0.0013  0.0745  0.5472
    1TO       C 2972   8.539   3.440   2.638 -0.0369 -0.2946 -0.2197
    1TO       S 2973   8.497   3.210   2.710 -0.4134  0.3232  0.6781
    1TO       O 2974   8.319   3.538   2.620 -0.2339  0.0521 -0.0731
    1sTO      C 2975   8.354   3.666   2.672 -0.0359 -0.0783  0.1105
    1TO       H 2976   8.586   3.534   2.611 -0.7136  1.5208  4.0742
    1sTO      H 2977   8.347   3.738   2.591  0.1073  0.1833  0.3274
    1sTO      H 2978   8.457   3.656   2.706 -0.5157 -2.0952  1.1610
    1sTO      C 2979   8.267   3.697   2.794  0.5331 -0.4697 -0.5232
    1TO       C 2980   8.397   3.431   2.653  0.2373 -1.1869  0.0619
    1TO       C 2981   8.360   3.308   2.689  0.1621  0.4521  0.2063
    1TOl      C 2982   8.977   3.239   2.575 -0.4066 -0.3665  0.0407
    1TOl      C 2983   8.962   3.231   2.709  0.6683  0.4411 -0.2966
    1TOl      S 2984   8.825   3.286   2.502  0.2183 -0.0346 -0.3678
    1TOl      O 2985   9.065   3.182   2.784  0.1015 -0.2660 -0.1011
    1sTOl     C 2986   9.116   3.048   2.773 -0.1653  0.0457 -0.0919
    1TOl      H 2987   8.786   3.241   2.852 -0.9068 -1.7333 -0.1460
    1sTOl     H 2988   9.094   3.030   2.668  1.5129  0.6391 -0.5745
    1sTOl     H 2989   9.222   3.036   2.793 -0.1678  2.3820  1.6973
    1sTOl     C 2990   9.034   2.959   2.861 -0.0529 -0.5605  0.9142
    1TOl      C 2991   8.826   3.259   2.753 -0.6014  0.8845  0.3823
    1TOl      C 2992   8.743   3.295   2.654  0.4289 -0.2214  0.4352
    1sTO      H 2993   7.663   3.781   2.866  0.3581  0.1917 -0.5955
    1sTO      H 2994   7.497   3.839   2.821  0.1322 -0.2669 -0.0911
    1sTO      O 2995   7.537   3.754   3.014  0.1854  0.3587  0.4741
    1sTO      C 2996   7.559   3.873   3.087 -0.1960  0.0697  0.1003
    1sTO      H 2997   7.656   3.902   3.048 -0.2032  0.0124  0.0370
    1sTO      H 2998   7.486   3.945   3.049  0.2094  0.2351 -0.3695
    1sTO      C 2999   7.563   3.855   3.244 -0.3189  0.1304  0.0243
    1sTO      H 3000   7.512   3.940   3.289  0.1814  0.0254  0.7922
    1sTO      H 3001   7.506   3.765   3.264  0.0081 -0.1351 -0.2273
    1sTO      O 3002   7.699   3.839   3.286  0.4351 -0.4574  0.4305
    1sTO      C 3003   7.700   3.783   3.423  0.0401 -0.4539 -0.7745
    1sTO      H 3004   7.649   3.856   3.486  1.1670  0.1760 -0.5516
    1sTO      H 3005   7.635   3.696   3.436  0.6585 -0.8331 -0.1447
    1sTO      C 3006   7.832   3.759   3.484 -0.7172 -0.7748 -0.1840
    1sTO      H 3007   7.825   3.716   3.584  0.2249 -0.3400  0.0743
    1sTO      H 3008   7.890   3.687   3.426 -0.3759 -0.3746 -0.3406
    1sTO      O 3009   7.894   3.882   3.500  0.5265  0.1640 -0.1891
    1sTO      C 3010   8.032   3.864   3.520 -0.3163 -0.0862  0.4621
    1sTO      H 3011   8.042   3.789   3.599  0.4766  0.1595  0.6119
    1sTO      H 3012   8.082   3.958   3.543  0.3099 -0.2923 -0.0252
    1sTO      H 3013   8.077   3.816   3.433  0.5204  0.3102  0.6600
    1sTOl     H 3014   8.339   2.958   2.367  0.3539 -0.5481 -0.6139
    1sTOl     H 3015   8.201   2.860   2.325  0.4520  0.2450 -0.2296
    1sTOl     O 3016   8.302   2.778   2.463 -0.5417  0.3176 -0.6694
    1sTOl     C 3017   8.363   2.681   2.372  0.7607 -0.4433 -0.1384
    1sTOl     H 3018   8.421   2.736   2.298 -0.1194  0.1732 -0.3924
    1sTOl     H 3019   8.284   2.631   2.316  0.4888  0.1142 -0.2695
    1sTOl     C 3020   8.449   2.572   2.428  0.0035  0.2438  0.1717
    1sTOl     H 3021   8.501   2.529   2.343 -0.2477  0.3600 -0.0407
    1sTOl     H 3022   8.528   2.596   2.500  0.5596 -0.0725 -0.3272
    1sTOl     O 3023   8.361   2.479   2.492 -0.1546  0.4390 -0.2387
    1sTOl     C 3024   8.429   2.364   2.544 -0.2878 -0.3084  0.1911
    1sTOl     H 3025   8.497   2.389   2.626 -0.4908 -0.5155  0.4255
    1sTOl     H 3026   8.497   2.310   2.478 -0.2845 -0.0309 -0.0376
    1sTOl     C 3027   8.326   2.261   2.596  0.0540 -0.0874  0.1122
    1sTOl     H 3028   8.277   2.210   2.513 -0.1884  0.0942  0.1438
    1sTOl     H 3029   8.372   2.181   2.655 -0.0080 -0.4547 -0.3269
    1sTOl     O 3030   8.227   2.341   2.667 -0.8274  0.2117 -0.1014
    1sTOl     C 3031   8.231   2.313   2.813  0.0174  0.0188  0.0712
    1sTOl     H 3032   8.335   2.313   2.846  0.1775 -0.4462 -0.4076
    1sTOl     H 3033   8.177   2.387   2.872 -0.0279 -0.0852  0.1603
    1sTOl     H 3034   8.179   2.221   2.841 -0.0743  0.1385  0.2954
    1sTO      H 3035   8.220   3.614   2.847 -0.6274  0.4096 -0.1237
    1sTO      H 3036   8.331   3.733   2.875 -0.2065  0.4783 -0.3375
    1sTO      O 3037   8.162   3.792   2.767  0.6904  0.3925  0.0050
    1sTO      C 3038   8.064   3.790   2.871 -0.1480 -0.0709  0.0658
    1sTO      H 3039   8.039   3.684   2.881 -0.2010 -0.0640  0.0116
    1sTO      H 3040   8.088   3.837   2.966 -0.4182 -0.2120  0.2045
    1sTO      C 3041   7.936   3.859   2.831  0.1958  0.5615 -0.0606
    1sTO      H 3042   7.889   3.801   2.752 -0.0317  0.6523  0.0071
    1sTO      H 3043   7.872   3.862   2.920 -0.3972  0.5920 -0.4833
    1sTO      O 3044   7.967   3.985   2.803  0.3224 -0.0494 -0.0457
    1sTO      C 3045   7.859   4.066   2.771  0.2909 -0.2328 -0.2541
    1sTO      H 3046   7.782   4.034   2.701  0.0974 -0.1160 -0.0921
    1sTO      H 3047   7.798   4.070   2.861 -0.5869 -0.4076 -0.8335
    1sTO      C 3048   7.910   4.195   2.725 -0.7499 -0.1812  0.1843
    1sTO      H 3049   7.825   4.250   2.685 -0.1399  0.5474 -0.1313
    1sTO      H 3050   7.979   4.197   2.641 -0.4877  0.1228  0.4052
    1sTO      O 3051   7.990   4.253   2.825  0.1982  0.9875 -0.4422
    1sTO      C 3052   7.912   4.317   2.932  0.0559  0.4347 -0.0528
    1sTO      H 3053   7.844   4.245   2.977 -0.4421  1.0074  0.1190
    1sTO      H 3054   7.850   4.399   2.897 -0.3056  0.2957  0.2507
    1sTO      H 3055   7.975   4.355   3.013  0.2141  0.0303  0.0186
    1sTOl     H 3056   9.093   2.871   2.889  0.4192 -0.4041  0.4331
    1sTOl     H 3057   9.014   3.012   2.954 -0.0023  0.8118  0.1664
    1sTOl     O 3058   8.917   2.924   2.784 -0.1716  0.2020 -0.2389
    1sTOl     C 3059   8.832   2.842   2.860 -0.3247 -0.0801  0.1242
    1sTOl     H 3060   8.874   2.771   2.931 -0.1139 -0.4903 -0.4100
    1sTOl     H 3061   8.773   2.912   2.920 -0.5546  0.0023 -0.1962
    1sTOl     C 3062   8.726   2.767   2.775 -0.1519  0.0843  0.3280
    1sTOl     H 3063   8.665   2.693   2.826 -0.2637 -0.0555 -0.0035
    1sTOl     H 3064   8.786   2.710   2.704 -0.4453  0.0513  0.1073
    1sTOl     O 3065   8.653   2.864   2.700  0.0097  0.1958 -0.0014
    1sTOl     C 3066   8.688   2.866   2.562 -0.3286 -0.0510 -0.4599
    1sTOl     H 3067   8.672   2.765   2.522 -0.0655 -0.4095  0.3322
    1sTOl     H 3068   8.792   2.898   2.559 -0.3333  0.0491  0.4347
    1sTOl     C 3069   8.607   2.968   2.489  0.3194 -0.2313 -0.3318
    1sTOl     H 3070   8.500   2.956   2.508  0.3323 -0.4105 -0.3646
    1sTOl     H 3071   8.643   3.060   2.535 -0.9626  0.3177 -0.3789
    1sTOl     O 3072   8.623   2.973   2.352  0.0103  0.0894 -0.0030
    1sTOl     C 3073   8.763   2.986   2.313  0.0105  0.0744  0.3054
    1sTOl     H 3074   8.771   3.029   2.214 -0.9251 -0.4464 -0.0101
    1sTOl     H 3075   8.823   2.895   2.316  0.3138  0.2452 -0.4452
    1sTOl     H 3076   8.807   3.057   2.383 -0.2633  0.3804  0.1689
    1TO       C 3077   9.246   3.133   2.304  0.2804  0.0084  0.0606
    1TO       C 3078   9.301   3.225   2.389 -0.3688 -0.8997  0.0270
    1TO       S 3079   9.081   3.100   2.352  0.5064 -0.0165  0.4284
    1TO       O 3080   9.238   3.381   2.564 -0.3530 -0.4604  0.2324
    1sTO      C 3081   9.369   3.382   2.633 -0.0046  0.4171  0.0167
    1TO       H 3082   9.389   3.284   2.367  0.0709 -1.1081  1.1476
    1sTO      H 3083   9.403   3.286   2.671 -0.5892 -0.2809 -1.1381
    1sTO      H 3084   9.443   3.427   2.566 -0.3518 -1.2454 -1.5935
    1sTO      C 3085   9.361   3.472   2.757 -0.4679  0.9253 -0.5685
    1TO       C 3086   9.215   3.276   2.487  0.1255  0.1960  0.4616
    1TO       C 3087   9.091   3.212   2.489  0.0505  0.4003 -0.7229
    1TOl      C 3088   9.456   3.021   1.997 -0.5691  0.0596 -0.0804
    1TOl      C 3089   9.356   2.922   2.019  0.0771  0.3756  0.4985
    1TOl      S 3090   9.439   3.147   2.111  0.2287 -0.2323  0.3610
    1TOl      O 3091   9.353   2.809   1.941  0.0379 -0.8499 -0.2179
    1sTOl     C 3092   9.282   2.825   1.822 -0.3122 -0.0989  0.1187
    1TOl      H 3093   9.204   2.883   2.174 -0.8863 -0.1711 -1.4880
    1sTOl     H 3094   9.305   2.914   1.763  0.0970 -0.0754  0.3084
    1sTOl     H 3095   9.176   2.810   1.842 -0.4474 -2.7316 -2.0206
    1sTOl     C 3096   9.321   2.713   1.735 -0.3067  0.3619  0.2068
    1TOl      C 3097   9.278   2.952   2.135 -0.0264  0.1949  0.6280
    1TOl      C 3098   9.310   3.071   2.191  0.5976  0.3325 -1.0035
    1TO       C 3099   9.765   2.970   1.761 -0.2942 -0.1511  0.9531
    1TO       C 3100   9.738   3.108   1.762  0.5779 -0.0023 -0.0014
    1TO       S 3101   9.642   2.888   1.850  0.0768 -0.1978  0.2794
    1TO       O 3102   9.565   3.264   1.861  0.6597  0.4731 -0.3352
    1sTO      C 3103   9.453   3.306   1.778  0.1939  0.4929  0.1410
    1TO       H 3104   9.804   3.187   1.729 -0.6140  1.6876  1.3801
    1sTO      H 3105   9.384   3.222   1.771  0.1065  0.7208 -2.3232
    1sTO      H 3106   9.492   3.321   1.678 -0.4187  1.2486  0.0128
    1sTO      C 3107   9.390   3.430   1.844  0.5848 -0.0231  0.1814
    1TO       C 3108   9.614   3.136   1.836 -0.6338 -0.5034  0.1271
    1TO       C 3109   9.556   3.030   1.893 -0.3142  0.4304 -0.0542
    1TOl      C 3110  10.071   2.837   1.553 -0.3454  0.0187  0.1734
    1TOl      C 3111   9.999   2.725   1.582  0.2960 -0.4895 -0.4579
    1TOl      S 3112  10.004   2.983   1.617  0.1417  0.4168 -0.5377
    1TOl      O 3113  10.038   2.610   1.531 -0.0121  0.4238  0.3822
    1sTOl     C 3114   9.975   2.581   1.410 -0.5204 -0.3968  0.7173
    1TOl      H 3115   9.813   2.686   1.692 -0.9573  0.5136 -0.8667
    1sTOl     H 3116   9.911   2.666   1.384 -0.1669 -1.1842 -3.4899
    1sTOl     H 3117  10.054   2.584   1.335  0.0766 -0.0768  1.3489
    1sTOl     C 3118   9.897   2.447   1.418  0.0618 -0.3341 -0.0372
    1TOl      C 3119   9.889   2.760   1.668 -0.2843 -0.0395 -0.4914
    1TOl      C 3120   9.874   2.898   1.692  1.1930 -0.0425 -0.8018
    1sTO      H 3121   9.295   3.426   2.830 -0.3063  0.3622 -0.7775
    1sTO      H 3122   9.459   3.478   2.804 -0.8854  0.4929  0.3819
    1sTO      O 3123   9.313   3.603   2.724  0.1870 -0.2112 -0.1284
    1sTO      C 3124   9.290   3.697   2.825 -0.3687  0.1645 -0.1761
    1sTO      H 3125   9.202   3.671   2.884 -0.4374  0.0081 -0.3474
    1sTO      H 3126   9.370   3.688   2.899 -0.3346 -0.4146 -0.2754
    1sTO      C 3127   9.256   3.833   2.775 -0.0108 -0.2566  0.0767
    1sTO      H 3128   9.159   3.826   2.724 -0.1221 -0.4309  0.3146
    1sTO      H 3129   9.242   3.903   2.858  0.2875 -0.3887  0.2358
    1sTO      O 3130   9.371   3.880   2.697  0.0004  0.1143 -0.0033
    1sTO      C 3131   9.356   4.017   2.663 -0.0763 -0.3754  0.3225
    1sTO      H 3132   9.281   4.029   2.585 -0.3852  0.2956  0.7154
    1sTO      H 3133   9.325   4.080   2.746  0.1868  0.2756 -0.0694
    1sTO      C 3134   9.487   4.065   2.598 -0.1092  0.5047 -0.4096
    1sTO      H 3135   9.537   3.992   2.536  0.2609  0.0178  0.4467
    1sTO      H 3136   9.453   4.156   2.548 -0.9055  0.3965 -0.0933
    1sTO      O 3137   9.592   4.092   2.687 -0.0168  1.0860  0.5026
    1sTO      C 3138   9.695   4.168   2.625  0.1947  0.0670 -0.3528
    1sTO      H 3139   9.655   4.259   2.578 -0.7372 -0.0777  0.1511
    1sTO      H 3140   9.748   4.116   2.545 -0.2253 -0.5690 -0.2194
    1sTO      H 3141   9.758   4.212   2.702 -0.0121  0.0610 -0.1785
    1sTOl     H 3142   9.429   2.718   1.718 -0.3332 -0.1036 -0.1368
    1sTOl     H 3143   9.285   2.720   1.633 -0.0224 -0.9678 -0.0064
    1sTOl     O 3144   9.294   2.585   1.798  0.2762 -0.1691  0.3179
    1sTOl     C 3145   9.349   2.478   1.726 -0.0988 -0.2700  0.0102
    1sTOl     H 3146   9.450   2.503   1.691 -0.0349 -0.2812  0.1833
    1sTOl     H 3147   9.291   2.460   1.635  0.5000 -0.1733 -0.4012
    1sTOl     C 3148   9.344   2.362   1.822 -0.0814  0.3989 -0.6657
    1sTOl     H 3149   9.363   2.267   1.772  0.5303  0.2957 -0.2501
    1sTOl     H 3150   9.243   2.361   1.862  0.2172 -0.4721  0.1256
    1sTOl     O 3151   9.442   2.367   1.930 -1.0815  0.1016  0.4353
    1sTOl     C 3152   9.457   2.250   2.003  0.0769  0.3002 -0.2271
    1sTOl     H 3153   9.445   2.161   1.941  0.4425  0.1543 -0.0894
    1sTOl     H 3154   9.374   2.252   2.074  0.1001  0.2555 -0.1990
    1sTOl     C 3155   9.580   2.252   2.097  0.0979  0.1428  0.0122
    1sTOl     H 3156   9.579   2.338   2.164  0.2313  0.0046  0.1912
    1sTOl     H 3157   9.569   2.160   2.154  1.0589  0.3329  0.5171
    1sTOl     O 3158   9.688   2.261   2.013 -0.5756  0.0554 -0.0897
    1sTOl     C 3159   9.807   2.216   2.071  0.1584  0.2852  0.2704
    1sTOl     H 3160   9.794   2.130   2.137 -0.5405 -0.1913 -0.4796
    1sTOl     H 3161   9.879   2.189   1.994  0.1511 -0.2292  0.4381
    1sTOl     H 3162   9.856   2.287   2.139  0.6421 -0.4995  0.7597
    1sTO      H 3163   9.300   3.457   1.789  0.0975 -0.5461  0.6987
    1sTO      H 3164   9.360   3.408   1.947 -0.6389  0.9386  0.0589
    1sTO      O 3165   9.474   3.543   1.841 -0.0383  0.1172  1.1352
    1sTO      C 3166   9.415   3.669   1.873 -0.6826  0.1924 -0.3474
    1sTO      H 3167   9.344   3.691   1.794 -0.8186 -0.3678 -0.3883
    1sTO      H 3168   9.355   3.654   1.963 -0.3392 -0.3028 -0.1893
    1sTO      C 3169   9.520   3.781   1.885  0.4018  0.5167 -0.4592
    1sTO      H 3170   9.479   3.876   1.918  0.4564  0.1896  0.5819
    1sTO      H 3171   9.594   3.749   1.958  0.0678  0.5961 -0.0843
    1sTO      O 3172   9.582   3.788   1.755  0.4643 -1.0168  0.4076
    1sTO      C 3173   9.677   3.895   1.760  0.2911 -0.4067  0.0398
    1sTO      H 3174   9.624   3.990   1.754  1.1013  0.0386 -0.1903
    1sTO      H 3175   9.728   3.902   1.856  0.2150  0.7743  0.0158
    1sTO      C 3176   9.783   3.871   1.649 -0.2720  0.1340 -0.2129
    1sTO      H 3177   9.837   3.783   1.684 -0.6632 -0.0317 -0.0266
    1sTO      H 3178   9.855   3.953   1.647 -0.6692  0.5172  0.7092
    1sTO      O 3179   9.722   3.845   1.522 -0.0754  0.0603  0.0119
    1sTO      C 3180   9.791   3.764   1.439 -0.1716  0.3365 -0.0907
    1sTO      H 3181   9.857   3.700   1.498 -0.1672  0.3469 -0.0838
    1sTO      H 3182   9.846   3.840   1.384  0.5019 -0.0961 -0.0389
    1sTO      H 3183   9.731   3.699   1.376 -0.1896 -0.1579  0.4310
    1sTOl     H 3184   9.809   2.440   1.481 -0.2558  0.7224 -0.3513
    1sTOl     H 3185   9.852   2.410   1.326 -0.1555 -0.7512  0.2339
    1sTOl     O 3186   9.994   2.349   1.460  0.7404  0.0103  0.5360
    1sTOl     C 3187   9.937   2.215   1.458 -0.2380 -0.4195  0.2270
    1sTOl     H 3188   9.840   2.210   1.509 -0.5239 -0.7482 -0.3430
    1sTOl     H 3189   9.924   2.181   1.356 -0.1018 -0.0073  0.0688
    1sTOl     C 3190  10.027   2.113   1.533  0.1853  0.4659 -0.4635
    1sTOl     H 3191   9.979   2.023   1.496 -0.6285  0.6849  0.0373
    1sTOl     H 3192  10.010   2.121   1.641  0.4293  0.6180 -0.4352
    1sTOl     O 3193  10.162   2.104   1.484 -0.4036  0.1331  0.1992
    1sTOl     C 3194  10.251   2.040   1.569 -0.2349 -0.0261 -0.2578
    1sTOl     H 3195  10.219   1.945   1.611 -0.0174  0.2687  0.6004
    1sTOl     H 3196  10.251   2.103   1.658 -0.5372 -0.2276 -0.1142
    1sTOl     C 3197  10.386   2.006   1.506  0.3773  0.0543  0.2263
    1sTOl     H 3198  10.449   1.966   1.585 -0.2578  0.6662  1.0619
    1sTOl     H 3199  10.380   1.927   1.431 -0.4585  0.1040  0.2221
    1sTOl     O 3200  10.446   2.124   1.463  0.0107  0.0496 -0.2987
    1sTOl     C 3201  10.588   2.129   1.476  0.6032  0.1225 -0.0481
    1sTOl     H 3202  10.639   2.051   1.419 -0.3416 -0.7552  0.3010
    1sTOl     H 3203  10.622   2.228   1.446 -0.1150  0.3530 -0.1097
    1sTOl     H 3204  10.611   2.110   1.581 -0.6988  0.3872  0.3001
    1TO       C 3205  10.427   2.848   1.371 -0.7160  0.5985  0.3485
    1TO       C 3206  10.332   2.874   1.279  0.1326 -0.0963 -0.2614
    1TO       S 3207  10.359   2.824   1.532  0.4556 -0.5104  0.3574
    1TO       O 3208  10.088   2.912   1.274 -0.0409  0.2865  0.4091
    1sTO      C 3209  10.064   3.035   1.207  0.0170 -0.2995 -0.6073
    1TO       H 3210  10.352   2.907   1.178 -2.3154  0.1408 -0.7323
    1sTO      H 3211   9.965   3.027   1.161  0.2967 -0.0327 -1.2715
    1sTO      H 3212  10.152   3.045   1.143  2.1559  1.8441  2.3925
    1sTO      C 3213  10.076   3.149   1.303 -0.0785 -0.7230  0.2567
    1TO       C 3214  10.201   2.881   1.345  0.3023 -0.4476  1.1773
    1TO       C 3215  10.194   2.843   1.475 -0.7248  0.8427  0.1219
    1TOl      C 3216  10.822   2.849   1.374 -0.8289 -0.2965  0.1361
    1TOl      C 3217  10.779   2.724   1.361  0.2850  0.1282  0.0595
    1TOl      S 3218  10.692   2.961   1.372  0.2427  0.2699  0.1393
    1TOl      O 3219  10.858   2.614   1.383  0.1682  0.2048 -0.1082
    1sTOl     C 3220  10.816   2.510   1.469  0.2223 -0.4684  0.3747
    1TOl      H 3221  10.579   2.625   1.362 -0.2287 -0.9737 -4.3801
    1sTOl     H 3222  10.877   2.429   1.429  0.1680 -0.8350  1.0278
    1sTOl     H 3223  10.711   2.486   1.453 -0.0064 -0.3467  1.5743
    1sTOl     C 3224  10.820   2.562   1.617 -0.0739  0.1198  0.5354
    1TOl      C 3225  10.636   2.716   1.352 -0.2812 -0.2641 -0.2128
    1TOl      C 3226  10.574   2.833   1.352 -1.1301 -0.4705 -0.1654
    1TO       C 3227  11.199   2.869   1.479  0.8550  0.2487  0.2094
    1TO       C 3228  11.184   2.897   1.344  0.4257 -0.0171 -0.2754
    1TO       S 3229  11.039   2.852   1.546 -0.3130 -0.3583 -0.2617
    1TO       O 3230  10.996   2.919   1.171 -0.6325 -0.0707  0.2691
    1sTO      C 3231  11.008   2.807   1.076  0.6190 -0.2425 -1.3296
    1TO       H 3232  11.268   2.903   1.276  0.6695 -2.8563 -0.3449
    1sTO      H 3233  10.917   2.786   1.019  0.4083 -0.5195 -0.9042
    1sTO      H 3234  11.036   2.720   1.136 -3.5043 -0.2406  0.9634
    1sTO      C 3235  11.119   2.833   0.974  0.2246  0.0168 -0.3164
    1TO       C 3236  11.048   2.901   1.298  0.1285  0.2539  0.1753
    1TO       C 3237  10.956   2.886   1.399  0.3632  0.6347 -0.2295
    1TOl      C 3238  11.565   2.843   1.644  0.0113  0.2392 -0.0571
    1TOl      C 3239  11.464   2.799   1.729 -0.5404 -0.5841  0.1243
    1TOl      S 3240  11.482   2.873   1.492 -0.1179 -0.0321 -0.1499
    1TOl      O 3241  11.497   2.751   1.848 -0.0320 -0.6227  0.3907
    1sTOl     C 3242  11.491   2.611   1.863 -0.1527  0.3285  0.3536
    1TOl      H 3243  11.247   2.771   1.743 -0.8247 -0.6542 -1.2896
    1sTOl     H 3244  11.444   2.585   1.958 -1.4064 -0.3361 -0.4281
    1sTOl     H 3245  11.445   2.555   1.782  0.1089  0.0371  0.4038
    1sTOl     C 3246  11.632   2.554   1.881  0.1786 -0.1468 -0.0643
    1TOl      C 3247  11.334   2.796   1.683  0.2779 -0.4560  0.3404
    1TOl      C 3248  11.320   2.849   1.559  0.1529  0.3201 -1.0359
    1sTO      H 3249  10.036   3.235   1.249  0.3589 -0.4707  0.3304
    1sTO      H 3250  10.015   3.132   1.391  0.1658 -0.3670  0.4967
    1sTO      O 3251  10.211   3.169   1.346  0.4066 -0.7023  0.2352
    1sTO      C 3252  10.309   3.202   1.250  0.0485  0.7203  0.0675
    1sTO      H 3253  10.329   3.116   1.186 -0.1734  0.0711  0.8558
    1sTO      H 3254  10.278   3.273   1.173 -0.5666 -0.1645 -0.5085
    1sTO      C 3255  10.433   3.258   1.307 -0.1908  0.0290  0.1971
    1sTO      H 3256  10.489   3.174   1.347 -0.4887 -0.4598 -0.4049
    1sTO      H 3257  10.494   3.295   1.225  0.1868  0.0482  0.4862
    1sTO      O 3258  10.406   3.364   1.404 -0.1840 -0.3666 -0.3470
    1sTO      C 3259  10.526   3.402   1.470 -0.0996 -0.0169 -0.2025
    1sTO      H 3260  10.560   3.318   1.530 -0.2245  0.3496  0.3858
    1sTO      H 3261  10.607   3.417   1.398  0.2534  0.5254  0.3034
    1sTO      C 3262  10.516   3.520   1.566 -0.0595 -0.0502  0.2167
    1sTO      H 3263  10.455   3.496   1.653  0.3107 -0.5608  0.3420
    1sTO      H 3264  10.615   3.549   1.600  0.1604 -0.2326 -0.2516
    1sTO      O 3265  10.466   3.633   1.487 -0.1845  0.1041 -0.5484
    1sTO      C 3266  10.481   3.751   1.562  0.1988  0.1927  0.0587
    1sTO      H 3267  10.572   3.745   1.622  0.1733  0.1816  0.0965
    1sTO      H 3268  10.396   3.772   1.628  0.2322  0.3383  0.0547
    1sTO      H 3269  10.485   3.834   1.492 -0.4941 -0.3184 -0.6034
    1sTOl     H 3270  10.921   2.594   1.643  0.3170 -0.3912 -0.3215
    1sTOl     H 3271  10.798   2.477   1.682  0.3982  0.0137  0.5656
    1sTOl     O 3272  10.731   2.669   1.646  0.6575  1.0888  0.6670
    1sTOl     C 3273  10.759   2.707   1.782 -0.1182  0.1300  0.0331
    1sTOl     H 3274  10.842   2.777   1.798 -0.1927  0.1205  0.4877
    1sTOl     H 3275  10.779   2.621   1.847 -1.3629 -0.0197  0.2481
    1sTOl     C 3276  10.634   2.782   1.839  0.1726  0.0782 -0.1975
    1sTOl     H 3277  10.553   2.709   1.850  0.2431  0.0174 -0.0723
    1sTOl     H 3278  10.646   2.822   1.940  0.0834 -0.4553  0.0295
    1sTOl     O 3279  10.574   2.873   1.749 -0.3019  0.0741 -0.9328
    1sTOl     C 3280  10.634   3.005   1.758  0.2378 -0.4935 -0.1822
    1sTOl     H 3281  10.689   3.014   1.852 -0.6620  0.1830  0.3012
    1sTOl     H 3282  10.709   3.029   1.683  0.0842  0.1819 -0.1277
    1sTOl     C 3283  10.525   3.110   1.759  0.3640  0.2638  0.4044
    1sTOl     H 3284  10.568   3.210   1.765  0.5848  0.1917  0.0687
    1sTOl     H 3285  10.450   3.095   1.837 -0.0428  0.3569  0.0357
    1sTOl     O 3286  10.450   3.097   1.642 -0.4787  0.5079 -0.0228
    1sTOl     C 3287  10.330   3.175   1.637  0.6300 -0.2388  0.2647
    1sTOl     H 3288  10.352   3.278   1.607  0.4773 -0.3270 -0.1555
    1sTOl     H 3289  10.271   3.177   1.728 -0.1168 -0.1825 -0.2057
    1sTOl     H 3290  10.260   3.131   1.566  0.0403  0.3822  0.4434
    1sTO      H 3291  11.217   2.848   1.020 -0.0049  0.5564  0.0055
    1sTO      H 3292  11.123   2.737   0.921  0.0329  0.1542 -0.5805
    1sTO      O 3293  11.079   2.931   0.881 -0.0120  0.2742 -0.1910
    1sTO      C 3294  11.194   2.972   0.811  0.1481  0.2486 -0.1137
    1sTO      H 3295  11.274   3.001   0.879  0.3160  0.1360 -0.2618
    1sTO      H 3296  11.245   2.886   0.767  0.1631  0.2148 -0.0329
    1sTO      C 3297  11.165   3.088   0.726 -0.3533 -0.5106  0.4063
    1sTO      H 3298  11.257   3.120   0.678 -0.2820 -0.4258  0.5977
    1sTO      H 3299  11.096   3.056   0.648 -0.7738  0.4901  0.3533
    1sTO      O 3300  11.098   3.186   0.798  0.8463 -0.4375 -0.3186
    1sTO      C 3301  11.049   3.288   0.715 -0.0221 -0.1507 -0.0299
    1sTO      H 3302  11.121   3.325   0.642 -0.0440  0.2054  0.1278
    1sTO      H 3303  10.970   3.251   0.650 -0.0492 -0.9483  0.4383
    1sTO      C 3304  11.001   3.402   0.810 -0.7187 -0.4987  0.7154
    1sTO      H 3305  10.924   3.357   0.872 -0.7952 -0.2953  0.7699
    1sTO      H 3306  10.959   3.480   0.746  0.0786  0.1656  0.9769
    1sTO      O 3307  11.101   3.467   0.893 -0.1036  0.9113 -0.3794
    1sTO      C 3308  11.219   3.515   0.832  0.0560  0.7668 -0.0390
    1sTO      H 3309  11.289   3.567   0.898  0.5783 -0.1768  0.1620
    1sTO      H 3310  11.195   3.577   0.745  0.2241  0.3324 -0.3966
    1sTO      H 3311  11.278   3.428   0.804 -0.7260  0.0294  0.5570
    1sTOl     H 3312  11.634   2.459   1.829 -0.0785  0.0434 -0.4262
    1sTOl     H 3313  11.703   2.610   1.821 -0.1229  0.1844 -0.1201
    1sTOl     O 3314  11.667   2.548   2.021 -0.5063 -0.6401  0.1523
    1sTOl     C 3315  11.791   2.470   2.035  0.2218  0.2869 -0.7514
    1sTOl     H 3316  11.765   2.365   2.021  0.0798  0.2105  0.0157
    1sTOl     H 3317  11.869   2.510   1.971  0.6913 -0.0868 -0.4209
    1sTOl     C 3318  11.852   2.466   2.176 -0.3701 -0.3480  0.0433
    1sTOl     H 3319  11.941   2.405   2.158 -0.3708 -0.3259 -0.0342
    1sTOl     H 3320  11.884   2.563   2.214 -0.5377 -0.2514 -0.0601
    1sTOl     O 3321  11.771   2.401   2.273  0.5332  0.9977  0.3070
    1sTOl     C 3322  11.834   2.361   2.387  0.2287 -0.6182  0.3231
    1sTOl     H 3323  11.923   2.420   2.404  0.3585 -0.5376 -0.5769
    1sTOl     H 3324  11.766   2.387   2.468  0.2156  0.3396  0.0066
    1sTOl     C 3325  11.862   2.214   2.386 -0.2132 -0.2576 -0.3001
    1sTOl     H 3326  11.914   2.197   2.480 -0.3586 -0.0650 -0.1807
    1sTOl     H 3327  11.939   2.190   2.314  0.3057  0.7453 -0.0945
    1sTOl     O 3328  11.735   2.152   2.367  0.9675 -0.4530  0.6639
    1sTOl     C 3329  11.736   2.007   2.355  0.0526 -0.3491  0.2298
    1sTOl     H 3330  11.757   1.976   2.252  0.0348  0.0290  0.1082
    1sTOl     H 3331  11.813   1.962   2.417  0.7420  0.1243 -0.2607
    1sTOl     H 3332  11.641   1.961   2.380  0.0786 -0.3750  0.2820
    1TO       C 3333  11.950   2.800   1.641 -0.3121  0.2369 -0.7214
    1TO       C 3334  11.926   2.910   1.722  0.6418  0.1018  0.3088
    1TO       S 3335  11.804   2.728   1.585 -0.3902  0.0673  0.1224
    1TO       O 3336  11.713   3.046   1.775 -0.1415 -0.2353  0.1807
    1sTO      C 3337  11.668   3.027   1.903  0.1033 -0.4509 -0.0230
    1TO       H 3338  12.001   2.972   1.770  0.0974 -0.0912  1.4461
    1sTO      H 3339  11.560   3.040   1.903  0.2121  0.5266 -0.7266
    1sTO      H 3340  11.696   2.924   1.927  0.4979 -0.4843 -0.6048
    1sTO      C 3341  11.719   3.129   2.001  0.2941  0.6142  0.1687
    1TO       C 3342  11.781   2.938   1.724  0.2171  0.0174 -0.4569
    1TO       C 3343  11.707   2.842   1.666  0.3650  0.1644 -0.3036
    1TOl      C 3344  12.319   2.733   1.566  0.0598 -0.0556 -0.8490
    1TOl      C 3345  12.246   2.661   1.477  0.4853 -0.5674  0.7801
    1TOl      S 3346  12.216   2.827   1.673 -0.3977 -0.2036  0.3093
    1TOl      O 3347  12.314   2.569   1.400 -0.7614 -0.1314  0.1741
    1sTOl     C 3348  12.272   2.429   1.418  0.2478 -0.5198  0.6742
    1TOl      H 3349  12.029   2.629   1.438 -1.0599  0.8962  0.9458
    1sTOl     H 3350  12.185   2.430   1.351  1.2252  1.1176 -0.6546
    1sTOl     H 3351  12.239   2.409   1.520  0.3772 -0.2927  0.7613
    1sTOl     C 3352  12.381   2.339   1.372 -0.0735 -0.2140 -0.6619
    1TOl      C 3353  12.109   2.670   1.499  0.2972  0.2287 -0.3166
    1TOl      C 3354  12.081   2.763   1.598  0.0958  0.4488  0.5730
    1TO       C 3355  12.709   2.741   1.596 -0.2237 -0.0125  0.4394
    1TO       C 3356  12.666   2.846   1.516  0.3742  0.5401 -0.0004
    1TO       S 3357  12.577   2.653   1.653 -0.1068 -0.4152  0.0617
    1TO       O 3358  12.445   2.935   1.429 -0.1220 -0.3378  0.3267
    1sTO      C 3359  12.450   3.075   1.431  0.6758 -0.2062  0.2694
    1TO       H 3360  12.738   2.912   1.469 -0.4234  1.5154  0.1088
    1sTO      H 3361  12.402   3.109   1.339  1.5734 -2.3588 -1.1026
    1sTO      H 3362  12.554   3.108   1.431  0.2645  1.1988  1.7372
    1sTO      C 3363  12.378   3.133   1.558  0.6697 -0.1465  0.3953
    1TO       C 3364  12.521   2.855   1.506 -0.0482 -0.0542 -0.0080
    1TO       C 3365  12.460   2.753   1.568  0.2685  0.9349 -0.1260
    1TOl      C 3366  13.091   2.697   1.626 -0.6713 -0.0083  0.3047
    1TOl      C 3367  13.031   2.597   1.699 -0.6843  0.2764 -0.6352
    1TOl      S 3368  12.974   2.812   1.575 -0.2494  0.5133 -0.3686
    1TOl      O 3369  13.105   2.496   1.760 -0.0969  0.6152  0.2238
    1sTOl     C 3370  13.081   2.365   1.716  0.5030  1.0920  0.6347
    1TOl      H 3371  12.826   2.521   1.718  0.9944 -0.9751 -0.0877
    1sTOl     H 3372  12.978   2.343   1.746  0.4408  0.8862  0.2778
    1sTOl     H 3373  13.094   2.364   1.608  1.8854 -2.3542  0.6913
    1sTOl     C 3374  13.193   2.263   1.776  0.1259  0.5670  0.4951
    1TOl      C 3375  12.891   2.598   1.677 -0.5295  0.2244 -0.3388
    1TOl      C 3376  12.843   2.709   1.616 -0.2741 -0.2568 -0.7253
    1sTO      H 3377  11.665   3.141   2.095 -0.0979 -1.1253  0.1945
    1sTO      H 3378  11.817   3.091   2.032  0.0295 -0.2294 -0.0079
    1sTO      O 3379  11.721   3.260   1.943  0.3825 -0.1524  0.7590
    1sTO      C 3380  11.774   3.353   2.033  0.3516  0.2333 -0.0695
    1sTO      H 3381  11.692   3.372   2.102  0.1189 -0.5308 -0.1235
    1sTO      H 3382  11.863   3.315   2.084 -0.0876  0.1946  0.6942
    1sTO      C 3383  11.815   3.486   1.959 -0.4927  0.7048 -0.4620
    1sTO      H 3384  11.716   3.527   1.940 -0.5153  0.5341 -0.7322
    1sTO      H 3385  11.873   3.549   2.025 -0.0541  0.0874 -0.2522
    1sTO      O 3386  11.890   3.464   1.837 -0.3199  0.5103 -0.7029
    1sTO      C 3387  11.915   3.586   1.768  0.0207 -0.3946  0.2219
    1sTO      H 3388  11.824   3.628   1.726  0.0597 -0.1210  0.4115
    1sTO      H 3389  11.966   3.662   1.826 -0.2652  0.3754 -0.5210
    1sTO      C 3390  12.027   3.568   1.662 -0.0620 -0.0797  0.2570
    1sTO      H 3391  12.056   3.664   1.621  0.8106 -0.7617 -0.7799
    1sTO      H 3392  12.107   3.522   1.721  0.0771 -0.3163 -0.1118
    1sTO      O 3393  11.993   3.466   1.569  0.1176 -0.0907 -0.4413
    1sTO      C 3394  12.100   3.429   1.491  0.0710  0.1005 -0.0065
    1sTO      H 3395  12.069   3.344   1.429  0.7453  0.0675 -0.3107
    1sTO      H 3396  12.189   3.393   1.542  0.3620  0.4437 -0.2661
    1sTO      H 3397  12.138   3.513   1.433  0.3266 -0.0614 -0.0775
    1sTOl     H 3398  12.422   2.390   1.285  0.4351  0.0468 -0.2757
    1sTOl     H 3399  12.337   2.244   1.342 -0.9049  0.0019 -0.1773
    1sTOl     O 3400  12.474   2.327   1.484 -0.4245  0.0020 -0.3788
    1sTOl     C 3401  12.611   2.282   1.438 -0.0602  0.1991  0.1175
    1sTOl     H 3402  12.685   2.292   1.517 -0.2109 -0.5023  0.3486
    1sTOl     H 3403  12.651   2.334   1.350 -0.4724  0.3027 -0.0115
    1sTOl     C 3404  12.616   2.130   1.403 -0.1853  1.1577 -0.6252
    1sTOl     H 3405  12.721   2.106   1.389 -0.0429  1.1157  0.4270
    1sTOl     H 3406  12.559   2.106   1.313 -0.6582  0.1579 -0.0819
    1sTOl     O 3407  12.584   2.046   1.519 -0.3036  0.1478 -0.2239
    1sTOl     C 3408  12.584   1.904   1.489 -0.5118  0.0185  0.0332
    1sTOl     H 3409  12.661   1.864   1.423 -0.1971 -0.0814  0.4603
    1sTOl     H 3410  12.492   1.889   1.432 -0.2908 -0.4306 -0.2140
    1sTOl     C 3411  12.588   1.831   1.622  0.2411  0.0309 -0.1401
    1sTOl     H 3412  12.566   1.726   1.602  0.6314 -0.0792  0.0003
    1sTOl     H 3413  12.687   1.837   1.667  0.1555  0.0656  0.0461
    1sTOl     O 3414  12.496   1.892   1.711  0.1232  0.0596  0.2168
    1sTOl     C 3415  12.511   1.847   1.847  0.3031  0.0422 -0.1738
    1sTOl     H 3416  12.408   1.821   1.874  0.3946  0.5219  0.6979
    1sTOl     H 3417  12.570   1.759   1.869  0.4115  0.2618  0.4359
    1sTOl     H 3418  12.544   1.924   1.917 -0.0056 -0.3675  0.4347
    1sTO      H 3419  12.363   3.240   1.544 -0.2204 -0.3286 -0.0790
    1sTO      H 3420  12.274   3.103   1.551  0.6070  0.1995 -0.3131
    1sTO      O 3421  12.449   3.088   1.667  0.0960  0.5782  0.2469
    1sTO      C 3422  12.373   3.123   1.780 -0.5358 -0.0061 -0.0423
    1sTO      H 3423  12.273   3.080   1.773 -0.6041  0.2343 -0.5996
    1sTO      H 3424  12.414   3.073   1.868 -0.5316  0.3076  0.1350
    1sTO      C 3425  12.375   3.274   1.818 -0.7238 -0.1957  0.1815
    1sTO      H 3426  12.320   3.337   1.748  0.5204  0.9811  0.2138
    1sTO      H 3427  12.333   3.275   1.919 -0.2213 -0.1529  0.3938
    1sTO      O 3428  12.512   3.309   1.814 -0.3859  0.0505 -0.1073
    1sTO      C 3429  12.530   3.451   1.807  0.2436  0.1347 -0.4210
    1sTO      H 3430  12.455   3.511   1.860 -0.0426  0.1751 -0.8689
    1sTO      H 3431  12.623   3.477   1.858  0.1178 -0.0645 -0.0849
    1sTO      C 3432  12.537   3.502   1.666  0.1222 -0.4029  0.2735
    1sTO      H 3433  12.594   3.425   1.614 -0.0067  0.0601 -0.5733
    1sTO      H 3434  12.596   3.593   1.672 -0.4953  0.0505 -0.3781
    1sTO      O 3435  12.411   3.514   1.604 -0.4299  1.3164  0.2266
    1sTO      C 3436  12.405   3.561   1.474  0.0438 -0.0092 -0.2693
    1sTO      H 3437  12.457   3.494   1.406  0.5435 -0.0744  0.1760
    1sTO      H 3438  12.440   3.663   1.460  0.1893  0.0834  0.7081
    1sTO      H 3439  12.304   3.579   1.437 -0.1290  0.1003  0.2398
    1sTOl     H 3440  13.167   2.258   1.881 -0.7174  0.3282  0.2811
    1sTOl     H 3441  13.182   2.164   1.733 -0.4401  0.6211  0.5114
    1sTOl     O 3442  13.330   2.292   1.746 -1.1249  0.5645 -0.1043
    1sTOl     C 3443  13.401   2.327   1.862  0.5536 -0.4425  0.3113
    1sTOl     H 3444  13.359   2.415   1.911  0.2035 -0.2122 -0.3936
    1sTOl     H 3445  13.399   2.249   1.938  0.1193 -0.2384  0.5072
    1sTOl     C 3446  13.550   2.353   1.828  0.0631  0.4204 -0.5441
    1sTOl     H 3447  13.613   2.397   1.905 -0.0796  0.1013 -0.2435
    1sTOl     H 3448  13.547   2.427   1.747 -0.3119  0.8943 -0.1063
    1sTOl     O 3449  13.596   2.234   1.765 -0.1733  0.1361  0.6220
    1sTOl     C 3450  13.737   2.235   1.756  0.0329  0.0430 -0.4034
    1sTOl     H 3451  13.784   2.218   1.853  0.0591 -0.3450 -0.4802
    1sTOl     H 3452  13.784   2.325   1.716  0.5150 -0.0070  0.0400
    1sTOl     C 3453  13.784   2.122   1.665  0.3801 -0.4273 -0.3813
    1sTOl     H 3454  13.891   2.129   1.649  0.3901 -0.2972 -0.2559
    1sTOl     H 3455  13.769   2.031   1.723 -0.4373  0.1369  0.3218
    1sTOl     O 3456  13.722   2.135   1.541 -0.0067  0.8661  0.2413
    1sTOl     C 3457  13.718   2.010   1.466 -0.2017 -0.0954  0.0604
    1sTOl     H 3458  13.817   1.997   1.421 -0.2215  0.6181 -0.1951
    1sTOl     H 3459  13.686   1.934   1.537  0.2896 -0.1860  0.1938
    1sTOl     H 3460  13.638   2.025   1.393  0.3439 -0.7099 -0.6832
    1TO       C 3461  13.469   2.646   1.501  0.7771  0.2156 -0.4369
    1TO       C 3462  13.461   2.775   1.544  0.3046  0.5127  0.5656
    1TO       S 3463  13.311   2.568   1.523 -0.2242 -0.4143 -0.2267
    1TO       O 3464  13.293   2.933   1.640  0.1905  0.1900  0.0657
    1sTO      C 3465  13.334   3.039   1.560  0.0298 -0.0388  0.0740
    1TO       H 3466  13.542   2.847   1.553 -1.1103  1.9785  2.3774
    1sTO      H 3467  13.443   3.038   1.562  0.0268 -1.5457  1.1483
    1sTO      H 3468  13.306   3.033   1.455 -1.4720 -0.1586  0.4685
    1sTO      C 3469  13.277   3.172   1.613 -0.0748 -0.2511  0.1492
    1TO       C 3470  13.330   2.812   1.585  0.0911  0.1319  0.0730
    1TO       C 3471  13.237   2.710   1.594  0.3449 -0.0525 -0.5880
    1TOl      C 3472  13.820   2.538   1.352  0.1113 -0.0961  0.7397
    1TOl      C 3473  13.743   2.428   1.360 -0.0595  0.0381  0.2201
    1TOl      S 3474  13.733   2.671   1.408  0.0368 -0.3288  0.0317
    1TOl      O 3475  13.776   2.307   1.310  0.0738  0.4559 -0.1228
    1sTOl     C 3476  13.717   2.288   1.179  0.1159  0.5844 -0.1764
    1TOl      H 3477  13.527   2.382   1.427 -0.6641  1.1104  1.6730
    1sTOl     H 3478  13.734   2.370   1.109 -2.0489  1.0295 -0.2558
    1sTOl     H 3479  13.609   2.280   1.188  0.0609 -1.3849 -1.9324
    1sTOl     C 3480  13.782   2.163   1.114 -0.2192  0.0252 -0.1638
    1TOl      C 3481  13.609   2.452   1.414  0.4053 -0.4337 -0.5118
    1TOl      C 3482  13.583   2.582   1.443 -0.1963  0.3688  0.0305
    1TO       C 3483  14.198   2.566   1.253  0.1085  0.5510 -0.1655
    1TO       C 3484  14.123   2.618   1.148  0.3251 -0.0636 -0.3012
    1TO       S 3485  14.094   2.501   1.377  0.4891  0.0956  0.6210
    1TO       O 3486  13.881   2.622   1.089 -0.1862 -0.4912  0.4980
    1sTO      C 3487  13.888   2.740   1.008  0.3802  0.3037 -0.2328
    1TO       H 3488  14.164   2.675   1.065  2.3373  1.0425  1.3431
    1sTO      H 3489  13.811   2.734   0.931 -0.1778  0.5243  0.3028
    1sTO      H 3490  13.985   2.736   0.958  1.1087 -3.4672  1.1278
    1sTO      C 3491  13.881   2.871   1.095 -0.2680  0.9134  0.2183
    1TO       C 3492  13.982   2.599   1.173 -0.2051 -0.7004  0.3286
    1TO       C 3493  13.950   2.545   1.295 -0.0595  0.2013 -0.2574
    1TOl      C 3494  14.578   2.629   1.256  0.2882  0.4360 -1.0463
    1TOl      C 3495  14.550   2.496   1.245  0.1312  0.0736 -0.2872
    1TOl      S 3496  14.425   2.714   1.256 -0.2249 -0.2351 -0.3833
    1TOl      O 3497  14.656   2.409   1.233 -0.3646 -0.0487  0.3254
    1sTOl     C 3498  14.653   2.316   1.127  0.2245  0.3244 -0.2901
    1TOl      H 3499  14.377   2.359   1.258 -0.8012  0.2310 -0.9935
    1sTOl     H 3500  14.642   2.222   1.181 -1.0260 -0.6311 -2.0743
    1sTOl     H 3501  14.570   2.331   1.057  0.8859  0.7947 -0.9934
    1sTOl     C 3502  14.784   2.321   1.046 -0.4616 -0.0445  0.0333
    1TOl      C 3503  14.415   2.461   1.255 -0.0794 -0.0106 -0.3599
    1TOl      C 3504  14.338   2.564   1.265 -0.3232 -0.2163 -0.1315
    1sTO      H 3505  13.169   3.184   1.619 -0.1246 -0.6935  0.1325
    1sTO      H 3506  13.330   3.200   1.704  0.1923 -0.0465 -0.0654
    1sTO      O 3507  13.334   3.272   1.527 -0.2048  0.6366 -0.1090
    1sTO      C 3508  13.300   3.405   1.555 -0.1218 -0.0913 -0.1969
    1sTO      H 3509  13.195   3.413   1.525 -0.1095  0.4156 -0.1211
    1sTO      H 3510  13.328   3.420   1.659 -0.7444  0.2183 -0.0664
    1sTO      C 3511  13.384   3.496   1.458  0.1857  0.5758 -0.6503
    1sTO      H 3512  13.358   3.595   1.495 -0.1093  0.0344  0.6563
    1sTO      H 3513  13.492   3.488   1.467  0.0089 -0.3920  1.1891
    1sTO      O 3514  13.331   3.501   1.325 -0.2192 -0.3198  0.3011
    1sTO      C 3515  13.336   3.370   1.254  0.0465 -0.4351 -0.5147
    1sTO      H 3516  13.427   3.324   1.290  0.0681  0.0644  0.0854
    1sTO      H 3517  13.248   3.313   1.283 -0.2706  0.2066 -0.1749
    1sTO      C 3518  13.347   3.388   1.103  0.5015 -0.0059  0.2924
    1sTO      H 3519  13.435   3.443   1.072  0.4380  0.2378  0.5411
    1sTO      H 3520  13.358   3.296   1.045  0.5046  0.0798  0.1575
    1sTO      O 3521  13.235   3.453   1.052 -0.4792 -0.0794 -0.7792
    1sTO      C 3522  13.224   3.447   0.909  0.2225  0.2156  0.7803
    1sTO      H 3523  13.131   3.501   0.889  0.6118  0.6169 -0.0008
    1sTO      H 3524  13.202   3.352   0.860  0.6978  0.3854  0.2291
    1sTO      H 3525  13.298   3.501   0.850 -0.0079 -0.2568  0.0494
    1sTOl     H 3526  13.891   2.170   1.117 -0.1370 -0.7371 -0.7956
    1sTOl     H 3527  13.755   2.162   1.008 -0.0441  0.5905 -0.2182
    1sTOl     O 3528  13.733   2.046   1.184  0.2263 -0.1659 -0.0566
    1sTOl     C 3529  13.789   1.923   1.133  0.1637 -0.2786 -0.0764
    1sTOl     H 3530  13.898   1.928   1.127  0.1183  0.8729 -0.0292
    1sTOl     H 3531  13.747   1.903   1.035  0.2139 -0.1757 -0.1190
    1sTOl     C 3532  13.773   1.805   1.232 -0.3848 -0.7858  0.2524
    1sTOl     H 3533  13.792   1.711   1.180 -0.0471 -0.2721 -0.5797
    1sTOl     H 3534  13.840   1.812   1.317 -0.1434 -0.1238  0.0105
    1sTOl     O 3535  13.639   1.808   1.282 -0.4311  0.3740  0.3274
    1sTOl     C 3536  13.614   1.722   1.389 -0.6129  0.1498 -0.0186
    1sTOl     H 3537  13.686   1.726   1.470 -0.2589  0.4469 -0.3445
    1sTOl     H 3538  13.633   1.618   1.362  0.0574  0.1679  0.3741
    1sTOl     C 3539  13.480   1.731   1.451 -0.7354  0.2381  0.5542
    1sTOl     H 3540  13.401   1.694   1.385  0.2149 -0.7178 -0.0930
    1sTOl     H 3541  13.482   1.685   1.550  0.1797 -0.7213  0.1053
    1sTOl     O 3542  13.457   1.870   1.472  0.1788 -0.2820 -0.1360
    1sTOl     C 3543  13.330   1.908   1.498  0.3748 -0.5764  0.1520
    1sTOl     H 3544  13.327   1.972   1.587  0.5077 -0.2948 -0.0469
    1sTOl     H 3545  13.287   1.975   1.423  0.2698 -0.1641  0.5722
    1sTOl     H 3546  13.262   1.825   1.517 -0.0765 -0.1927  0.2223
    1sTO      H 3547  13.810   2.929   1.036 -0.6247 -0.2332 -0.5206
    1sTO      H 3548  13.844   2.861   1.196 -0.4629  0.8385  0.1397
    1sTO      O 3549  14.011   2.923   1.094  0.9339 -0.5993  0.2646
    1sTO      C 3550  14.026   3.049   1.158  0.3185  0.5249 -0.4599
    1sTO      H 3551  14.095   3.117   1.110  0.8439  0.2242 -0.1370
    1sTO      H 3552  13.936   3.111   1.163  0.1328  0.2290 -0.0124
    1sTO      C 3553  14.075   3.018   1.299 -0.1310  0.3218  0.1817
    1sTO      H 3554  14.013   3.077   1.367 -0.3473 -0.2448  0.4766
    1sTO      H 3555  14.048   2.915   1.323 -0.1919  0.2870 -0.0296
    1sTO      O 3556  14.215   3.032   1.316 -0.1326  0.1702 -0.6969
    1sTO      C 3557  14.267   3.161   1.341 -0.1162 -0.5476 -0.2475
    1sTO      H 3558  14.250   3.236   1.264 -0.2570  0.3041  0.5951
    1sTO      H 3559  14.220   3.196   1.433 -0.6284 -0.1560 -0.6554
    1sTO      C 3560  14.418   3.159   1.381  0.2648  0.2671  0.4252
    1sTO      H 3561  14.424   3.151   1.489  0.7331  0.0987  0.3866
    1sTO      H 3562  14.456   3.260   1.364 -0.3704  0.4469  0.0134
    1sTO      O 3563  14.482   3.073   1.290 -0.1310 -0.2708 -0.5690
    1sTO      C 3564  14.625   3.099   1.279 -0.0169 -0.5900 -0.6362
    1sTO      H 3565  14.667   3.200   1.271  0.4805 -0.7457 -0.0376
    1sTO      H 3566  14.664   3.048   1.191  0.1628 -0.5480 -0.5823
    1sTO      H 3567  14.675   3.063   1.368 -0.2358  0.1413 -0.2050
    1sTOl     H 3568  14.771   2.262   0.956 -0.3107  0.0685 -0.0621
    1sTOl     H 3569  14.786   2.426   1.019 -0.3380 -0.0554 -0.0015
    1sTOl     O 3570  14.905   2.284   1.112  0.3918  0.5501  0.2653
    1sTOl     C 3571  15.010   2.292   1.018  0.3495  0.0043 -0.3971
    1sTOl     H 3572  14.999   2.211   0.945  0.1245  0.0378 -0.3994
    1sTOl     H 3573  14.995   2.390   0.972  0.1729  0.2641  0.2083
    1sTOl     C 3574  15.149   2.291   1.084  0.3865 -0.7740  0.6951
    1sTOl     H 3575  15.163   2.376   1.150 -0.3023 -0.2110  0.1394
    1sTOl     H 3576  15.228   2.307   1.011  0.0472 -0.3873  0.4066
    1sTOl     O 3577  15.176   2.164   1.136 -0.6685  0.0904 -0.0801
    1sTOl     C 3578  15.175   2.174   1.273 -0.1800 -0.1536 -0.0607
    1sTOl     H 3579  15.087   2.221   1.318  0.5680  0.5803  0.6826
    1sTOl     H 3580  15.259   2.238   1.302  0.1162 -0.2259 -0.7447
    1sTOl     C 3581  15.207   2.043   1.332  0.1746  1.0887  0.0089
    1sTOl     H 3582  15.297   1.998   1.292 -0.0821 -0.1823  0.8086
    1sTOl     H 3583  15.236   2.047   1.437  0.7518 -0.4053 -0.0709
    1sTOl     O 3584  15.105   1.945   1.318  0.2076 -0.4631  0.3649
    1sTOl     C 3585  14.987   1.955   1.392  0.4537 -0.3265  0.0916
    1sTOl     H 3586  14.937   2.052   1.384  0.5050 -0.3266 -0.2405
    1sTOl     H 3587  15.012   1.936   1.497 -0.7091 -0.2469  0.3986
    1sTOl     H 3588  14.911   1.881   1.367  0.0446  0.2087 -0.2565
    1TO       C 3589  14.946   2.773   1.248  0.1852 -0.0689  0.6414
    1TO       C 3590  14.876   2.832   1.355  0.5889  0.2919 -0.0340
    1TO       S 3591  14.837   2.679   1.160  0.3573  0.0735  0.4626
    1TO       O 3592  14.644   2.829   1.454 -0.3708 -0.9801 -0.7728
    1sTO      C 3593  14.678   2.813   1.591  0.4434 -1.1227 -0.8054
    1TO       H 3594  14.920   2.907   1.420  0.3762  1.4485 -1.1699
    1sTO      H 3595  14.635   2.717   1.619  2.0203 -1.9111 -0.9155
    1sTO      H 3596  14.786   2.795   1.593  0.7095 -0.3786 -3.7764
    1sTO      C 3597  14.638   2.927   1.675  0.0393  0.6615 -0.1963
    1TO       C 3598  14.739   2.783   1.369 -0.1160 -0.0527  0.0274
    1TO       C 3599  14.702   2.702   1.264  0.1272  0.0808 -0.6626
    1TOl      C 3600  15.331   2.805   1.240  0.2902  0.0596 -0.0136
    1TOl      C 3601  15.298   2.736   1.130  0.8303 -0.8167 -0.1842
    1TOl      S 3602  15.188   2.847   1.327  0.1024  0.0632 -0.0354
    1TOl      O 3603  15.399   2.697   1.051  0.3083  0.4617 -0.0277
    1sTOl     C 3604  15.409   2.553   1.040 -0.2197 -0.1420 -0.2884
    1TOl      H 3605  15.114   2.687   1.017 -0.4489 -0.1342 -0.5295
    1sTOl     H 3606  15.311   2.519   1.008 -0.7773 -0.2172  1.3838
    1sTOl     H 3607  15.416   2.514   1.141 -0.9237  2.1260  0.7221
    1sTOl     C 3608  15.529   2.522   0.950 -0.0898  0.1563 -0.2780
    1TOl      C 3609  15.157   2.718   1.111 -0.4119 -0.0195 -0.5850
    1TOl      C 3610  15.084   2.773   1.216  1.0008  0.3005 -0.7792
    1TO       C 3611  15.697   2.880   1.352 -0.3264  0.4705 -0.1114
    1TO       C 3612  15.625   2.990   1.377 -0.7576  0.4935 -0.2912
    1TO       S 3613  15.603   2.747   1.293  0.2910 -0.3826  0.3269
    1TO       O 3614  15.387   3.063   1.339 -0.2190  0.7036 -0.1858
    1sTO      C 3615  15.405   3.174   1.253 -0.1140  0.5911 -0.0465
    1TO       H 3616  15.659   3.087   1.412 -1.6348  0.7796 -0.2036
    1sTO      H 3617  15.381   3.141   1.152  0.4358  1.5247 -0.4880
    1sTO      H 3618  15.512   3.192   1.260 -0.4047  2.2268  0.7597
    1sTO      C 3619  15.324   3.293   1.298 -0.1444  0.1630 -0.2732
    1TO       C 3620  15.485   2.968   1.344 -0.2472 -0.6531 -0.1093
    1TO       C 3621  15.459   2.846   1.289 -1.0558  0.9346  0.1454
    1TOl      C 3622  16.082   2.920   1.282  0.3136  0.0331  0.3662
    1TOl      C 3623  16.065   2.789   1.337  0.1266 -0.7838 -0.0606
    1TOl      S 3624  15.930   3.001   1.263  0.4728  0.7252  0.2562
    1TOl      O 3625  16.169   2.699   1.346  0.5099  0.5904 -0.8921
    1sTOl     C 3626  16.244   2.680   1.463 -0.1686 -0.3083  0.3602
    1TOl      H 3627  15.889   2.672   1.414 -0.4638 -0.0242  1.0341
    1sTOl     H 3628  16.349   2.706   1.455  0.4017 -2.6222 -0.2883
    1sTOl     H 3629  16.196   2.744   1.538 -1.0082  0.0434 -0.4498
    1sTOl     C 3630  16.239   2.536   1.518  0.1838  0.2327 -0.1529
    1TOl      C 3631  15.929   2.763   1.372 -0.2512 -0.6346 -0.1089
    1TOl      C 3632  15.844   2.873   1.346 -0.7005 -0.1196  0.1605
    1sTO      H 3633  14.534   2.916   1.705  0.2069 -0.1510  0.1267
    1sTO      H 3634  14.702   2.916   1.762 -0.1273 -0.3350 -0.1867
    1sTO      O 3635  14.677   3.051   1.619  0.2654 -0.7275 -0.1362
    1sTO      C 3636  14.616   3.159   1.687 -0.1221  0.1289  0.1871
    1sTO      H 3637  14.509   3.137   1.690 -0.1536  0.1848 -0.4563
    1sTO      H 3638  14.659   3.147   1.786  0.6387  0.5632 -0.0794
    1sTO      C 3639  14.654   3.299   1.633  0.1771  0.0622 -0.2472
    1sTO      H 3640  14.590   3.377   1.674 -0.0465 -0.0747 -0.3326
    1sTO      H 3641  14.759   3.311   1.662  0.0041 -0.3107  0.5789
    1sTO      O 3642  14.665   3.300   1.493 -0.8792 -0.0576  0.1047
    1sTO      C 3643  14.758   3.405   1.454 -0.1485 -0.2227 -0.3913
    1sTO      H 3644  14.712   3.502   1.468  0.1355 -0.1050 -0.2759
    1sTO      H 3645  14.846   3.413   1.517 -0.2349 -0.2107 -0.2714
    1sTO      C 3646  14.814   3.388   1.315 -0.9526  0.1639  0.5961
    1sTO      H 3647  14.745   3.397   1.231 -0.4954 -0.4075  0.1560
    1sTO      H 3648  14.892   3.465   1.311 -0.3636 -0.4432  0.1929
    1sTO      O 3649  14.882   3.261   1.318 -0.5815  0.4255 -0.9398
    1sTO      C 3650  14.953   3.231   1.201 -0.2239 -0.2263 -0.1701
    1sTO      H 3651  14.975   3.125   1.188 -0.1566 -0.2771  0.3285
    1sTO      H 3652  15.045   3.290   1.200 -0.2337 -0.1784  0.8488
    1sTO      H 3653  14.898   3.249   1.109  0.1575  0.1617 -0.3275
    1sTOl     H 3654  15.552   2.609   0.889 -0.0985  0.6279  0.3794
    1sTOl     H 3655  15.501   2.434   0.893 -0.0332 -0.3870  0.5128
    1sTOl     O 3656  15.649   2.505   1.026 -0.1847 -0.4617  0.1464
    1sTOl     C 3657  15.768   2.513   0.947  0.1372 -0.3018  0.0252
    1sTOl     H 3658  15.761   2.608   0.893 -0.9672 -0.1582  0.3852
    1sTOl     H 3659  15.777   2.443   0.864  0.4529 -1.0342  0.6693
    1sTOl     C 3660  15.888   2.531   1.045 -0.1881  0.5844 -0.6189
    1sTOl     H 3661  15.970   2.585   0.997  0.5259 -0.3042 -0.4259
    1sTOl     H 3662  15.859   2.601   1.123 -0.0459 -0.3679  0.3154
    1sTOl     O 3663  15.925   2.395   1.085  0.7509 -0.3190 -0.0870
    1sTOl     C 3664  15.861   2.359   1.210 -0.7739  0.1097  0.0578
    1sTOl     H 3665  15.905   2.417   1.291 -0.6175  0.5650 -0.3552
    1sTOl     H 3666  15.755   2.384   1.211 -0.5903  0.9038  0.0837
    1sTOl     C 3667  15.889   2.218   1.258 -0.0776 -0.4519 -0.3132
    1sTOl     H 3668  15.860   2.193   1.360  0.7720  0.2406  0.1190
    1sTOl     H 3669  15.998   2.212   1.259 -0.0771 -0.3731  0.1723
    1sTOl     O 3670  15.842   2.120   1.161  0.1910 -0.0667 -0.0638
    1sTOl     C 3671  15.850   1.988   1.206  0.2283  0.7682 -0.7899
    1sTOl     H 3672  15.756   1.932   1.205  0.4736  0.3298 -0.0077
    1sTOl     H 3673  15.902   1.967   1.300  0.0529 -0.3318 -0.9255
    1sTOl     H 3674  15.915   1.941   1.133  0.0194  0.3708 -0.7257
    1sTO      H 3675  15.333   3.373   1.225  0.1053  0.2151 -0.1888
    1sTO      H 3676  15.222   3.260   1.314  0.1149 -0.4419  0.1899
    1sTO      O 3677  15.398   3.343   1.416 -0.9425  0.1475  0.6186
    1sTO      C 3678  15.328   3.457   1.463  0.0309 -0.2503  0.3610
    1sTO      H 3679  15.221   3.444   1.450 -0.0254 -0.0681  0.6239
    1sTO      H 3680  15.347   3.453   1.570  0.0409  0.3841  0.3877
    1sTO      C 3681  15.395   3.587   1.415  0.2371 -0.3486  0.1854
    1sTO      H 3682  15.363   3.669   1.479 -0.4956 -0.5897  0.1454
    1sTO      H 3683  15.502   3.571   1.432  0.2510 -0.6044 -0.1284
    1sTO      O 3684  15.342   3.621   1.290 -0.0987 -0.1265 -0.2303
    1sTO      C 3685  15.384   3.747   1.241 -0.4295 -0.9736 -0.9953
    1sTO      H 3686  15.329   3.825   1.292  0.4300 -0.5246 -0.7339
    1sTO      H 3687  15.491   3.748   1.263 -0.6454 -0.2983  0.0726
    1sTO      C 3688  15.366   3.750   1.092 -0.3867 -0.0753 -0.6976
    1sTO      H 3689  15.415   3.839   1.051 -0.2368  0.2476  0.1589
    1sTO      H 3690  15.262   3.756   1.058 -0.5017  0.7344 -0.2262
    1sTO      O 3691  15.442   3.638   1.049 -0.1582 -0.0179 -0.2000
    1sTO      C 3692  15.449   3.617   0.909 -0.8629 -0.1010  0.1190
    1sTO      H 3693  15.548   3.649   0.878 -0.8086 -0.4510 -0.0670
    1sTO      H 3694  15.377   3.676   0.852 -0.2904  0.5339  0.0418
    1sTO      H 3695  15.443   3.509   0.897  0.2535 -0.2247  0.5276
    1sTOl     H 3696  16.276   2.534   1.620 -0.1932  0.8237  0.0001
    1sTOl     H 3697  16.135   2.510   1.540  0.3425 -0.6175 -0.3733
    1sTOl     O 3698  16.298   2.466   1.413 -0.3748 -0.8982  0.5195
    1sTOl     C 3699  16.337   2.341   1.460  0.0387  0.1523 -0.1674
    1sTOl     H 3700  16.419   2.357   1.530  0.1243  0.2239 -0.2829
    1sTOl     H 3701  16.250   2.305   1.515 -0.0283  0.1473 -0.2765
    1sTOl     C 3702  16.395   2.248   1.362  0.0229 -0.1961 -0.0001
    1sTOl     H 3703  16.403   2.156   1.421  0.2059 -0.4008 -0.3417
    1sTOl     H 3704  16.498   2.275   1.338 -0.1400  0.5587  0.1232
    1sTOl     O 3705  16.318   2.248   1.244  0.1514  0.4312  0.2286
    1sTOl     C 3706  16.361   2.151   1.157 -0.1624  0.2879  0.3350
    1sTOl     H 3707  16.339   2.053   1.201 -0.6224  0.4442  0.4615
    1sTOl     H 3708  16.466   2.149   1.127  0.0888 -0.0787  1.2115
    1sTOl     C 3709  16.280   2.164   1.030 -0.3543 -0.0035 -0.5528
    1sTOl     H 3710  16.321   2.243   0.967 -0.4434 -0.3013 -0.9871
    1sTOl     H 3711  16.291   2.068   0.981 -0.5293 -0.6472  0.6290
    1sTOl     O 3712  16.141   2.178   1.072 -0.2569 -0.8978  0.4215
    1sTOl     C 3713  16.053   2.175   0.961  0.3440  0.2375 -0.2444
    1sTOl     H 3714  15.948   2.195   0.981  0.2772 -0.4286  0.1201
    1sTOl     H 3715  16.083   2.246   0.884 -0.3085  0.3441 -0.4083
    1sTOl     H 3716  16.045   2.075   0.916 -0.1718  0.0691  0.2033
    1TO       C 3717  16.455   3.025   1.177  0.2982  0.3531  0.6641
    1TO       C 3718  16.389   3.126   1.241 -1.2342  0.2834  0.4645
    1TO       S 3719  16.335   2.895   1.150 -0.0741 -0.4020 -0.0422
    1TO       O 3720  16.181   3.183   1.356 -0.4135 -0.9182 -0.6002
    1sTO      C 3721  16.087   3.279   1.303 -0.3335 -0.7052 -0.0955
    1TO       H 3722  16.445   3.214   1.271  0.4299 -1.0590  1.5023
    1sTO      H 3723  16.065   3.242   1.203 -0.2225 -1.8503  0.2809
    1sTO      H 3724  15.999   3.283   1.368  0.0688 -1.2565  0.4993
    1sTO      C 3725  16.149   3.416   1.292  0.0177 -0.0240 -0.5388
    1TO       C 3726  16.257   3.101   1.281 -0.3274  0.0841  0.1838
    1TO       C 3727  16.213   2.973   1.250  0.5561  0.4452  0.2703
    1TOl      C 3728  16.803   3.067   0.998 -0.8564 -1.1775 -0.4549
    1TOl      C 3729  16.794   2.948   1.061 -0.1015  0.7975  0.3130
    1TOl      S 3730  16.647   3.138   1.026  0.0926 -0.2198  0.2819
    1TOl      O 3731  16.889   2.858   1.035 -0.3880 -0.1508 -0.1114
    1sTOl     C 3732  16.845   2.728   1.010 -0.0545  0.5002 -0.1336
    1TOl      H 3733  16.663   2.831   1.196 -2.8604  1.1972  1.5207
    1sTOl     H 3734  16.745   2.738   0.968 -0.0159 -0.7996 -0.5877
    1sTOl     H 3735  16.839   2.669   1.101 -1.4036  1.0080  0.1238
    1sTOl     C 3736  16.935   2.658   0.910 -0.6592  0.4563  0.2040
    1TOl      C 3737  16.680   2.921   1.138  0.6690  0.0188  0.4807
    1TOl      C 3738  16.592   3.018   1.134  0.2565 -0.2304 -0.0416
    1TO       C 3739  17.090   3.164   0.733 -0.4716 -0.6533 -0.3712
    1TO       C 3740  17.013   3.278   0.759  0.0857  0.2555  0.1763
    1TO       S 3741  17.017   3.029   0.817 -0.2548  0.1182  0.6706
    1TO       O 3742  16.843   3.353   0.909  0.1910 -0.0526 -0.3044
    1sTO      C 3743  16.908   3.428   1.013 -0.3433  0.5873  0.1254
    1TO       H 3744  17.023   3.370   0.702 -0.0585 -0.4447 -1.0184
    1sTO      H 3745  16.998   3.371   1.036  1.4643  2.2660 -2.2816
    1sTO      H 3746  16.852   3.447   1.104  0.4909  0.9668  0.5731
    1sTO      C 3747  16.934   3.560   0.954  0.6520 -0.8257  0.6082
    1TO       C 3748  16.919   3.256   0.863  0.6778  0.2158 -0.0596
    1TO       C 3749  16.902   3.126   0.908  0.2282  0.0594 -0.0827
    1TOl      C 3750  17.250   3.111   0.383  0.5686  0.1509  0.7614
    1TOl      C 3751  17.352   3.125   0.477  0.0464  0.1552 -0.2385
    1TOl      S 3752  17.099   3.148   0.466 -0.1022 -0.1708  0.0758
    1TOl      O 3753  17.485   3.120   0.447 -0.0370 -0.1332  0.3491
    1sTOl     C 3754  17.560   3.240   0.445  0.5168  0.3838  0.4816
    1TOl      H 3755  17.384   3.151   0.693 -1.7037  1.0575  0.8298
    1sTOl     H 3756  17.528   3.293   0.355 -1.6257 -2.2275 -0.4255
    1sTOl     H 3757  17.527   3.301   0.529  0.0076 -0.9825  1.3061
    1sTOl     C 3758  17.710   3.210   0.411 -0.0762 -0.2613 -0.8081
    1TOl      C 3759  17.309   3.142   0.614 -1.1902 -0.0305  0.4476
    1TOl      C 3760  17.175   3.146   0.624  0.7936 -0.2877  0.8621
    1sTO      H 3761  16.073   3.495   1.295  0.5980  0.5286  0.7992
    1sTO      H 3762  16.206   3.444   1.381 -0.3844 -0.3211 -0.1810
    1sTO      O 3763  16.241   3.412   1.184 -0.0647 -0.5872 -0.0807
    1sTO      C 3764  16.297   3.543   1.155 -0.7063 -0.0078  0.1803
    1sTO      H 3765  16.226   3.611   1.108 -0.3993  0.0043 -0.2687
    1sTO      H 3766  16.316   3.589   1.252 -0.0991  0.2756 -0.0672
    1sTO      C 3767  16.437   3.537   1.095  0.1697  0.3067  0.0837
    1sTO      H 3768  16.471   3.639   1.114  0.1827  0.3909 -0.3762
    1sTO      H 3769  16.508   3.481   1.156  0.1247 -0.1567 -0.2795
    1sTO      O 3770  16.424   3.499   0.959  0.3400  0.3132 -0.1688
    1sTO      C 3771  16.554   3.510   0.904  0.4701  0.0132 -1.3400
    1sTO      H 3772  16.588   3.612   0.922 -0.1613  0.0902 -0.4947
    1sTO      H 3773  16.639   3.456   0.947  0.1953  0.5171 -0.0944
    1sTO      C 3774  16.536   3.476   0.763  0.2644  0.8049  0.4557
    1sTO      H 3775  16.632   3.459   0.715 -0.0572  0.3913 -0.0530
    1sTO      H 3776  16.481   3.385   0.742  0.9904  0.5131 -0.2062
    1sTO      O 3777  16.484   3.585   0.689  0.0247 -0.5625 -0.1261
    1sTO      C 3778  16.336   3.588   0.693 -0.1802  0.1588  0.2546
    1sTO      H 3779  16.276   3.575   0.783  0.1396  0.0855  0.4596
    1sTO      H 3780  16.299   3.517   0.620 -0.7941  0.0565  0.6612
    1sTO      H 3781  16.295   3.680   0.652 -0.3604 -0.0785 -0.0988
    1sTOl     H 3782  16.904   2.677   0.807 -0.2627 -0.0709 -0.0229
    1sTOl     H 3783  16.911   2.556   0.942 -0.0990  0.3579  0.3277
    1sTOl     O 3784  17.074   2.696   0.935 -0.5620 -0.4570  0.0199
    1sTOl     C 3785  17.157   2.616   0.852 -0.1527 -0.4444  0.1471
    1sTOl     H 3786  17.155   2.641   0.746 -0.5492 -0.5403  0.1302
    1sTOl     H 3787  17.117   2.514   0.848 -0.2604 -0.3944 -0.0722
    1sTOl     C 3788  17.294   2.595   0.905  0.1559 -0.0381  0.4018
    1sTOl     H 3789  17.299   2.578   1.012  0.1681 -0.2390  0.3693
    1sTOl     H 3790  17.335   2.502   0.865  0.0528 -0.1082  0.4613
    1sTOl     O 3791  17.384   2.701   0.866 -0.3097  0.3118 -0.4607
    1sTOl     C 3792  17.373   2.816   0.943  0.5713  0.1752  0.1176
    1sTOl     H 3793  17.267   2.841   0.943  0.4655 -0.2517 -0.1467
    1sTOl     H 3794  17.391   2.792   1.047  0.9261  0.3946  0.1079
    1sTOl     C 3795  17.469   2.926   0.887 -0.2133  0.1900 -0.5092
    1sTOl     H 3796  17.474   3.010   0.956 -0.2809 -0.1353 -0.1039
    1sTOl     H 3797  17.426   2.955   0.791  0.2715  0.7131 -0.5689
    1sTOl     O 3798  17.603   2.872   0.874 -0.1974  0.2219  0.6885
    1sTOl     C 3799  17.698   2.953   0.800  0.0624 -0.0904  0.2927
    1sTOl     H 3800  17.796   2.907   0.807  0.0596 -0.0428  0.7073
    1sTOl     H 3801  17.702   3.048   0.853 -0.1870 -0.0566  0.2568
    1sTOl     H 3802  17.666   2.965   0.696  0.1458  0.1670  0.2964
    1sTO      H 3803  16.992   3.617   1.027  0.0888 -0.0694  0.4734
    1sTO      H 3804  17.003   3.533   0.874  0.1354 -0.7052  0.1209
    1sTO      O 3805  16.823   3.639   0.907 -0.3145  0.3469 -0.5995
    1sTO      C 3806  16.863   3.753   0.828 -0.5410 -0.3801 -0.2645
    1sTO      H 3807  16.902   3.714   0.734  0.1935  0.2143 -0.2119
    1sTO      H 3808  16.770   3.805   0.804 -0.7901 -0.4148  0.5706
    1sTO      C 3809  16.959   3.853   0.893 -0.2696 -0.4180 -0.2430
    1sTO      H 3810  17.064   3.825   0.902 -0.0564  0.4446  0.1093
    1sTO      H 3811  16.962   3.946   0.835 -0.1732 -0.2681  0.0013
    1sTO      O 3812  16.900   3.884   1.018 -0.1568 -0.5157 -0.5001
    1sTO      C 3813  16.981   3.964   1.107  0.4150  0.0129 -0.1249
    1sTO      H 3814  17.030   4.038   1.044  0.2405  0.2574  0.0268
    1sTO      H 3815  16.932   4.022   1.185  0.3186  0.0015 -0.1759
    1sTO      C 3816  17.071   3.881   1.194 -0.1025  0.4222 -0.3764
    1sTO      H 3817  17.009   3.817   1.256 -0.1169  0.1057 -0.7128
    1sTO      H 3818  17.135   3.944   1.257  0.2473  0.2734 -0.5801
    1sTO      O 3819  17.161   3.802   1.114  0.0370 -0.8058  0.3022
    1sTO      C 3820  17.241   3.723   1.195 -0.3579  0.2195 -0.2201
    1sTO      H 3821  17.280   3.639   1.138  0.4826  0.7535 -0.4525
    1sTO      H 3822  17.200   3.665   1.278  0.1492 -0.4702 -0.4485
    1sTO      H 3823  17.321   3.787   1.232  0.0713  0.0196 -0.7952
    1sTOl     H 3824  17.759   3.291   0.467  0.0067 -0.5094 -0.5170
    1sTOl     H 3825  17.743   3.121   0.465 -0.7714 -0.3125 -0.4560
    1sTOl     O 3826  17.751   3.213   0.277 -0.0483 -0.3784  0.3362
    1sTOl     C 3827  17.686   3.100   0.206 -0.2572 -0.5040 -0.6674
    1sTOl     H 3828  17.722   3.008   0.253 -0.0627 -0.2079 -0.2255
    1sTOl     H 3829  17.578   3.101   0.215 -0.1910  0.0195  0.2979
    1sTOl     C 3830  17.723   3.110   0.068 -0.3864  0.0519  0.3617
    1sTOl     H 3831  17.689   3.204   0.025  0.2068  0.2460  0.3198
    1sTOl     H 3832  17.679   3.023   0.019 -0.0146  0.2717 -0.3740
    1sTOl     O 3833  17.865   3.102   0.063  0.2379  0.1218 -0.1003
    1sTOl     C 3834  17.932   3.163  -0.042  0.6099 -0.1258  0.0166
    1sTOl     H 3835  17.898   3.267  -0.046  0.3680 -0.2283 -0.7727
    1sTOl     H 3836  17.905   3.137  -0.144  0.3388 -0.1259  0.0891
    1sTOl     C 3837  18.089   3.148  -0.034 -0.2475  0.5159 -0.4264
    1sTOl     H 3838  18.102   3.045  -0.070 -0.1962  0.3726 -0.0096
    1sTOl     H 3839  18.132   3.220  -0.103  0.2343  0.4915 -0.1565
    1sTOl     O 3840  18.137   3.166   0.099 -0.2728  0.0272  0.1299
    1sTOl     C 3841  18.198   3.285   0.130  0.1614 -0.4012 -0.1167
    1sTOl     H 3842  18.136   3.374   0.141  0.5867 -0.0878 -0.2243
    1sTOl     H 3843  18.254   3.283   0.223  0.1236  0.3632 -0.0760
    1sTOl     H 3844  18.280   3.304   0.059  0.4191  0.0665  0.3019
    1END      H 3845   3.661   3.707   4.199 -0.2486 -0.4486 -0.0822
    1END      H 3846  17.269   3.118   0.276 -1.3792  0.6502  0.4122
    1TO       C 3847   3.730   3.548   4.551 -0.3143 -0.2952  0.2142
    1TO       C 3848   3.620   3.550   4.632 -0.1779 -0.3362 -0.3686
    1TO       S 3849   3.750   3.697   4.467 -0.2505  0.0232 -0.0154
    1TO       O 3850   3.416   3.689   4.666  0.3840 -0.1516 -0.1282
    1sTO      C 3851   3.403   3.733   4.804  0.3383  0.6897  0.4179
    1TO       H 3852   3.599   3.468   4.700  1.6584 -0.4739  0.0713
    1sTO      H 3853   3.315   3.685   4.846  1.3296 -1.1700  0.4567
    1sTO      H 3854   3.493   3.710   4.863  0.2618 -0.4688  0.0917
    1sTO      C 3855   3.368   3.878   4.808 -0.1629  0.5925  0.2926
    1TO       C 3856   3.543   3.673   4.619  0.2588  0.4407 -0.2765
    1TO       C 3857   3.605   3.762   4.529  0.3002 -0.1336  0.3131
    1TOl      C 3858   4.045   3.319   4.496 -0.3234  0.1740  0.1580
    1TOl      C 3859   3.967   3.254   4.580  0.0085 -0.0895 -0.4746
    1TOl      S 3860   3.969   3.473   4.455 -0.1760  0.3399  0.1823
    1TOl      O 3861   3.995   3.123   4.610  0.0514 -0.3543  0.2779
    1sTOl     C 3862   4.026   3.104   4.747 -0.4832 -0.1228  0.4596
    1TOl      H 3863   3.758   3.269   4.650  0.5754 -0.7807 -0.9929
    1sTOl     H 3864   4.045   3.204   4.787  1.8169 -1.1247  2.1348
    1sTOl     H 3865   4.113   3.039   4.752 -1.8547 -2.2340 -1.3446
    1sTOl     C 3866   3.907   3.033   4.810 -0.5078  0.4289 -0.0383
    1TOl      C 3867   3.840   3.315   4.596  0.6799 -0.0871 -0.2663
    1TOl      C 3868   3.831   3.447   4.543  0.0544  0.0658  0.7648
    1TO       C 3869   4.391   3.212   4.368 -0.3702 -0.0469  0.4185
    1TO       C 3870   4.411   3.305   4.460 -0.1672 -0.1069  0.1570
    1TO       S 3871   4.227   3.196   4.322 -0.2290  0.3250  0.2882
    1TO       O 3872   4.275   3.441   4.614  0.0180  0.5422  0.0520
    1sTO      C 3873   4.323   3.567   4.574 -0.4995  0.4903  0.3469
    1TO       H 3874   4.510   3.334   4.493 -0.4025  2.1401 -0.9000
    1sTO      H 3875   4.247   3.609   4.509 -0.2856  1.9022  0.9699
    1sTO      H 3876   4.422   3.552   4.530 -1.1984 -0.9627 -0.8077
    1sTO      C 3877   4.324   3.660   4.698 -0.7012  0.6612 -0.3465
    1TO       C 3878   4.290   3.347   4.518  0.5226  0.5787  0.3759
    1TO       C 3879   4.180   3.289   4.464 -0.0193 -0.3125  0.5337
    1TOl      C 3880   4.690   3.088   4.144 -0.1360 -1.1200 -0.4529
    1TOl      C 3881   4.584   3.013   4.116  0.0025 -0.2465 -0.4561
    1TOl      S 3882   4.660   3.192   4.275  0.3118 -0.1323  0.0586
    1TOl      O 3883   4.597   2.916   4.021  0.0374  0.3057  0.0717
    1sTOl     C 3884   4.548   2.784   4.049  0.0533  0.6164 -0.1978
    1TOl      H 3885   4.372   3.004   4.170  0.5060  0.6868 -1.8155
    1sTOl     H 3886   4.553   2.763   4.156 -0.4197  1.1042 -0.0752
    1sTOl     H 3887   4.448   2.790   4.006  0.1887  1.0881 -0.4593
    1sTOl     C 3888   4.647   2.674   3.994  0.0934 -0.0925  0.4039
    1TOl      C 3889   4.470   3.041   4.198  0.4031  0.0504 -0.5350
    1TOl      C 3890   4.490   3.140   4.289  0.1061 -0.1338 -0.1696
    1sTO      H 3891   3.387   3.920   4.906  0.3422 -0.2763  0.5789
    1sTO      H 3892   3.434   3.935   4.742 -0.6049  0.6024 -0.1471
    1sTO      O 3893   3.240   3.894   4.762 -0.1875  1.1919 -0.2800
    1sTO      C 3894   3.192   4.025   4.754  0.0868 -0.6257 -0.1367
    1sTO      H 3895   3.266   4.092   4.709 -0.5125 -0.1586 -0.4453
    1sTO      H 3896   3.108   4.045   4.688  0.2695  0.4798 -0.0623
    1sTO      C 3897   3.170   4.074   4.902  0.8981 -0.0562 -1.2448
    1sTO      H 3898   3.268   4.073   4.950  0.3957  0.1923 -0.1775
    1sTO      H 3899   3.144   4.180   4.901  0.5196 -0.0900  0.6899
    1sTO      O 3900   3.085   3.989   4.975 -0.3171  0.7201  0.4748
    1sTO      C 3901   3.075   4.023   5.116  0.1454  0.1932 -0.0419
    1sTO      H 3902   3.130   3.966   5.191  0.0553  0.0697 -0.0685
    1sTO      H 3903   3.088   4.130   5.131  0.0353  0.1584  0.3310
    1sTO      C 3904   2.929   3.996   5.157  0.2097  0.4222 -0.1521
    1sTO      H 3905   2.919   3.992   5.266 -0.3216 -0.5778 -0.2211
    1sTO      H 3906   2.869   4.077   5.117 -0.0655  0.3788  0.1663
    1sTO      O 3907   2.881   3.873   5.106  0.0553  0.1456  0.5716
    1sTO      C 3908   2.748   3.845   5.161  0.5497 -0.1531 -0.0499
    1sTO      H 3909   2.668   3.911   5.128  0.4899 -0.2391 -0.0759
    1sTO      H 3910   2.763   3.843   5.269 -0.4017  0.0991  0.0976
    1sTO      H 3911   2.715   3.747   5.127 -0.1213 -0.1431  0.5443
    1sTOl     H 3912   3.950   2.975   4.892  0.2235 -0.0323 -0.7387
    1sTOl     H 3913   3.863   2.965   4.738 -0.0339  0.1010 -0.0234
    1sTOl     O 3914   3.816   3.127   4.865 -0.1169 -0.1513 -0.2265
    1sTOl     C 3915   3.707   3.079   4.924  0.1410 -0.1178 -0.1032
    1sTOl     H 3916   3.670   3.158   4.989  0.2463  0.3858 -0.6523
    1sTOl     H 3917   3.715   2.989   4.985 -0.4091  0.2271  0.4907
    1sTOl     C 3918   3.591   3.051   4.825 -0.2548 -0.2533 -0.5090
    1sTOl     H 3919   3.605   2.955   4.777 -0.2927 -0.5217  0.0042
    1sTOl     H 3920   3.502   3.038   4.887 -0.2670  0.1617 -0.4349
    1sTOl     O 3921   3.578   3.153   4.737 -0.0423  0.2696  0.0526
    1sTOl     C 3922   3.540   3.101   4.611  0.1389  0.1784 -0.4804
    1sTOl     H 3923   3.459   3.030   4.632  0.0977  0.5528  0.7060
    1sTOl     H 3924   3.620   3.050   4.559  0.0165 -0.7537  0.2131
    1sTOl     C 3925   3.474   3.221   4.541 -0.1666 -0.2260 -0.0666
    1sTOl     H 3926   3.437   3.205   4.440  0.2789 -1.0208 -0.1046
    1sTOl     H 3927   3.544   3.301   4.518 -0.2893 -0.3063 -0.7274
    1sTOl     O 3928   3.366   3.271   4.629  0.2039  0.2623 -0.0049
    1sTOl     C 3929   3.284   3.366   4.555  0.1642 -0.1362 -0.1700
    1sTOl     H 3930   3.334   3.461   4.538 -0.8186  0.3321 -0.5568
    1sTOl     H 3931   3.194   3.378   4.615  0.1737  0.1943 -0.2190
    1sTOl     H 3932   3.259   3.313   4.463  0.3823 -0.6564  0.0682
    1sTO      H 3933   4.290   3.759   4.667 -0.3232  0.9038  0.0074
    1sTO      H 3934   4.268   3.615   4.780  0.3345  0.5946  0.3428
    1sTO      O 3935   4.461   3.682   4.732  0.4171 -0.0844 -0.1948
    1sTO      C 3936   4.481   3.765   4.849 -0.0167  0.2196  0.4306
    1sTO      H 3937   4.442   3.866   4.841 -0.0964  0.1161 -0.6856
    1sTO      H 3938   4.411   3.711   4.912 -0.3650  0.0399 -0.0970
    1sTO      C 3939   4.629   3.764   4.900 -0.2226 -0.0277  0.1658
    1sTO      H 3940   4.653   3.806   4.998 -0.1302  0.2627  0.0193
    1sTO      H 3941   4.647   3.658   4.920  0.2764  0.0011 -0.1079
    1sTO      O 3942   4.722   3.785   4.799  0.3441  0.4090 -0.2518
    1sTO      C 3943   4.849   3.814   4.840 -0.5667  0.2230 -0.0433
    1sTO      H 3944   4.894   3.879   4.764 -0.6331  0.2303 -0.0763
    1sTO      H 3945   4.850   3.865   4.936  0.0670  0.5785 -0.2240
    1sTO      C 3946   4.937   3.684   4.863 -0.2336  0.3406  0.3904
    1sTO      H 3947   4.906   3.626   4.951 -0.0540 -0.4008 -0.0279
    1sTO      H 3948   5.041   3.699   4.891 -0.1814 -0.6154  0.7713
    1sTO      O 3949   4.923   3.582   4.765 -0.0087  0.6902  0.8374
    1sTO      C 3950   4.985   3.614   4.643 -0.0316  0.2600 -0.4121
    1sTO      H 3951   4.913   3.684   4.602 -0.1699  0.4488  0.1505
    1sTO      H 3952   5.004   3.520   4.590  0.0424 -0.0631  0.1806
    1sTO      H 3953   5.079   3.669   4.653 -0.1680  0.4235 -0.0107
    1sTOl     H 3954   4.598   2.579   4.016 -0.5629  0.0561 -0.3535
    1sTOl     H 3955   4.664   2.687   3.888  0.4088 -0.3873  0.4180
    1sTOl     O 3956   4.776   2.660   4.061  0.1022  0.2611 -0.0579
    1sTOl     C 3957   4.874   2.739   3.995 -0.6013 -0.2540 -0.2401
    1sTOl     H 3958   4.870   2.721   3.887  0.5704  0.1146 -0.3596
    1sTOl     H 3959   4.843   2.843   4.002  0.1453 -0.0333 -0.2013
    1sTOl     C 3960   5.012   2.706   4.053 -0.1080 -0.3420 -0.1183
    1sTOl     H 3961   5.006   2.741   4.156 -0.5562  0.0710 -0.2796
    1sTOl     H 3962   5.086   2.769   4.005 -0.0038 -0.2794  0.1246
    1sTOl     O 3963   5.032   2.569   4.045 -0.6015  0.6330  0.1188
    1sTOl     C 3964   5.177   2.535   4.064  0.3294 -0.1297  0.3191
    1sTOl     H 3965   5.241   2.593   3.997  0.1287 -0.0163  0.2211
    1sTOl     H 3966   5.188   2.431   4.037  0.3410 -0.1196  0.2850
    1sTOl     C 3967   5.215   2.562   4.216  0.1180 -0.0783  0.3895
    1sTOl     H 3968   5.131   2.521   4.271 -0.4105  0.6298  0.1200
    1sTOl     H 3969   5.310   2.518   4.248 -0.0035 -0.8569 -0.2950
    1sTOl     O 3970   5.228   2.703   4.243  0.0483  0.5538 -0.0905
    1sTOl     C 3971   5.243   2.731   4.383  0.2161 -0.2462 -0.0013
    1sTOl     H 3972   5.334   2.679   4.412  0.1321 -0.1506  0.4358
    1sTOl     H 3973   5.244   2.836   4.413 -0.3264 -0.2210 -0.0701
    1sTOl     H 3974   5.163   2.684   4.440 -0.2751  0.4474 -0.1007
    1TO       C 3975   5.057   3.068   4.003  1.1308  0.2371  0.5819
    1TO       C 3976   4.976   3.138   3.919  0.0042 -0.0676 -0.2526
    1TO       S 3977   4.961   3.034   4.142  0.2435 -0.1811  0.5753
    1TO       O 3978   4.740   3.237   3.900 -0.6883  0.2835 -0.3511
    1sTO      C 3979   4.774   3.372   3.865  0.1320 -0.4407 -0.5201
    1TO       H 3980   5.019   3.190   3.835 -0.1285  2.1350  0.9813
    1sTO      H 3981   4.826   3.418   3.948 -1.5152 -0.0754  0.3494
    1sTO      H 3982   4.840   3.370   3.778 -1.7789  1.5772 -2.1299
    1sTO      C 3983   4.653   3.452   3.830 -0.1698  0.6093  0.5866
    1TO       C 3984   4.835   3.149   3.952 -0.1998 -0.1088 -0.6541
    1TO       C 3985   4.813   3.096   4.073  0.1146 -0.1100  0.4146
    1TOl      C 3986   5.455   3.050   3.937  0.2526 -0.9600  0.2087
    1TOl      C 3987   5.422   2.993   4.058  0.1945  0.1430  0.0807
    1TOl      S 3988   5.307   3.103   3.864  0.2157  0.1100  0.0239
    1TOl      O 3989   5.523   2.936   4.127  0.0006 -0.0733  0.2876
    1sTOl     C 3990   5.538   2.796   4.104 -0.4531 -0.7330 -0.3226
    1TOl      H 3991   5.245   2.938   4.180  0.9457  0.7911  0.5984
    1sTOl     H 3992   5.459   2.769   4.034 -2.0850  0.4109  0.9905
    1sTOl     H 3993   5.528   2.743   4.199 -0.0237  0.6046  0.4907
    1sTOl     C 3994   5.673   2.760   4.058 -1.4479 -0.1379  0.4344
    1TOl      C 3995   5.285   2.984   4.090  0.2806  0.0821 -0.0766
    1TOl      C 3996   5.201   3.038   3.997  0.2278  0.1543 -0.2283
    1TO       C 3997   5.808   3.065   3.775 -0.2179  0.6658 -0.2391
    1TO       C 3998   5.816   3.145   3.886 -0.2182  0.0847 -0.0801
    1TO       S 3999   5.649   3.004   3.745  0.1659 -0.2818 -0.1950
    1TO       O 4000   5.665   3.222   4.068  0.2234 -0.6415  0.3302
    1sTO      C 4001   5.665   3.360   4.065 -0.0070 -0.5336 -0.1220
    1TO       H 4002   5.905   3.200   3.915 -1.0318  1.4566 -0.1017
    1sTO      H 4003   5.723   3.390   3.978  0.9534  1.5837  1.1870
    1sTO      H 4004   5.718   3.398   4.151  0.7765 -1.0196 -0.3806
    1sTO      C 4005   5.519   3.411   4.050 -0.3652  0.0100 -0.0854
    1TO       C 4006   5.690   3.146   3.959  1.1312 -0.2911  0.3636
    1TO       C 4007   5.587   3.077   3.892  0.3992 -0.6361 -0.4213
    1TOl      C 4008   6.099   3.017   3.530 -0.2072  0.7978 -0.2333
    1TOl      C 4009   6.002   2.930   3.489 -0.2592 -0.2519 -0.3567
    1TOl      S 4010   6.064   3.096   3.675  0.2144  0.1065 -0.1966
    1TOl      O 4011   6.013   2.862   3.368  0.0690 -1.3579  0.3067
    1sTOl     C 4012   5.973   2.728   3.344  0.1544 -0.0270  0.3107
    1TOl      H 4013   5.792   2.889   3.549 -0.7510  0.8733 -0.0660
    1sTOl     H 4014   5.957   2.677   3.439  0.0126  1.4130  1.0867
    1sTOl     H 4015   5.873   2.725   3.300 -0.3186 -1.0901  1.4210
    1sTOl     C 4016   6.054   2.650   3.242  0.0473 -0.0748  0.0354
    1TOl      C 4017   5.885   2.939   3.571 -0.5231  0.4789 -0.1096
    1TOl      C 4018   5.904   3.027   3.680 -0.2405  0.3412 -0.3502
    1sTO      H 4019   4.688   3.551   3.801  0.0932  0.1453 -0.7233
    1sTO      H 4020   4.594   3.408   3.750 -0.0407  0.4557  0.5762
    1sTO      O 4021   4.576   3.492   3.939 -0.3239 -0.1447 -0.4154
    1sTO      C 4022   4.503   3.392   3.997 -0.6143  0.0551 -0.1242
    1sTO      H 4023   4.439   3.359   3.915 -0.1998  0.1132 -0.4743
    1sTO      H 4024   4.560   3.305   4.030 -0.0194  0.6339  0.3987
    1sTO      C 4025   4.409   3.442   4.102  0.3323 -0.8410  0.0479
    1sTO      H 4026   4.358   3.354   4.140 -0.3969 -0.2284  0.5170
    1sTO      H 4027   4.466   3.481   4.186  0.1212 -0.1376 -0.1217
    1sTO      O 4028   4.332   3.544   4.040  0.4141 -0.1706  0.5494
    1sTO      C 4029   4.225   3.571   4.127 -0.2184 -0.2424  0.1669
    1sTO      H 4030   4.153   3.623   4.063  0.0734  0.1851  0.1808
    1sTO      H 4031   4.174   3.486   4.172 -0.0917 -0.4256 -0.0358
    1sTO      C 4032   4.272   3.658   4.250 -0.1928 -0.1314  0.3940
    1sTO      H 4033   4.186   3.683   4.312 -0.5966  0.1035 -0.2487
    1sTO      H 4034   4.337   3.590   4.306 -0.2676 -0.3343  0.2378
    1sTO      O 4035   4.355   3.768   4.207 -0.6289 -0.4091  0.3805
    1sTO      C 4036   4.276   3.865   4.141 -0.0507  0.3833 -0.2471
    1sTO      H 4037   4.215   3.931   4.202 -0.1237  0.1082 -0.0195
    1sTO      H 4038   4.212   3.816   4.068  0.2650 -0.7034  0.1791
    1sTO      H 4039   4.345   3.934   4.091  0.2479  0.5788  0.4209
    1sTOl     H 4040   5.730   2.699   4.129 -0.3051 -0.1513 -0.4560
    1sTOl     H 4041   5.727   2.855   4.056 -0.2786 -0.7881  0.3131
    1sTOl     O 4042   5.673   2.694   3.930  0.5748  0.6133 -0.7654
    1sTOl     C 4043   5.801   2.663   3.887 -0.1392 -0.3000  0.1531
    1sTOl     H 4044   5.845   2.596   3.960 -0.1107 -0.1799  0.2462
    1sTOl     H 4045   5.848   2.761   3.891 -0.0015 -0.3317 -0.6202
    1sTOl     C 4046   5.811   2.611   3.743  0.0848  0.3014  0.1612
    1sTOl     H 4047   5.764   2.689   3.684 -0.4806 -0.0446  0.1444
    1sTOl     H 4048   5.916   2.608   3.715  0.0019 -0.0393 -0.1202
    1sTOl     O 4049   5.739   2.490   3.730  0.1984  0.4638 -0.0386
    1sTOl     C 4050   5.762   2.415   3.608  0.4082 -0.5668 -0.0257
    1sTOl     H 4051   5.865   2.409   3.573  0.3741 -0.0773 -0.2260
    1sTOl     H 4052   5.745   2.310   3.632  0.3854 -0.4379  0.5344
    1sTOl     C 4053   5.670   2.457   3.493 -0.3376  0.1195  0.2075
    1sTOl     H 4054   5.565   2.439   3.513 -0.2470 -0.2666  0.3426
    1sTOl     H 4055   5.699   2.403   3.403 -0.0592  0.2973  0.1889
    1sTOl     O 4056   5.694   2.593   3.470  0.3425 -0.6187 -0.6726
    1sTOl     C 4057   5.604   2.650   3.376  0.3976  0.1998 -0.2947
    1sTOl     H 4058   5.611   2.597   3.281  0.2725  0.4472 -0.4435
    1sTOl     H 4059   5.631   2.755   3.363  0.0816  0.3079 -0.0772
    1sTOl     H 4060   5.502   2.645   3.415  0.0231 -0.2637 -1.2862
    1sTO      H 4061   5.520   3.484   3.970 -0.0191  0.4498  0.3099
    1sTO      H 4062   5.441   3.336   4.040  0.1498 -0.6738  0.8219
    1sTO      O 4063   5.489   3.488   4.168  0.3479 -0.8656  0.0718
    1sTO      C 4064   5.357   3.539   4.166 -0.1742 -0.5627  0.2143
    1sTO      H 4065   5.309   3.539   4.068 -0.2989 -0.3907  0.2740
    1sTO      H 4066   5.297   3.464   4.218 -0.1051 -0.3223  0.6458
    1sTO      C 4067   5.366   3.690   4.221 -0.2704  0.1413 -0.2866
    1sTO      H 4068   5.265   3.716   4.253 -0.0378  0.4521  0.2099
    1sTO      H 4069   5.423   3.697   4.313 -0.8078  0.2376  0.0474
    1sTO      O 4070   5.407   3.792   4.134 -0.4033 -0.2403  0.2377
    1sTO      C 4071   5.448   3.909   4.201  0.3465  0.4502  0.5749
    1sTO      H 4072   5.366   3.934   4.268 -0.6065  0.4585 -0.5487
    1sTO      H 4073   5.539   3.898   4.259  0.2668  0.2649  0.6665
    1sTO      C 4074   5.458   4.019   4.092 -0.3001  0.0837 -0.3247
    1sTO      H 4075   5.548   4.014   4.030  0.0670 -0.5639  0.2373
    1sTO      H 4076   5.475   4.112   4.146  0.8238 -0.4882  0.3485
    1sTO      O 4077   5.349   4.025   4.008  0.4831 -0.4146 -0.1122
    1sTO      C 4078   5.236   4.081   4.073 -0.1236 -0.0404 -0.1007
    1sTO      H 4079   5.222   4.045   4.175 -0.1058  0.0186 -0.0772
    1sTO      H 4080   5.137   4.064   4.031  0.3220 -0.8835 -0.8477
    1sTO      H 4081   5.257   4.188   4.078  0.3383 -0.1027 -0.6157
    1sTOl     H 4082   6.031   2.544   3.247 -0.1095 -0.0418  0.0212
    1sTOl     H 4083   6.022   2.689   3.145  0.2486  0.3153  0.1238
    1sTOl     O 4084   6.197   2.666   3.244  0.0483 -0.6965 -0.3227
    1sTOl     C 4085   6.249   2.598   3.359 -0.5329 -0.0801  0.0423
    1sTOl     H 4086   6.218   2.641   3.455  0.7799 -0.1581  0.5229
    1sTOl     H 4087   6.226   2.492   3.352  0.3849 -0.2737 -0.2018
    1sTOl     C 4088   6.403   2.608   3.350 -0.9817  0.0138 -0.2112
    1sTOl     H 4089   6.418   2.716   3.347 -1.1310  0.1036  1.2258
    1sTOl     H 4090   6.468   2.575   3.432  0.0388  0.8980 -0.6345
    1sTOl     O 4091   6.456   2.548   3.228 -0.8347  0.8280 -1.3836
    1sTOl     C 4092   6.480   2.408   3.251  0.0042  0.2991 -0.4484
    1sTOl     H 4093   6.549   2.398   3.335  0.4752  0.1283 -0.8500
    1sTOl     H 4094   6.383   2.365   3.275  0.1310  0.5141  0.4896
    1sTOl     C 4095   6.554   2.336   3.141 -0.2857  0.4109  0.5145
    1sTOl     H 4096   6.563   2.228   3.141  0.0406  0.4142 -1.0581
    1sTOl     H 4097   6.656   2.374   3.145  0.2073 -0.8337  0.1471
    1sTOl     O 4098   6.490   2.377   3.018  0.6273  0.4357  0.3164
    1sTOl     C 4099   6.553   2.308   2.904 -0.3113  0.0533 -0.4010
    1sTOl     H 4100   6.659   2.335   2.907 -0.5295  0.9405 -0.3279
    1sTOl     H 4101   6.553   2.200   2.916 -0.8835  0.0852 -0.0852
    1sTOl     H 4102   6.511   2.343   2.810 -0.1850  0.3090 -0.3635
    1TO       C 4103   6.460   3.033   3.374  0.0361  0.3102  0.1481
    1TO       C 4104   6.390   3.133   3.316 -0.5576  0.3152  0.7769
    1TO       S 4105   6.357   2.949   3.489  0.4344  0.0304 -0.1702
    1TO       O 4106   6.174   3.249   3.335 -0.7771 -0.4712  0.0093
    1sTO      C 4107   6.212   3.385   3.360  0.5499 -0.1976 -0.0701
    1TO       H 4108   6.439   3.197   3.244 -1.1345  0.4010  0.4555
    1sTO      H 4109   6.307   3.421   3.320 -0.5422  1.7631 -1.1035
    1sTO      H 4110   6.144   3.449   3.304  1.4064 -0.6048 -1.6459
    1sTO      C 4111   6.219   3.414   3.506  0.3383  0.0904 -0.3136
    1TO       C 4112   6.260   3.150   3.370 -0.5288  0.8245  0.2377
    1TO       C 4113   6.221   3.047   3.453 -0.0490  0.5714 -0.6067
    1TOl      C 4114   6.845   2.965   3.333  0.8815  0.9196  0.2317
    1TOl      C 4115   6.775   2.879   3.255  0.2742 -0.1618 -0.1180
    1TOl      S 4116   6.732   3.063   3.421  0.0799 -0.0281  0.2267
    1TOl      O 4117   6.841   2.787   3.178 -0.9756  0.3804  0.5931
    1sTOl     C 4118   6.818   2.644   3.201  0.1183  0.2987  0.2408
    1TOl      H 4119   6.560   2.844   3.208  0.2492 -1.2064  1.0838
    1sTOl     H 4120   6.897   2.584   3.157  0.0835  0.3230  0.1455
    1sTOl     H 4121   6.724   2.615   3.156 -1.1980  1.9079  1.7722
    1sTOl     C 4122   6.786   2.608   3.343  0.3452  0.1450 -0.1974
    1TOl      C 4123   6.635   2.902   3.261  0.1362 -0.2542  0.2360
    1TOl      C 4124   6.594   2.994   3.345 -0.1243  0.2562 -0.2162
    1TO       C 4125   7.233   3.006   3.352 -0.3386 -0.0136  0.1046
    1TO       C 4126   7.187   3.115   3.291  0.1551 -0.1901  0.1339
    1TO       S 4127   7.109   2.882   3.379 -0.1652 -0.3386  0.2976
    1TO       O 4128   6.961   3.208   3.254  0.0737  0.0233 -0.0370
    1sTO      C 4129   6.975   3.331   3.320  0.3400  0.0352  0.3793
    1TO       H 4130   7.249   3.200   3.263  1.0963 -0.9095 -0.0397
    1sTO      H 4131   7.069   3.333   3.375 -1.3919  0.2700  3.6013
    1sTO      H 4132   6.899   3.335   3.399 -0.0473  0.0551  0.0069
    1sTO      C 4133   6.960   3.442   3.216 -0.5753 -0.1971  0.1417
    1TO       C 4134   7.042   3.106   3.286 -0.4755  0.5351 -0.5484
    1TO       C 4135   6.985   2.993   3.331  0.4216  0.0474  0.1405
    1TOl      C 4136   7.619   2.972   3.384 -0.5618  0.3041  0.2988
    1TOl      C 4137   7.563   2.846   3.398  0.0316 -0.3909  0.0347
    1TOl      S 4138   7.493   3.089   3.362  0.0202  0.1373 -0.1784
    1TOl      O 4139   7.642   2.740   3.418  0.2919  0.6868  0.1296
    1sTOl     C 4140   7.619   2.625   3.332  0.5092 -0.1954 -0.3447
    1TOl      H 4141   7.368   2.757   3.390  1.9409 -0.3426  1.6814
    1sTOl     H 4142   7.526   2.570   3.346 -0.8909  1.1682 -3.3913
    1sTOl     H 4143   7.702   2.554   3.343 -2.1246 -3.1128  3.8162
    1sTOl     C 4144   7.595   2.669   3.187 -0.4922 -0.0070 -0.3476
    1TOl      C 4145   7.426   2.848   3.391  0.5590  0.6015  0.1575
    1TOl      C 4146   7.372   2.971   3.370 -0.0243  0.7715  0.1638
    1sTO      H 4147   6.125   3.381   3.550  0.0290  1.1172 -0.1709
    1sTO      H 4148   6.303   3.361   3.550  0.1687  0.0589 -0.0219
    1sTO      O 4149   6.231   3.559   3.511 -0.2628  0.7419  0.5499
    1sTO      C 4150   6.308   3.604   3.622  0.0220  0.1785  0.1850
    1sTO      H 4151   6.406   3.559   3.637  0.0758  0.0434 -0.5302
    1sTO      H 4152   6.326   3.711   3.607  0.0483  0.1373 -0.0963
    1sTO      C 4153   6.224   3.614   3.751  0.0105 -0.1074  0.0084
    1sTO      H 4154   6.299   3.649   3.822 -0.2401 -0.2477  0.3471
    1sTO      H 4155   6.153   3.695   3.737  0.1869 -0.0022 -0.2756
    1sTO      O 4156   6.165   3.480   3.791  0.5965 -0.1590  0.1213
    1sTO      C 4157   6.043   3.482   3.869 -0.4134 -0.1680 -0.1727
    1sTO      H 4158   5.973   3.549   3.820 -0.0885  0.4155  0.1626
    1sTO      H 4159   6.012   3.377   3.861  0.0953 -0.3588  0.3098
    1sTO      C 4160   6.077   3.544   4.014  0.6046 -0.0509 -0.0805
    1sTO      H 4161   6.056   3.651   4.014  0.0194 -0.1532  0.5537
    1sTO      H 4162   6.002   3.509   4.085  0.2733  1.1629  0.1861
    1sTO      O 4163   6.209   3.501   4.054  0.5731  0.3425  0.2625
    1sTO      C 4164   6.236   3.513   4.194 -0.5563  0.0500  0.4336
    1sTO      H 4165   6.164   3.471   4.263 -0.7557  0.7004  0.6230
    1sTO      H 4166   6.255   3.616   4.224 -0.3593  0.2990 -0.5016
    1sTO      H 4167   6.327   3.455   4.212  0.2403  1.1126  0.0007
    1sTOl     H 4168   6.758   2.502   3.345  0.7379  0.0371 -0.2719
    1sTOl     H 4169   6.709   2.675   3.380  0.2368 -0.5576  0.9209
    1sTOl     O 4170   6.900   2.635   3.426 -0.8253  0.2914 -0.1098
    1sTOl     C 4171   6.881   2.594   3.561  0.5721  0.0604 -0.0962
    1sTOl     H 4172   6.845   2.491   3.564 -0.8402  0.5374  0.2977
    1sTOl     H 4173   6.805   2.663   3.600  0.0078 -0.7401  0.2418
    1sTOl     C 4174   7.012   2.595   3.627 -0.2192  0.7924 -0.3818
    1sTOl     H 4175   6.991   2.575   3.732  0.6969 -0.2410 -0.3769
    1sTOl     H 4176   7.061   2.691   3.610  0.7940  0.3336 -0.1487
    1sTOl     O 4177   7.082   2.490   3.566  0.5386 -0.2143 -0.6900
    1sTOl     C 4178   7.200   2.463   3.627 -0.0975 -0.0933  0.2605
    1sTOl     H 4179   7.189   2.457   3.736 -0.0166  0.3386  0.2927
    1sTOl     H 4180   7.277   2.539   3.618 -0.5887  0.3771  0.0227
    1sTOl     C 4181   7.264   2.335   3.569  0.2345  0.3458 -0.3987
    1sTOl     H 4182   7.366   2.321   3.606  0.3095 -0.0396 -0.7504
    1sTOl     H 4183   7.201   2.255   3.609  0.0199  0.2063 -1.0121
    1sTOl     O 4184   7.262   2.332   3.433  0.5560 -0.3940 -0.1090
    1sTOl     C 4185   7.353   2.248   3.380 -0.5585  0.0800  0.2003
    1sTOl     H 4186   7.365   2.144   3.411  0.7137  0.0051 -0.4663
    1sTOl     H 4187   7.327   2.231   3.276  0.3374 -0.4399  0.0482
    1sTOl     H 4188   7.451   2.296   3.387 -0.2703 -0.4141 -0.3213
    1sTO      H 4189   7.043   3.510   3.231 -0.5961 -0.2266  0.4087
    1sTO      H 4190   6.978   3.407   3.115 -0.1444  0.0503  0.1298
    1sTO      O 4191   6.837   3.512   3.220 -0.2411 -0.1341 -0.0815
    1sTO      C 4192   6.786   3.535   3.091  0.1335 -0.8215  0.3745
    1sTO      H 4193   6.864   3.566   3.022 -0.4925 -0.0334 -0.0005
    1sTO      H 4194   6.757   3.435   3.059 -0.6913 -0.4505 -0.0655
    1sTO      C 4195   6.667   3.638   3.105 -0.1133  0.2517 -0.3891
    1sTO      H 4196   6.640   3.677   3.008 -0.1671  0.3825 -0.3216
    1sTO      H 4197   6.580   3.580   3.135  0.2586 -0.4831 -0.7078
    1sTO      O 4198   6.696   3.750   3.185 -0.3250 -0.2621  0.2751
    1sTO      C 4199   6.771   3.852   3.125  0.0429 -0.2409  0.8270
    1sTO      H 4200   6.865   3.807   3.093 -0.2648 -0.5244  0.3085
    1sTO      H 4201   6.717   3.891   3.039  0.2484 -0.1211  0.7525
    1sTO      C 4202   6.801   3.965   3.219  0.1134 -0.3446 -0.2500
    1sTO      H 4203   6.872   4.038   3.180 -0.0924 -0.2339 -0.4176
    1sTO      H 4204   6.855   3.918   3.302  0.3400  0.1941 -0.0892
    1sTO      O 4205   6.685   4.015   3.284  0.6554 -0.1478 -0.0160
    1sTO      C 4206   6.600   4.081   3.197  0.5503  0.1599  0.3802
    1sTO      H 4207   6.565   4.026   3.109  0.4366  0.4000  0.2735
    1sTO      H 4208   6.653   4.163   3.148  0.2689  0.4110  0.4949
    1sTO      H 4209   6.516   4.127   3.248 -0.3189 -0.7233 -0.2166
    1sTOl     H 4210   7.503   2.728   3.180 -0.4996 -0.0007 -0.2029
    1sTOl     H 4211   7.589   2.579   3.125 -0.5321 -0.2425 -0.0083
    1sTOl     O 4212   7.701   2.758   3.146 -0.0459  0.1977  0.0690
    1sTOl     C 4213   7.692   2.782   3.009  0.2185 -0.6077 -0.1254
    1sTOl     H 4214   7.682   2.690   2.951 -0.2888 -0.7981  0.2545
    1sTOl     H 4215   7.785   2.830   2.982  0.0545  0.1634  0.6459
    1sTOl     C 4216   7.590   2.901   2.980 -0.6765  0.2041  0.0184
    1sTOl     H 4217   7.620   2.980   3.049  0.3485 -0.4693  0.3721
    1sTOl     H 4218   7.619   2.936   2.881  0.8796  0.5796  0.5638
    1sTOl     O 4219   7.454   2.866   2.988  0.0077 -0.0979 -0.3036
    1sTOl     C 4220   7.375   2.978   3.014 -0.2231  0.5954 -0.2535
    1sTOl     H 4221   7.415   3.055   2.948  0.1011  0.2508 -0.4645
    1sTOl     H 4222   7.409   3.013   3.111 -0.1873 -0.2217  0.0379
    1sTOl     C 4223   7.223   2.959   2.996 -0.3567  0.2971  0.1559
    1sTOl     H 4224   7.180   2.907   3.082 -0.1311  0.4009  0.3307
    1sTOl     H 4225   7.181   3.060   2.998  0.0144  0.4684 -0.4537
    1sTOl     O 4226   7.187   2.874   2.882 -0.1397  0.1100 -0.1057
    1sTOl     C 4227   7.162   2.953   2.770  0.0935  0.1962  0.0992
    1sTOl     H 4228   7.250   3.001   2.727  0.3344 -0.5510 -0.2480
    1sTOl     H 4229   7.124   2.897   2.685  0.0322  0.5094 -0.0823
    1sTOl     H 4230   7.091   3.033   2.793  0.0024  0.3280 -0.6065
    1TO       C 4231   7.988   3.044   3.308 -0.0392 -0.0648 -0.3322
    1TO       C 4232   7.977   3.059   3.442 -0.2320 -0.0459  0.0294
    1TO       S 4233   7.847   3.002   3.225  0.1015  0.1890 -0.1833
    1TO       O 4234   7.784   3.016   3.600  0.0687  0.0531  0.5292
    1sTO      C 4235   7.809   2.889   3.662  0.8727 -0.0240  0.9010
    1TO       H 4236   8.055   3.093   3.509 -0.5693 -1.5973  1.2530
    1sTO      H 4237   7.713   2.838   3.669  1.2797 -0.9090  0.3112
    1sTO      H 4238   7.883   2.829   3.608 -2.9204 -2.7385 -1.8062
    1sTO      C 4239   7.846   2.916   3.808 -0.8451  0.1282 -0.0549
    1TO       C 4240   7.842   3.026   3.477  0.1360 -0.3687  0.7784
    1TO       C 4241   7.761   3.000   3.374  0.5140  0.6203 -0.0169
    1TOl      C 4242   8.354   3.091   3.188 -0.2439 -0.1550  1.2167
    1TOl      C 4243   8.281   3.052   3.075  0.2000  0.4381 -0.3733
    1TOl      S 4244   8.250   3.113   3.322 -0.2842 -0.7401  0.0275
    1TOl      O 4245   8.347   3.031   2.958 -0.0453  0.1168  0.1094
    1sTOl     C 4246   8.339   2.919   2.873  0.4213 -0.0910 -0.6828
    1TOl      H 4247   8.066   2.990   3.045  1.1741 -1.5118 -0.3348
    1sTOl     H 4248   8.381   2.939   2.774  0.4828 -0.5519 -0.7563
    1sTOl     H 4249   8.233   2.898   2.858  0.9616 -2.5061 -1.6550
    1sTOl     C 4250   8.404   2.792   2.926  0.2104 -0.3156  0.1495
    1TOl      C 4251   8.141   3.032   3.112  0.1074 -0.5676  0.3046
    1TOl      C 4252   8.110   3.056   3.240 -0.0073  0.5068 -0.2514
    1TO       C 4253   8.746   3.070   3.221 -0.7572  0.1404  0.4810
    1TO       C 4254   8.713   3.198   3.212 -0.5990 -0.9628  0.3416
    1TO       S 4255   8.614   2.969   3.203  0.2604  0.5617 -0.0884
    1TO       O 4256   8.504   3.326   3.183 -0.0279  0.2158 -0.4995
    1sTO      C 4257   8.465   3.361   3.056 -0.0626 -0.9800  0.0300
    1TO       H 4258   8.784   3.278   3.221 -1.5395  0.0257 -0.6568
    1sTO      H 4259   8.370   3.413   3.063  0.5672  0.1586  0.2569
    1sTO      H 4260   8.442   3.271   2.999 -0.7304 -1.4796  1.0633
    1sTO      C 4261   8.574   3.436   2.980 -0.2184 -0.4169  0.2599
    1TO       C 4262   8.574   3.212   3.196 -0.1064  0.0056 -0.4330
    1TO       C 4263   8.497   3.099   3.209  0.4010 -0.8487 -1.0608
    1TOl      C 4264   9.128   2.983   3.214  0.4976  0.4797 -0.1304
    1TOl      C 4265   9.061   2.864   3.225  1.0977  0.6939 -0.3126
    1TOl      S 4266   9.020   3.115   3.227  0.1106 -0.0003 -0.6337
    1TOl      O 4267   9.121   2.741   3.209 -0.3534  0.0742  0.4184
    1sTOl     C 4268   9.080   2.626   3.282 -0.4385  0.2335 -0.0749
    1TOl      H 4269   8.848   2.802   3.220  2.7108 -1.0313 -2.0224
    1sTOl     H 4270   9.164   2.569   3.323  0.1045  1.1430  0.1017
    1sTOl     H 4271   9.000   2.647   3.353  0.8455 -2.0028  2.1963
    1sTOl     C 4272   8.999   2.537   3.183  0.2708  0.2377 -0.4112
    1TOl      C 4273   8.917   2.885   3.230  0.5047  0.7039  0.0580
    1TOl      C 4274   8.880   3.014   3.224  0.3215  0.1840  0.2325
    1sTO      H 4275   7.777   2.980   3.861 -0.1691  0.1038  0.8821
    1sTO      H 4276   7.856   2.832   3.877 -1.1073  0.6010  0.5560
    1sTO      O 4277   7.964   2.996   3.824  0.2060  0.4230  0.5219
    1sTO      C 4278   8.079   2.911   3.826 -0.0841 -0.8848  0.0548
    1sTO      H 4279   8.066   2.840   3.908  0.5295 -0.3044  0.6696
    1sTO      H 4280   8.095   2.859   3.731  0.4022 -0.2358 -0.2255
    1sTO      C 4281   8.204   2.990   3.869 -0.0875 -0.2187 -0.2607
    1sTO      H 4282   8.277   2.914   3.898  0.0748  0.1413  0.2843
    1sTO      H 4283   8.231   3.046   3.780  0.1652 -0.0730 -0.0935
    1sTO      O 4284   8.166   3.063   3.985 -0.1761 -0.5351  0.0119
    1sTO      C 4285   8.273   3.161   4.014  0.5773  0.2752  0.1150
    1sTO      H 4286   8.368   3.111   4.033  0.3174 -0.2987 -0.0862
    1sTO      H 4287   8.295   3.228   3.931 -0.0546  0.3550  0.0039
    1sTO      C 4288   8.243   3.238   4.143  0.5456 -0.8573  0.0862
    1sTO      H 4289   8.215   3.173   4.226 -0.5035 -0.8435 -0.2301
    1sTO      H 4290   8.320   3.302   4.184  0.1776 -0.0533 -0.4574
    1sTO      O 4291   8.128   3.318   4.126 -0.1795  0.1207  0.1216
    1sTO      C 4292   8.164   3.438   4.059  0.2610  0.3172 -0.1557
    1sTO      H 4293   8.226   3.506   4.118 -0.1636 -0.0628  0.7490
    1sTO      H 4294   8.074   3.497   4.043  0.0136 -0.2289 -0.7871
    1sTO      H 4295   8.204   3.434   3.958  0.0347  0.5563 -0.2588
    1sTOl     H 4296   8.490   2.808   2.991  0.0454 -0.6344  0.4497
    1sTOl     H 4297   8.441   2.743   2.836 -0.6994  0.2626 -0.5533
    1sTOl     O 4298   8.309   2.707   2.981  0.4814  0.3980 -0.0110
    1sTOl     C 4299   8.366   2.579   3.006  0.2183 -0.0603  0.2065
    1sTOl     H 4300   8.431   2.550   2.924  0.1565 -0.3548  0.2599
    1sTOl     H 4301   8.278   2.514   3.009  0.1701  0.0161  0.5095
    1sTOl     C 4302   8.445   2.576   3.143 -0.3947  0.0512 -0.6971
    1sTOl     H 4303   8.504   2.485   3.142  0.0206  0.2922  0.3549
    1sTOl     H 4304   8.513   2.661   3.147 -0.5422  0.1404  0.3766
    1sTOl     O 4305   8.359   2.579   3.258  0.6526 -0.7264 -0.4357
    1sTOl     C 4306   8.333   2.709   3.299  0.1621 -0.3750  0.1576
    1sTOl     H 4307   8.328   2.776   3.214 -0.4999 -0.6115 -0.0000
    1sTOl     H 4308   8.420   2.749   3.352  0.0554  0.5063 -0.3235
    1sTOl     C 4309   8.214   2.728   3.392  0.0420 -0.0582 -0.2022
    1sTOl     H 4310   8.251   2.680   3.483  0.5345  0.6544 -0.0204
    1sTOl     H 4311   8.204   2.834   3.417 -0.0780  0.0406 -0.6591
    1sTOl     O 4312   8.095   2.671   3.334 -0.5737  0.0110 -0.1920
    1sTOl     C 4313   7.988   2.681   3.418  0.1164 -0.0224  0.0786
    1sTOl     H 4314   7.962   2.786   3.403  0.8728  0.2292  0.4894
    1sTOl     H 4315   7.909   2.619   3.375  0.2402 -0.1653  0.0551
    1sTOl     H 4316   8.009   2.666   3.524  0.0292 -0.0048  0.0989
    1sTO      H 4317   8.646   3.365   2.939  0.0633 -0.2348  0.4373
    1sTO      H 4318   8.534   3.490   2.894  0.2055 -0.0222  0.3095
    1sTO      O 4319   8.622   3.535   3.072  0.3105 -0.3382 -0.2281
    1sTO      C 4320   8.710   3.630   3.013 -0.1007  0.1981 -0.1107
    1sTO      H 4321   8.662   3.688   2.935 -0.3309  0.5230  0.2729
    1sTO      H 4322   8.740   3.701   3.089  0.0153 -0.1561  0.1808
    1sTO      C 4323   8.843   3.559   2.962  0.5450 -0.2353  0.3829
    1sTO      H 4324   8.833   3.505   2.867 -0.1391  0.3628  0.1035
    1sTO      H 4325   8.909   3.638   2.926  0.1232 -0.3356 -0.6506
    1sTO      O 4326   8.897   3.464   3.050  0.7696 -0.0594  0.1866
    1sTO      C 4327   9.010   3.396   3.008  0.0725  0.1690  0.5621
    1sTO      H 4328   8.992   3.289   3.017  0.2141  0.0859 -0.0963
    1sTO      H 4329   9.035   3.409   2.903 -0.5704  0.1783  0.4066
    1sTO      C 4330   9.134   3.428   3.093  0.1977 -0.3181 -0.1127
    1sTO      H 4331   9.228   3.409   3.041 -0.1579 -0.2258 -0.7914
    1sTO      H 4332   9.137   3.371   3.186 -0.5109  0.2455  0.2642
    1sTO      O 4333   9.128   3.568   3.122  0.2237  0.3408  0.0429
    1sTO      C 4334   9.243   3.612   3.193  0.1963 -0.0883 -0.4974
    1sTO      H 4335   9.226   3.703   3.250  0.5453 -0.1380 -0.3108
    1sTO      H 4336   9.325   3.629   3.123  0.3497 -0.3453 -0.3840
    1sTO      H 4337   9.281   3.536   3.262 -0.2269  0.1441 -0.0006
    1sTOl     H 4338   9.073   2.486   3.122  0.3258 -0.5139  0.2669
    1sTOl     H 4339   8.945   2.461   3.240 -0.1574  0.8883  0.0690
    1sTOl     O 4340   8.900   2.603   3.103 -0.1662  0.0570  0.3457
    1sTOl     C 4341   8.817   2.522   3.017  0.1111  0.2809 -0.7324
    1sTOl     H 4342   8.758   2.470   3.093  0.0157  0.0874 -0.9375
    1sTOl     H 4343   8.740   2.580   2.967  0.0296  0.4077 -0.4619
    1sTOl     C 4344   8.896   2.442   2.914 -0.0972 -0.0129 -0.8310
    1sTOl     H 4345   8.830   2.369   2.867  0.0000 -0.6299 -0.0341
    1sTOl     H 4346   8.972   2.377   2.957 -0.6662 -0.2174 -0.1294
    1sTOl     O 4347   8.928   2.522   2.807  0.6600  0.0758  0.3928
    1sTOl     C 4348   9.058   2.585   2.831 -0.1807  0.2740  0.1653
    1sTOl     H 4349   9.131   2.505   2.847  0.1190  0.4225 -0.4364
    1sTOl     H 4350   9.063   2.659   2.911  0.3933  0.2652  0.1467
    1sTOl     C 4351   9.115   2.654   2.700 -0.2020 -0.0992 -0.7832
    1sTOl     H 4352   9.093   2.760   2.713  0.4121 -0.1321  0.7369
    1sTOl     H 4353   9.222   2.646   2.681 -0.1966 -0.2117 -0.7066
    1sTOl     O 4354   9.058   2.606   2.582  0.8219  0.0801  0.1648
    1sTOl     C 4355   9.120   2.671   2.475  0.3266  0.0656  0.2773
    1sTOl     H 4356   9.227   2.653   2.487  0.3420 -0.1912 -0.2200
    1sTOl     H 4357   9.099   2.778   2.481 -0.3700 -0.0143 -0.5792
    1sTOl     H 4358   9.087   2.625   2.382 -0.0878  0.3584  0.2777
    1TO       C 4359   9.486   3.050   3.106 -0.2562  0.2244  0.6029
    1TO       C 4360   9.493   3.018   3.234 -0.6719 -0.6124 -0.1309
    1TO       S 4361   9.330   3.048   3.041  0.0001 -0.3099  0.1965
    1TO       O 4362   9.350   2.964   3.418 -0.0020 -0.1687 -0.1538
    1sTO      C 4363   9.293   3.075   3.495 -0.1396  1.2883  0.1861
    1TO       H 4364   9.588   3.014   3.285  0.0377 -2.1104 -1.4749
    1sTO      H 4365   9.231   3.144   3.439 -1.1070  1.3829  1.3225
    1sTO      H 4366   9.236   3.038   3.581  0.6603  2.5116  1.2737
    1sTO      C 4367   9.405   3.159   3.572 -0.1848 -0.1798 -0.4860
    1TO       C 4368   9.368   2.985   3.285  0.2148  0.0234  0.0590
    1TO       C 4369   9.268   2.995   3.193  0.1601  0.6690  0.5185
    1TOl      C 4370   9.848   3.116   2.954 -0.0302 -0.3004  0.5310
    1TOl      C 4371   9.754   3.192   2.897  0.0843  0.0118  0.2672
    1TOl      S 4372   9.758   3.004   3.056 -0.3584  0.2002  0.0214
    1TOl      O 4373   9.798   3.280   2.802 -0.9209 -0.2737  0.7510
    1sTOl     C 4374   9.736   3.289   2.677  0.5431 -0.1171  0.1098
    1TOl      H 4375   9.534   3.238   2.918  0.1627  0.4108  1.0430
    1sTOl     H 4376   9.793   3.364   2.623  0.1206  0.9026  1.0619
    1sTOl     H 4377   9.634   3.326   2.682  0.8088  0.4771  1.7955
    1sTOl     C 4378   9.740   3.151   2.603  0.4031  0.1271 -0.0685
    1TOl      C 4379   9.619   3.176   2.944  0.2443 -0.0428 -0.2315
    1TOl      C 4380   9.603   3.080   3.036  0.4670 -0.2734  0.0839
    1TO       C 4381  10.222   3.138   2.837  0.0885  0.4761  0.1081
    1TO       C 4382  10.219   3.187   2.963  0.0954  0.6909 -0.4758
    1TO       S 4383  10.069   3.078   2.788  0.6549  0.1692 -0.1368
    1TO       O 4384  10.035   3.229   3.139 -0.1591  0.0126  0.1654
    1sTO      C 4385  10.053   3.140   3.256 -0.2688  0.2125  0.0443
    1TO       H 4386  10.303   3.228   3.018  0.6708  0.2727 -1.0363
    1sTO      H 4387   9.983   3.058   3.237  0.0038 -0.2545  0.9807
    1sTO      H 4388  10.026   3.199   3.343  1.2819  0.8893  0.0929
    1sTO      C 4389  10.195   3.080   3.254 -0.8945  0.3778 -0.5095
    1TO       C 4390  10.084   3.182   3.022 -0.2640  0.1936 -0.3666
    1TO       C 4391   9.990   3.119   2.939  0.2175  0.4371  0.4004
    1TOl      C 4392  10.542   3.112   2.623  0.3467  0.2967 -0.6291
    1TOl      C 4393  10.436   3.126   2.541  0.0280 -0.2498 -0.1105
    1TOl      S 4394  10.489   3.130   2.788 -0.2977  0.3429  0.1452
    1TOl      O 4395  10.463   3.143   2.410 -0.3187  0.3092  0.2606
    1sTOl     C 4396  10.488   3.273   2.353 -0.5452  0.8555  0.3132
    1TOl      H 4397  10.211   3.149   2.557  0.5392  0.8957 -0.7505
    1sTOl     H 4398  10.585   3.306   2.389 -1.1445  1.8330  1.1019
    1sTOl     H 4399  10.484   3.262   2.245  0.2725 -2.2482  0.5089
    1sTOl     C 4400  10.375   3.380   2.397 -0.0595  0.0981 -0.3352
    1TOl      C 4401  10.307   3.126   2.602 -0.0934  0.6494  0.4990
    1TOl      C 4402  10.322   3.127   2.739 -0.0817  0.4347 -0.3636
    1sTO      H 4403   9.353   3.247   3.611  0.1443 -0.2885  0.2142
    1sTO      H 4404   9.462   3.117   3.654 -0.6161 -0.1002 -0.1440
    1sTO      O 4405   9.497   3.220   3.482 -0.3324  0.1218  0.5685
    1sTO      C 4406   9.460   3.317   3.387 -0.4932 -0.1264  0.1861
    1sTO      H 4407   9.387   3.268   3.323  0.3341  0.2034 -1.0402
    1sTO      H 4408   9.408   3.398   3.439 -0.0560  0.4339 -0.2429
    1sTO      C 4409   9.588   3.361   3.309  0.7314  0.5208 -0.8079
    1sTO      H 4410   9.629   3.281   3.246 -0.9870 -0.4632 -0.7501
    1sTO      H 4411   9.547   3.440   3.247 -0.6447  0.0544 -0.5349
    1sTO      O 4412   9.690   3.412   3.393  0.2653 -0.0066  0.2665
    1sTO      C 4413   9.800   3.473   3.330  0.5197  0.2466 -0.0361
    1sTO      H 4414   9.840   3.404   3.255 -0.0015 -0.2947  0.1702
    1sTO      H 4415   9.772   3.564   3.278  0.3048 -0.2034 -0.7211
    1sTO      C 4416   9.903   3.507   3.442 -0.6413  0.4915  0.0430
    1sTO      H 4417   9.998   3.539   3.400 -0.2490  0.0070  0.5427
    1sTO      H 4418   9.869   3.590   3.503 -0.3229  0.0538  0.8394
    1sTO      O 4419   9.937   3.386   3.508 -0.0630 -0.6284  0.0222
    1sTO      C 4420  10.034   3.405   3.610  0.3104 -0.4405  0.3445
    1sTO      H 4421  10.128   3.452   3.581  0.0904  0.2817  0.7605
    1sTO      H 4422  10.061   3.315   3.664 -0.0841 -0.6946  0.1246
    1sTO      H 4423   9.989   3.474   3.681 -0.3437 -0.1703 -0.3111
    1sTOl     H 4424   9.803   3.078   2.655 -0.5074 -0.3369  0.4064
    1sTOl     H 4425   9.781   3.174   2.505  1.6350 -0.0213  0.3855
    1sTOl     O 4426   9.606   3.089   2.601 -0.5403 -0.0448 -0.1091
    1sTOl     C 4427   9.589   2.996   2.504 -0.3269 -0.1530  0.2823
    1sTOl     H 4428   9.676   2.930   2.495 -0.4505 -0.3224  0.3273
    1sTOl     H 4429   9.572   3.044   2.408 -0.0464 -0.4578  0.0739
    1sTOl     C 4430   9.477   2.896   2.538 -0.0710  0.4022 -0.4162
    1sTOl     H 4431   9.461   2.830   2.453  0.2427  0.5138 -0.5642
    1sTOl     H 4432   9.388   2.955   2.562  0.2851  0.5347  0.6391
    1sTOl     O 4433   9.516   2.798   2.640  0.2168 -0.0458 -0.6737
    1sTOl     C 4434   9.563   2.857   2.759  0.0207  0.2170 -0.3909
    1sTOl     H 4435   9.501   2.942   2.788  0.1699  0.1812  0.0311
    1sTOl     H 4436   9.665   2.886   2.733  0.1506  0.1521  0.0393
    1sTOl     C 4437   9.565   2.753   2.873 -0.8794 -0.6581  0.1836
    1sTOl     H 4438   9.634   2.671   2.852  0.2884  0.4549 -0.4956
    1sTOl     H 4439   9.603   2.804   2.962 -0.2394 -0.3210 -0.2752
    1sTOl     O 4440   9.438   2.706   2.893 -0.5738 -0.1412 -0.9651
    1sTOl     C 4441   9.419   2.653   3.021 -0.4047 -0.1052 -0.1159
    1sTOl     H 4442   9.457   2.713   3.103 -0.6686  0.1488 -0.1802
    1sTOl     H 4443   9.317   2.623   3.043 -0.1730 -0.3224  0.6904
    1sTOl     H 4444   9.470   2.558   3.037 -0.2470 -0.1077 -0.6114
    1sTO      H 4445  10.206   3.011   3.338 -0.1508 -0.0742 -0.9654
    1sTO      H 4446  10.229   3.036   3.160 -0.3223 -0.0464 -0.1054
    1sTO      O 4447  10.296   3.181   3.254  0.6421 -0.1264 -0.4708
    1sTO      C 4448  10.432   3.134   3.256 -0.4157  0.2822  0.0685
    1sTO      H 4449  10.462   3.075   3.169 -0.8804 -0.5502  0.4644
    1sTO      H 4450  10.496   3.223   3.251  0.1982 -0.1492  0.1081
    1sTO      C 4451  10.455   3.055   3.386 -0.5590  0.5135 -0.1452
    1sTO      H 4452  10.413   2.956   3.373 -0.0301  0.2472  0.1500
    1sTO      H 4453  10.561   3.054   3.414 -0.6334  0.4724  0.1388
    1sTO      O 4454  10.398   3.127   3.495  0.4050  0.8327 -1.0678
    1sTO      C 4455  10.421   3.059   3.610  0.6133  0.1857 -0.2020
    1sTO      H 4456  10.380   2.958   3.608  0.7848  0.1207 -0.6910
    1sTO      H 4457  10.527   3.049   3.632  0.7077  1.0002 -0.2274
    1sTO      C 4458  10.348   3.140   3.719 -0.0336  0.2360 -0.2925
    1sTO      H 4459  10.346   3.082   3.811 -0.4197  1.0404  0.2137
    1sTO      H 4460  10.244   3.152   3.689 -0.1392 -0.1379 -0.0918
    1sTO      O 4461  10.406   3.268   3.739  0.1962 -0.7224  0.1260
    1sTO      C 4462  10.333   3.347   3.831  0.0770  0.4391 -0.1362
    1sTO      H 4463  10.379   3.446   3.836  0.0656  0.4303  0.2083
    1sTO      H 4464  10.319   3.303   3.930  0.1275  0.4004 -0.1463
    1sTO      H 4465  10.236   3.375   3.791  0.2518  0.4307 -0.5625
    1sTOl     H 4466  10.363   3.393   2.505 -1.0782 -0.3850 -0.3744
    1sTOl     H 4467  10.383   3.470   2.336 -0.0167  0.5628  0.3447
    1sTOl     O 4468  10.248   3.324   2.370 -0.0318 -0.0028 -0.2983
    1sTOl     C 4469  10.138   3.419   2.377  0.0695 -0.0857  0.5258
    1sTOl     H 4470  10.125   3.458   2.478  0.3459 -0.1171  0.5735
    1sTOl     H 4471  10.168   3.502   2.314  0.0737 -0.0898  0.5223
    1sTOl     C 4472  10.004   3.348   2.344  0.1325 -0.9212 -0.4364
    1sTOl     H 4473   9.929   3.425   2.327  0.7255 -0.1976  0.1658
    1sTOl     H 4474   9.970   3.287   2.427  0.5030 -0.7226 -0.1372
    1sTOl     O 4475  10.022   3.284   2.226  0.1911  0.4408 -0.2421
    1sTOl     C 4476   9.897   3.273   2.154 -0.5876  0.0575 -0.1588
    1sTOl     H 4477   9.895   3.333   2.063  0.0658  0.3416  0.0038
    1sTOl     H 4478   9.819   3.288   2.228 -0.2093  0.2399  0.2104
    1sTOl     C 4479   9.881   3.129   2.116  0.1393 -0.1138 -0.5482
    1sTOl     H 4480   9.785   3.125   2.065 -0.1523 -0.1843 -0.0032
    1sTOl     H 4481   9.959   3.101   2.045 -0.1193 -0.4582 -0.6992
    1sTOl     O 4482   9.870   3.042   2.223  0.4987 -0.2406 -0.8206
    1sTOl     C 4483   9.831   2.912   2.184 -0.5460 -0.2993  0.1312
    1sTOl     H 4484   9.728   2.920   2.149 -0.3999  0.2800 -0.1786
    1sTOl     H 4485   9.901   2.889   2.104 -0.4489  0.5383 -0.0315
    1sTOl     H 4486   9.848   2.839   2.263  0.3994 -0.0071  0.2162
    1TO       C 4487  10.897   2.994   2.517  0.2426 -0.2747  0.0065
    1TO       C 4488  10.918   3.124   2.559  0.5216 -0.0608  0.5986
    1TO       S 4489  10.732   2.943   2.527  0.0332  0.3853  0.2100
    1TO       O 4490  10.770   3.297   2.669  0.0136 -0.0813  0.1686
    1sTO      C 4491  10.767   3.428   2.611  0.6893  0.4716 -0.1712
    1TO       H 4492  11.014   3.172   2.571  1.5168 -1.6668 -0.5007
    1sTO      H 4493  10.848   3.431   2.538  1.3624 -0.6677  0.4937
    1sTO      H 4494  10.673   3.440   2.559  1.1887 -0.2967 -1.2887
    1sTO      C 4495  10.805   3.530   2.725  0.6922 -0.0958 -0.1241
    1TO       C 4496  10.790   3.179   2.605  0.2347  0.6470  0.3178
    1TO       C 4497  10.683   3.098   2.586 -0.1821 -0.0557  0.3292
    1TOl      C 4498  11.223   2.801   2.424  0.1309  0.2738 -0.4352
    1TOl      C 4499  11.114   2.725   2.393  0.5362  0.1655 -0.3705
    1TOl      S 4500  11.167   2.941   2.508  0.5416 -0.6984 -0.0917
    1TOl      O 4501  11.138   2.602   2.342  0.5176  0.1646 -0.4357
    1sTOl     C 4502  11.131   2.491   2.428  0.1859  0.2219 -0.4673
    1TOl      H 4503  10.893   2.740   2.391 -0.6499  0.3397  0.0830
    1sTOl     H 4504  11.044   2.433   2.399 -2.9106  4.1525  0.2521
    1sTOl     H 4505  11.118   2.523   2.531 -0.1455 -0.7576 -0.1943
    1sTOl     C 4506  11.257   2.401   2.414  0.1915 -0.2165  0.3659
    1TOl      C 4507  10.986   2.789   2.414 -0.6323  0.5582 -0.4413
    1TOl      C 4508  10.999   2.907   2.479  0.1031 -0.3752 -0.2867
    1TO       C 4509  11.594   2.796   2.336  0.1838 -0.4724  0.1821
    1TO       C 4510  11.523   2.801   2.222 -0.0144 -0.6679  0.2452
    1TO       S 4511  11.490   2.797   2.470  0.0367  0.1939 -0.2622
    1TO       O 4512  11.281   2.801   2.144 -0.4190 -0.0102  0.6950
    1sTO      C 4513  11.254   2.913   2.061 -0.0648  0.2480 -0.9470
    1TO       H 4514  11.571   2.805   2.125  0.5261  0.2372  0.5352
    1sTO      H 4515  11.158   2.906   2.009 -0.3379 -0.8247 -0.3303
    1sTO      H 4516  11.342   2.929   1.999  2.0623  1.1782  2.0508
    1sTO      C 4517  11.251   3.053   2.143 -1.0924 -0.3808 -0.2433
    1TO       C 4518  11.384   2.801   2.234  0.5323 -0.1762 -0.0792
    1TO       C 4519  11.351   2.794   2.370  0.8395 -0.3665 -0.0723
    1TOl      C 4520  11.983   2.840   2.307  0.4568  0.0897  0.1937
    1TOl      C 4521  11.948   2.778   2.430  0.8277 -0.0112  0.2434
    1TOl      S 4522  11.833   2.882   2.226 -0.1145  0.1019  0.1900
    1TOl      O 4523  12.053   2.748   2.507  0.4453  0.1977 -0.6552
    1sTOl     C 4524  12.138   2.645   2.471 -0.4805 -0.4575 -0.1033
    1TOl      H 4525  11.778   2.703   2.538 -0.2579 -0.0309  0.0716
    1sTOl     H 4526  12.104   2.613   2.373  1.3171  0.5540 -1.0987
    1sTOl     H 4527  12.243   2.674   2.466  0.2808 -2.5052  1.9959
    1sTOl     C 4528  12.137   2.540   2.584  0.0701  0.2188 -0.1341
    1TOl      C 4529  11.813   2.752   2.449 -0.7117  0.4486  0.1532
    1TOl      C 4530  11.736   2.807   2.352 -0.0571  0.3905  0.6104
    1sTO      H 4531  10.909   3.514   2.754  0.6413  0.4374  0.3804
    1sTO      H 4532  10.785   3.634   2.699 -0.5248 -0.2941 -0.0746
    1sTO      O 4533  10.729   3.511   2.850  0.4337  0.4689  0.2166
    1sTO      C 4534  10.595   3.580   2.840  0.0123 -0.1425 -0.0559
    1sTO      H 4535  10.609   3.688   2.838  0.0712 -0.1347  0.4758
    1sTO      H 4536  10.552   3.556   2.743 -0.2582  0.2675 -0.0373
    1sTO      C 4537  10.518   3.539   2.967 -0.3201 -0.0536 -0.4222
    1sTO      H 4538  10.414   3.572   2.965 -0.1195  0.6139 -0.3206
    1sTO      H 4539  10.532   3.434   2.990 -0.8581 -0.0359  0.0023
    1sTO      O 4540  10.578   3.611   3.073 -0.4728 -0.0046 -0.2054
    1sTO      C 4541  10.529   3.595   3.202 -0.0557  0.3644  0.0735
    1sTO      H 4542  10.421   3.606   3.193  0.0058  0.1942 -0.9646
    1sTO      H 4543  10.533   3.495   3.246  0.3486  0.3854  0.0802
    1sTO      C 4544  10.597   3.704   3.292 -0.8744 -0.1879  0.1420
    1sTO      H 4545  10.546   3.713   3.387 -0.4125 -0.5093  0.4265
    1sTO      H 4546  10.693   3.666   3.329 -0.2804  0.5177 -0.6273
    1sTO      O 4547  10.610   3.832   3.241  0.8996  0.2233 -0.5192
    1sTO      C 4548  10.491   3.911   3.252 -0.0236  0.1626  0.3266
    1sTO      H 4549  10.496   4.005   3.196 -0.9727  0.5144  0.8065
    1sTO      H 4550  10.474   3.947   3.353  0.2728  0.3953  0.2944
    1sTO      H 4551  10.402   3.856   3.221  0.5392 -0.1209 -0.8523
    1sTOl     H 4552  11.255   2.326   2.492 -0.1376 -0.0961  0.4771
    1sTOl     H 4553  11.342   2.456   2.454 -0.2430  0.5250  0.3025
    1sTOl     O 4554  11.262   2.344   2.285  0.2632  0.0050  0.0213
    1sTOl     C 4555  11.400   2.318   2.264  0.2166  0.2186 -0.3552
    1sTOl     H 4556  11.433   2.242   2.335 -0.6598  0.1848  0.0190
    1sTOl     H 4557  11.456   2.411   2.264 -0.2391  0.4924 -0.3314
    1sTOl     C 4558  11.432   2.258   2.126  0.0811  0.5770 -0.6569
    1sTOl     H 4559  11.537   2.255   2.097  0.0878  0.0321 -0.5827
    1sTOl     H 4560  11.404   2.153   2.125  0.3001  0.5122 -0.1902
    1sTOl     O 4561  11.337   2.314   2.029 -0.4552  0.2615 -0.0382
    1sTOl     C 4562  11.341   2.233   1.919  0.0707  0.2294 -0.2321
    1sTOl     H 4563  11.443   2.238   1.880  0.5089  0.0372  0.8329
    1sTOl     H 4564  11.307   2.131   1.941  0.0520  0.4018  0.5901
    1sTOl     C 4565  11.244   2.276   1.808 -0.4706 -0.0191  0.3677
    1sTOl     H 4566  11.148   2.228   1.823 -0.5252  0.1943  0.7262
    1sTOl     H 4567  11.282   2.255   1.708 -0.8705 -0.0724  0.2275
    1sTOl     O 4568  11.241   2.420   1.804 -0.0086 -0.0558  0.5684
    1sTOl     C 4569  11.189   2.471   1.686 -0.0126  0.0928 -0.8238
    1sTOl     H 4570  11.095   2.424   1.654 -0.8748  0.5342  0.9440
    1sTOl     H 4571  11.264   2.448   1.610 -0.1303 -0.4194 -0.7869
    1sTOl     H 4572  11.167   2.577   1.696  0.1950  0.0464  0.1870
    1sTO      H 4573  11.223   3.131   2.073 -0.3827 -0.1766 -0.3065
    1sTO      H 4574  11.172   3.043   2.218 -0.4693  0.4507  0.5352
    1sTO      O 4575  11.380   3.095   2.211  1.0469 -0.2288 -0.5873
    1sTO      C 4576  11.343   3.210   2.290 -0.2139  0.1527 -0.7739
    1sTO      H 4577  11.326   3.296   2.225  0.5476  0.4194 -0.6327
    1sTO      H 4578  11.247   3.188   2.336  0.1416  0.1281 -0.0178
    1sTO      C 4579  11.439   3.238   2.407  0.5338  0.1137 -0.3778
    1sTO      H 4580  11.397   3.333   2.438 -0.1834 -0.4015  0.2620
    1sTO      H 4581  11.420   3.158   2.478  0.3906  0.6306  0.1687
    1sTO      O 4582  11.573   3.242   2.359  0.2182  0.0446 -0.3607
    1sTO      C 4583  11.643   3.129   2.407  0.1287 -0.2345  0.5392
    1sTO      H 4584  11.573   3.046   2.415 -0.3850  0.1592  0.2744
    1sTO      H 4585  11.722   3.107   2.336 -0.4480 -0.1100 -0.1555
    1sTO      C 4586  11.716   3.150   2.540 -0.1475 -0.3638 -0.8030
    1sTO      H 4587  11.798   3.221   2.530 -0.2243 -0.1770 -0.1590
    1sTO      H 4588  11.778   3.064   2.566 -0.1228 -0.2378 -0.4327
    1sTO      O 4589  11.638   3.202   2.647  0.6458 -0.5388  0.1469
    1sTO      C 4590  11.645   3.124   2.767 -0.3816  0.5791 -0.1278
    1sTO      H 4591  11.602   3.177   2.852 -0.5200  0.0700  0.1178
    1sTO      H 4592  11.743   3.088   2.795 -0.3984  0.6920  0.0803
    1sTO      H 4593  11.574   3.042   2.756  0.5390 -0.2092 -0.2803
    1sTOl     H 4594  12.218   2.468   2.568 -0.2428 -0.2190  0.2395
    1sTOl     H 4595  12.169   2.604   2.666  0.1414  0.2960 -0.2212
    1sTOl     O 4596  12.010   2.481   2.607  0.2002 -0.5012  0.0269
    1sTOl     C 4597  12.011   2.424   2.734  0.7253  0.1020 -0.1448
    1sTOl     H 4598  12.094   2.357   2.755  0.2215 -0.2797  0.7277
    1sTOl     H 4599  12.004   2.505   2.808  0.0645  0.2752 -0.3901
    1sTOl     C 4600  11.884   2.332   2.766 -0.2153 -0.7598 -0.1148
    1sTOl     H 4601  11.911   2.229   2.743  0.2808 -0.7277  0.3014
    1sTOl     H 4602  11.863   2.345   2.873 -0.0006 -0.5065 -0.1047
    1sTOl     O 4603  11.771   2.382   2.695  0.4665 -0.4051  1.0697
    1sTOl     C 4604  11.662   2.320   2.759 -0.0800  0.0304 -0.1219
    1sTOl     H 4605  11.678   2.277   2.858 -0.4361  0.2074  0.0140
    1sTOl     H 4606  11.575   2.385   2.766 -0.0989  0.0299 -0.3577
    1sTOl     C 4607  11.615   2.191   2.684  0.0358 -0.5460  0.8669
    1sTOl     H 4608  11.580   2.232   2.589  0.2688 -0.1398  0.9560
    1sTOl     H 4609  11.526   2.154   2.733 -0.4129 -0.4047  0.1696
    1sTOl     O 4610  11.724   2.107   2.661  0.1658 -0.0173  0.3726
    1sTOl     C 4611  11.731   2.008   2.768 -0.5006 -0.1505 -0.1664
    1sTOl     H 4612  11.825   1.955   2.785 -0.3466  0.1265 -0.1411
    1sTOl     H 4613  11.714   2.055   2.866  0.3092  0.1076 -0.1471
    1sTOl     H 4614  11.658   1.928   2.761 -0.5293 -0.1073 -0.3647
    1TO       C 4615  12.348   2.868   2.184 -0.1608 -0.4391 -0.5198
    1TO       C 4616  12.322   2.987   2.252 -0.0461 -0.3604  0.4881
    1TO       S 4617  12.214   2.770   2.159 -0.5273 -0.0953  0.1579
    1TO       O 4618  12.130   3.097   2.362  0.1384  0.7105  0.2438
    1sTO      C 4619  12.040   3.180   2.288 -0.9750 -0.0262 -0.2493
    1TO       H 4620  12.391   3.069   2.269 -1.0646  0.1390  2.6092
    1sTO      H 4621  12.024   3.139   2.188 -0.8184 -3.0143  0.8661
    1sTO      H 4622  11.948   3.184   2.347 -0.3328  1.6268  0.6903
    1sTO      C 4623  12.097   3.320   2.274  0.1464 -0.1955  0.0602
    1TO       C 4624  12.180   2.995   2.281  0.5063  0.0939 -0.3013
    1TO       C 4625  12.122   2.873   2.262 -0.2368 -0.5049  0.1342
    1TOl      C 4626  12.720   2.820   2.047 -0.4043  0.6204  0.1406
    1TOl      C 4627  12.646   2.707   2.025  1.0529 -0.6736  1.0924
    1TOl      S 4628  12.615   2.937   2.127 -0.5857  0.4485 -0.1142
    1TOl      O 4629  12.707   2.609   1.958 -0.0150 -0.6815  0.5755
    1sTOl     C 4630  12.773   2.515   2.029  0.3663  0.3761 -0.0700
    1TOl      H 4631  12.435   2.638   2.062 -0.1031  1.0724 -0.2743
    1sTOl     H 4632  12.781   2.556   2.130 -1.6254  0.3677  0.1196
    1sTOl     H 4633  12.870   2.488   1.987  0.3910  0.5694 -0.1369
    1sTOl     C 4634  12.693   2.375   2.011 -0.0657  0.1727 -0.2722
    1TOl      C 4635  12.510   2.716   2.071  0.6288  0.3380  0.1480
    1TOl      C 4636  12.478   2.830   2.132 -0.1933  0.2069 -0.2899
    1TO       C 4637  13.111   2.855   2.029  0.1102  0.3994  0.0310
    1TO       C 4638  13.060   2.940   1.941 -0.2089 -0.1097 -0.1162
    1TO       S 4639  12.988   2.771   2.116  0.3089 -0.0339  0.3207
    1TO       O 4640  12.841   2.980   1.824 -0.4229 -0.4151  0.1360
    1sTO      C 4641  12.794   3.112   1.838  0.0461 -0.2414 -0.2071
    1TO       H 4642  13.118   2.999   1.871 -0.0668 -0.3298 -0.1888
    1sTO      H 4643  12.775   3.138   1.942  0.0216  1.7133 -0.6582
    1sTO      H 4644  12.701   3.113   1.780  0.0476  0.3640 -0.2054
    1sTO      C 4645  12.895   3.209   1.775  0.5743  0.5357 -0.0087
    1TO       C 4646  12.915   2.927   1.928 -0.2716  0.0033 -0.2641
    1TO       C 4647  12.860   2.837   2.021  0.1875  0.2337  0.6673
    1TOl      C 4648  13.495   2.848   2.056  0.1430  0.5836 -0.0848
    1TOl      C 4649  13.455   2.717   2.037  0.3074 -0.2091 -0.5417
    1TOl      S 4650  13.359   2.955   2.071  0.3439  0.1483  0.0028
    1TOl      O 4651  13.545   2.614   2.012 -0.4695  0.1035 -0.0659
    1sTOl     C 4652  13.601   2.541   2.120  0.1642  0.9576 -0.6994
    1TOl      H 4653  13.262   2.615   1.998  0.3398 -0.3902 -0.3481
    1sTOl     H 4654  13.581   2.593   2.213  3.0682  1.7907 -0.4452
    1sTOl     H 4655  13.555   2.443   2.130  0.0615  1.1573  0.9578
    1sTOl     C 4656  13.749   2.519   2.097  0.4333 -0.1590 -0.0653
    1TOl      C 4657  13.313   2.709   2.019  0.0445 -0.2744 -0.1504
    1TOl      C 4658  13.250   2.827   2.048  0.1332  0.3276  0.4098
    1sTO      H 4659  12.201   3.301   2.300  0.2387  0.5838  0.2837
    1sTO      H 4660  12.098   3.361   2.173  0.4576 -0.9399 -0.2524
    1sTO      O 4661  12.044   3.405   2.377 -0.3116 -0.4721  0.3182
    1sTO      C 4662  11.926   3.484   2.334  0.1293  0.3680 -0.1317
    1sTO      H 4663  11.955   3.558   2.260 -0.9570  0.5244 -0.4139
    1sTO      H 4664  11.842   3.424   2.301 -0.3069  0.5372  0.6291
    1sTO      C 4665  11.880   3.564   2.448 -0.3187 -0.1365  0.1768
    1sTO      H 4666  11.808   3.640   2.416 -0.0790 -0.0840 -0.2507
    1sTO      H 4667  11.818   3.503   2.514 -0.0507 -0.2538  0.3218
    1sTO      O 4668  11.995   3.629   2.507  0.0338 -0.7719  0.0697
    1sTO      C 4669  11.953   3.691   2.631  0.2394 -0.3101 -0.2454
    1sTO      H 4670  11.912   3.616   2.699  0.5438 -0.2048  0.0597
    1sTO      H 4671  12.041   3.733   2.681  0.1293 -0.3715  0.0012
    1sTO      C 4672  11.848   3.807   2.608 -0.0989  0.3239 -0.2978
    1sTO      H 4673  11.763   3.765   2.553 -0.6996  0.0285  0.8181
    1sTO      H 4674  11.809   3.848   2.701  0.2744 -0.1067  0.0573
    1sTO      O 4675  11.913   3.907   2.529 -0.0264  0.2600  0.1158
    1sTO      C 4676  11.825   4.016   2.500  0.0154 -0.8556 -0.0199
    1sTO      H 4677  11.893   4.069   2.434 -0.2678 -0.2043  0.2015
    1sTO      H 4678  11.791   4.080   2.581 -0.3055 -0.2811 -0.6034
    1sTO      H 4679  11.740   3.986   2.438 -0.6647  0.5455  0.1855
    1sTOl     H 4680  12.710   2.311   2.097  0.9618 -0.0046 -0.6027
    1sTOl     H 4681  12.732   2.316   1.928  0.7901  0.1636  0.1254
    1sTOl     O 4682  12.555   2.390   2.001 -0.3601 -0.3366  0.0769
    1sTOl     C 4683  12.511   2.353   1.865  0.0486  0.3482  0.8185
    1sTOl     H 4684  12.489   2.247   1.856 -0.9590  0.6424 -0.4112
    1sTOl     H 4685  12.576   2.375   1.780 -0.3729 -0.1976  0.3538
    1sTOl     C 4686  12.386   2.435   1.835  0.0426 -0.3669  0.1366
    1sTOl     H 4687  12.346   2.398   1.740  0.6868 -0.1460 -0.2321
    1sTOl     H 4688  12.419   2.539   1.828  0.3765 -0.4983 -0.3487
    1sTOl     O 4689  12.295   2.424   1.940  0.8465  0.1273 -0.1325
    1sTOl     C 4690  12.198   2.520   1.936 -0.3065  0.2089 -1.0183
    1sTOl     H 4691  12.236   2.622   1.927 -0.7885  0.4197 -0.6925
    1sTOl     H 4692  12.134   2.513   2.024  0.3440 -0.1303 -0.5714
    1sTOl     C 4693  12.100   2.505   1.820  0.1296 -0.0411  0.2305
    1sTOl     H 4694  12.021   2.578   1.835  0.0642 -0.0288 -0.1681
    1sTOl     H 4695  12.159   2.532   1.732  0.4355  0.0918  0.4709
    1sTOl     O 4696  12.062   2.374   1.820  0.1087 -0.8534  1.0870
    1sTOl     C 4697  11.983   2.345   1.716  0.3341  0.0027  0.3676
    1sTOl     H 4698  11.896   2.409   1.707  0.2715 -0.0808  0.3751
    1sTOl     H 4699  12.034   2.354   1.620 -0.5069 -0.1651 -0.1094
    1sTOl     H 4700  11.956   2.242   1.742  0.2149 -0.1464 -0.3123
    1sTO      H 4701  12.995   3.193   1.814  0.3472 -0.4071  0.2173
    1sTO      H 4702  12.896   3.191   1.667  0.2751  0.2877  0.0285
    1sTO      O 4703  12.845   3.336   1.785 -0.1528 -0.2521  0.7349
    1sTO      C 4704  12.915   3.421   1.693  0.1820 -0.5757  0.0986
    1sTO      H 4705  13.021   3.415   1.719  0.2602  0.4799  0.1029
    1sTO      H 4706  12.891   3.384   1.594 -0.1782 -0.0414 -0.0197
    1sTO      C 4707  12.885   3.572   1.697  0.4058  0.0608 -0.5653
    1sTO      H 4708  12.966   3.644   1.680 -0.0420  0.6677 -0.1368
    1sTO      H 4709  12.810   3.591   1.621  0.4008 -0.3068 -0.6547
    1sTO      O 4710  12.822   3.603   1.824  0.2286 -0.1237  0.6105
    1sTO      C 4711  12.806   3.744   1.842  0.0743 -0.4084 -0.7549
    1sTO      H 4712  12.904   3.789   1.829 -0.1540  0.3910  0.1513
    1sTO      H 4713  12.758   3.792   1.757  0.5952  0.0377 -0.7997
    1sTO      C 4714  12.746   3.776   1.977  0.4053  0.2969 -0.1655
    1sTO      H 4715  12.744   3.883   1.994 -0.7250  0.1732  0.6117
    1sTO      H 4716  12.804   3.726   2.054 -0.0121 -0.0138 -0.0462
    1sTO      O 4717  12.618   3.728   1.977 -0.1989  0.1751  0.2464
    1sTO      C 4718  12.535   3.756   2.088  0.1379  0.4765 -0.0120
    1sTO      H 4719  12.433   3.748   2.048  0.1406  0.2642  0.0233
    1sTO      H 4720  12.529   3.857   2.130 -0.5084  0.6733 -0.5586
    1sTO      H 4721  12.548   3.677   2.161  0.6160  0.0586 -0.5416
    1sTOl     H 4722  13.786   2.597   2.031  0.2968  0.2187  0.2975
    1sTOl     H 4723  13.796   2.534   2.195  0.0960  0.1405  0.0507
    1sTOl     O 4724  13.798   2.395   2.040 -0.4443  0.7360 -0.8162
    1sTOl     C 4725  13.940   2.382   2.058 -0.5243  0.7986  0.3620
    1sTOl     H 4726  13.968   2.416   2.158  0.4167  0.2170  0.3083
    1sTOl     H 4727  13.943   2.273   2.065 -0.4130  0.7481 -0.3637
    1sTOl     C 4728  14.028   2.440   1.951  0.2679  0.6633  0.6523
    1sTOl     H 4729  14.136   2.429   1.967  0.2715  0.3862  0.4420
    1sTOl     H 4730  14.012   2.548   1.954  0.2161  0.6650  0.3626
    1sTOl     O 4731  13.998   2.382   1.827 -0.1988  0.2879 -0.3955
    1sTOl     C 4732  14.037   2.456   1.712 -0.2054  0.1928  1.1788
    1sTOl     H 4733  14.000   2.390   1.634  0.2468  0.4874  0.7032
    1sTOl     H 4734  14.145   2.473   1.722  0.0101 -0.7636  0.5614
    1sTOl     C 4735  13.958   2.584   1.684 -0.4600 -0.2317 -0.0947
    1sTOl     H 4736  14.001   2.663   1.745 -0.1495 -0.5186  0.0638
    1sTOl     H 4737  13.968   2.623   1.583  0.5335 -0.1262  0.0345
    1sTOl     O 4738  13.822   2.554   1.701  0.7298 -0.9239 -0.5714
    1sTOl     C 4739  13.758   2.675   1.748  0.0634  0.1754  0.1341
    1sTOl     H 4740  13.817   2.722   1.827 -0.4003 -0.6368  0.9967
    1sTOl     H 4741  13.745   2.737   1.660  0.5830  0.5928  0.3449
    1sTOl     H 4742  13.654   2.666   1.779  0.1768 -0.1342  0.4295
    1TO       C 4743  13.880   2.892   2.090 -0.4359 -0.0289 -0.3657
    1TO       C 4744  13.837   2.970   1.984 -0.2957  0.4118 -0.7990
    1TO       S 4745  13.745   2.839   2.181  0.0704 -0.3277  0.0376
    1TO       O 4746  13.620   3.017   1.862  0.0518  0.0154 -0.2670
    1sTO      C 4747  13.570   3.148   1.892  0.0437  0.4763 -0.0047
    1TO       H 4748  13.901   3.030   1.921 -1.5705  1.2962 -1.3156
    1sTO      H 4749  13.464   3.149   1.919  0.2495 -0.6996  0.9650
    1sTO      H 4750  13.627   3.184   1.978 -0.7973 -0.4330  0.9557
    1sTO      C 4751  13.582   3.234   1.769 -0.2483 -0.4940  0.1468
    1TO       C 4752  13.695   2.961   1.962 -0.0956  0.1366  0.4045
    1TO       C 4753  13.628   2.888   2.056 -1.4572 -0.1578  0.0161
    1TOl      C 4754  14.272   2.865   2.161 -0.6270  0.8989 -0.2075
    1TOl      C 4755  14.201   2.804   2.257 -0.0032 -0.1832 -0.4095
    1TOl      S 4756  14.159   2.934   2.045  0.3102  0.3581 -0.5388
    1TOl      O 4757  14.268   2.733   2.353 -0.1901 -0.0537  0.3037
    1sTOl     C 4758  14.306   2.599   2.325 -0.1234 -0.9217  0.5619
    1TOl      H 4759  13.993   2.769   2.314 -1.1917  2.0979  0.2639
    1sTOl     H 4760  14.352   2.602   2.226 -1.6517 -1.1013 -0.1875
    1sTOl     H 4761  14.226   2.525   2.330 -0.4204 -0.7191 -0.6966
    1sTOl     C 4762  14.409   2.553   2.427  0.0462  0.0131  0.1912
    1TOl      C 4763  14.061   2.813   2.242 -0.1349 -0.4321 -0.4143
    1TOl      C 4764  14.018   2.869   2.129  0.6931 -0.0031  0.1704
    1TO       C 4765  14.648   2.842   2.069 -0.0271  0.1578  0.0309
    1TO       C 4766  14.636   2.951   2.157  0.0377  0.3225 -0.0357
    1TO       S 4767  14.496   2.774   2.030 -0.0716 -0.2286  0.5501
    1TO       O 4768  14.453   3.068   2.267  0.3844 -0.1368 -0.5565
    1sTO      C 4769  14.392   3.174   2.204  0.0968 -0.4912  0.2119
    1TO       H 4770  14.716   3.016   2.191 -0.3061  2.2141 -2.5396
    1sTO      H 4771  14.384   3.149   2.099 -1.2632  1.3639 -0.1927
    1sTO      H 4772  14.445   3.269   2.212 -0.4709 -0.1054 -0.4595
    1sTO      C 4773  14.256   3.185   2.261 -0.4354  0.2240  0.0730
    1TO       C 4774  14.497   2.963   2.196 -0.0946  0.2277  0.6063
    1TO       C 4775  14.407   2.878   2.139 -0.4492 -0.0800  0.1371
    1TOl      C 4776  14.991   2.783   1.879  0.1900 -0.4871  0.0772
    1TOl      C 4777  14.905   2.677   1.851 -0.0077 -0.0745  0.2503
    1TOl      S 4778  14.899   2.900   1.968 -0.0582 -0.0679 -0.2926
    1TOl      O 4779  14.935   2.577   1.760  0.1731 -0.8023 -0.4497
    1sTOl     C 4780  14.964   2.460   1.829  0.0056 -0.1069  0.1450
    1TOl      H 4781  14.698   2.618   1.905  0.8732 -1.1716  3.0256
    1sTOl     H 4782  15.067   2.432   1.808  0.3995  1.9209 -0.8037
    1sTOl     H 4783  14.958   2.480   1.936  1.3306  1.0206  0.0420
    1sTOl     C 4784  14.881   2.350   1.768 -0.0265  0.1674  0.0843
    1TOl      C 4785  14.778   2.690   1.915  0.3478 -0.0050 -0.0813
    1TOl      C 4786  14.760   2.801   1.992 -0.6340  0.2259 -0.3004
    1sTO      H 4787  13.541   3.182   1.683  0.1486  0.0539 -0.3820
    1sTO      H 4788  13.523   3.325   1.776 -0.0411 -0.2921 -0.6320
    1sTO      O 4789  13.721   3.270   1.748 -0.0377 -0.4705  0.4040
    1sTO      C 4790  13.754   3.353   1.637  0.0049  0.9655 -0.3379
    1sTO      H 4791  13.860   3.346   1.614 -0.0669  0.0699 -0.4129
    1sTO      H 4792  13.686   3.327   1.556  0.5102  0.6895 -0.6797
    1sTO      C 4793  13.730   3.502   1.658 -0.0393  0.2568 -0.0293
    1sTO      H 4794  13.799   3.540   1.734 -0.2986  0.1782  0.2479
    1sTO      H 4795  13.750   3.551   1.563 -0.5121 -0.2667 -0.4050
    1sTO      O 4796  13.603   3.540   1.708  0.5816  0.0365 -0.2360
    1sTO      C 4797  13.593   3.683   1.713  0.0673 -0.2317  0.0278
    1sTO      H 4798  13.680   3.728   1.763 -0.3017  0.8399 -0.2616
    1sTO      H 4799  13.603   3.718   1.610 -0.5853 -0.1386 -0.0075
    1sTO      C 4800  13.476   3.741   1.793 -0.2598 -0.5389  0.2996
    1sTO      H 4801  13.491   3.728   1.900 -0.1452  0.4486  0.4104
    1sTO      H 4802  13.476   3.848   1.769  0.5044 -0.5460  0.2416
    1sTO      O 4803  13.357   3.685   1.746  0.4579 -0.0186  0.5342
    1sTO      C 4804  13.252   3.706   1.836 -0.3663  0.0342 -0.0324
    1sTO      H 4805  13.155   3.662   1.813 -0.3819 -0.0494  0.1888
    1sTO      H 4806  13.237   3.814   1.844  0.0835  0.0680  0.4477
    1sTO      H 4807  13.277   3.668   1.935 -0.3881  0.2881  0.0718
    1sTOl     H 4808  14.487   2.629   2.433 -0.1793  0.2367  0.2723
    1sTOl     H 4809  14.472   2.469   2.395  0.5560  0.6063 -0.4221
    1sTOl     O 4810  14.359   2.545   2.553  0.0685  0.5127 -0.4703
    1sTOl     C 4811  14.469   2.527   2.654 -0.8140  0.0458 -0.5705
    1sTOl     H 4812  14.432   2.544   2.756  0.3664  0.0973 -0.1287
    1sTOl     H 4813  14.552   2.595   2.637 -0.8103  0.1594 -0.1301
    1sTOl     C 4814  14.531   2.387   2.639  0.2817  0.2919 -0.2923
    1sTOl     H 4815  14.584   2.387   2.544  0.2546 -0.0240 -0.3095
    1sTOl     H 4816  14.600   2.364   2.720 -0.1717  0.8132  0.2484
    1sTOl     O 4817  14.430   2.292   2.635  0.3687  0.1569  0.6206
    1sTOl     C 4818  14.454   2.176   2.558 -0.2034  0.7168 -0.0246
    1sTOl     H 4819  14.553   2.136   2.579  0.1398  1.3178 -0.4587
    1sTOl     H 4820  14.450   2.191   2.450  0.3143  0.2002 -0.1249
    1sTOl     C 4821  14.345   2.076   2.599 -0.3182 -0.3647  0.3215
    1sTOl     H 4822  14.338   1.990   2.533  0.4637 -0.1798 -0.0144
    1sTOl     H 4823  14.363   2.034   2.697  0.2607  0.6639  0.6757
    1sTOl     O 4824  14.215   2.145   2.589 -0.0672 -0.4135  0.5329
    1sTOl     C 4825  14.118   2.066   2.649  0.2823 -0.0468 -0.1335
    1sTOl     H 4826  14.030   2.130   2.639  0.6794  0.4734 -0.3413
    1sTOl     H 4827  14.110   1.968   2.602  0.1593 -0.0255 -0.1571
    1sTOl     H 4828  14.131   2.037   2.753  0.2007  0.8437  0.1327
    1sTO      H 4829  14.197   3.102   2.222 -1.0091  0.5873  0.1674
    1sTO      H 4830  14.270   3.176   2.369  0.3953 -0.9076 -0.1097
    1sTO      O 4831  14.194   3.308   2.239  0.4163  0.6786  0.1364
    1sTO      C 4832  14.058   3.298   2.280  0.1816  0.4504 -0.5290
    1sTO      H 4833  13.999   3.246   2.205 -0.4944  0.1745  0.1712
    1sTO      H 4834  14.054   3.227   2.363 -0.6257 -0.0542 -0.9827
    1sTO      C 4835  14.003   3.437   2.328  0.0761  0.0604  0.1568
    1sTO      H 4836  13.908   3.414   2.377 -0.0953  0.5354  0.0557
    1sTO      H 4837  14.082   3.486   2.387 -0.1172  0.0665  0.4138
    1sTO      O 4838  13.987   3.520   2.210 -0.2482  0.6223 -0.7106
    1sTO      C 4839  13.993   3.659   2.243 -0.3599  0.2900  0.0983
    1sTO      H 4840  13.952   3.673   2.343  0.2503  0.6920  0.3007
    1sTO      H 4841  14.095   3.698   2.251 -0.4117  0.3468  0.4941
    1sTO      C 4842  13.934   3.742   2.133 -0.1242  0.3748 -0.2825
    1sTO      H 4843  13.913   3.843   2.168 -0.3880  0.2362 -0.0362
    1sTO      H 4844  13.833   3.707   2.109 -0.1359  0.1907  0.0346
    1sTO      O 4845  14.016   3.728   2.018  0.1991 -0.4812  0.2785
    1sTO      C 4846  13.949   3.789   1.905  0.2136  0.4277 -0.3266
    1sTO      H 4847  13.978   3.893   1.888  0.1224  0.4004 -0.6443
    1sTO      H 4848  13.840   3.791   1.899  0.2301  0.2751 -0.6595
    1sTO      H 4849  13.990   3.745   1.815  0.6667  0.3799 -0.1019
    1sTOl     H 4850  14.896   2.325   1.663  0.5006  0.7892  0.0010
    1sTOl     H 4851  14.906   2.252   1.810  0.0401 -0.4961 -1.4386
    1sTOl     O 4852  14.741   2.371   1.778 -0.1895  0.4817 -0.1484
    1sTOl     C 4853  14.655   2.284   1.702 -0.0297 -0.2816  0.0988
    1sTOl     H 4854  14.725   2.224   1.644  0.3507  0.2820 -0.0305
    1sTOl     H 4855  14.598   2.208   1.756  0.5495 -0.5098  0.3886
    1sTOl     C 4856  14.576   2.371   1.613  0.1213  0.1215  0.2614
    1sTOl     H 4857  14.529   2.302   1.543 -0.0308  0.2144  0.2698
    1sTOl     H 4858  14.640   2.437   1.554 -0.0671  0.0259 -0.0561
    1sTOl     O 4859  14.488   2.444   1.700 -0.0454  0.6285  0.3569
    1sTOl     C 4860  14.402   2.517   1.616  0.4160 -0.1734  0.1606
    1sTOl     H 4861  14.316   2.454   1.595  0.1508  0.2279  0.0356
    1sTOl     H 4862  14.443   2.564   1.527 -0.3343 -0.7519 -0.5034
    1sTOl     C 4863  14.342   2.633   1.708 -0.5101 -0.4535 -0.4547
    1sTOl     H 4864  14.288   2.600   1.797  0.0345 -0.4402 -0.1109
    1sTOl     H 4865  14.423   2.699   1.738 -1.3421  0.3687  0.0325
    1sTOl     O 4866  14.258   2.713   1.623  0.3205 -0.0670  0.6081
    1sTOl     C 4867  14.219   2.835   1.675 -0.5436  0.7655 -0.4345
    1sTOl     H 4868  14.299   2.897   1.714 -0.2506 -0.0920  0.3987
    1sTOl     H 4869  14.148   2.824   1.758 -0.4992  0.4727 -0.4330
    1sTOl     H 4870  14.172   2.886   1.592 -0.6162  0.6809 -0.4476
    1TO       C 4871  15.363   2.848   1.753 -0.2553  0.3365  0.4798
    1TO       C 4872  15.290   2.931   1.681 -0.0143  0.2569 -0.0559
    1TO       S 4873  15.279   2.750   1.859 -0.0732 -0.1816 -0.1100
    1TO       O 4874  15.043   2.980   1.661  0.0935  0.0346  0.5290
    1sTO      C 4875  15.060   3.121   1.620 -0.5566 -0.6269 -0.5419
    1TO       H 4876  15.329   2.990   1.600 -0.9092 -0.3453 -0.9465
    1sTO      H 4877  15.141   3.120   1.547  1.4102 -0.5675  1.5185
    1sTO      H 4878  14.966   3.161   1.583 -0.2454 -0.7455 -1.4968
    1sTO      C 4879  15.100   3.203   1.746 -0.2268 -0.6161  0.3815
    1TO       C 4880  15.150   2.916   1.716 -0.0471  0.2559 -0.3272
    1TO       C 4881  15.125   2.825   1.824  0.0534 -0.5286 -0.3754
    1TOl      C 4882  15.753   2.878   1.718 -0.8171 -0.2135 -0.0637
    1TOl      C 4883  15.711   2.749   1.688  0.4119 -0.6091 -0.1593
    1TOl      S 4884  15.614   2.969   1.752  0.2708 -0.1626  0.3304
    1TOl      O 4885  15.798   2.655   1.641 -0.8381  0.2327 -0.0868
    1sTOl     C 4886  15.774   2.516   1.659  0.2061  0.0176 -0.1234
    1TOl      H 4887  15.523   2.631   1.679 -1.2997  0.3541 -0.2153
    1sTOl     H 4888  15.740   2.503   1.762  0.6721  1.3435  0.2239
    1sTOl     H 4889  15.875   2.475   1.663  0.3669  0.4730  2.1458
    1sTOl     C 4890  15.697   2.457   1.539  0.0591  0.1442  0.4722
    1TOl      C 4891  15.573   2.725   1.702  0.3926 -0.4775 -0.3099
    1TOl      C 4892  15.506   2.833   1.747  0.2790 -0.9669  0.2324
    1TO       C 4893  16.140   2.974   1.702  0.8743  1.0022 -0.5879
    1TO       C 4894  16.070   3.078   1.649 -0.1872  0.2549 -0.4069
    1TO       S 4895  16.028   2.848   1.747 -0.7079 -0.2564  0.3697
    1TO       O 4896  15.823   3.154   1.617 -0.4474 -0.9976 -0.5981
    1sTO      C 4897  15.817   3.271   1.693 -0.8065 -0.2861 -0.0594
    1TO       H 4898  16.111   3.166   1.602  0.9748 -1.1533 -2.1671
    1sTO      H 4899  15.716   3.312   1.684 -0.3198  0.7394 -0.9502
    1sTO      H 4900  15.888   3.333   1.640 -1.4886  1.2178  0.7201
    1sTO      C 4901  15.843   3.241   1.842 -0.1092  0.6809  0.1300
    1TO       C 4902  15.924   3.063   1.654 -0.3738 -0.5537 -0.2759
    1TO       C 4903  15.886   2.940   1.700 -0.1076  0.0311 -0.3443
    1TOl      C 4904  16.534   2.941   1.682  1.1736  0.2823  0.0339
    1TOl      C 4905  16.484   2.871   1.790 -0.6396 -0.3523  0.1216
    1TOl      S 4906  16.398   3.010   1.602 -0.0896 -0.0315  0.5904
    1TOl      O 4907  16.576   2.815   1.869 -0.0761  0.4217 -0.6011
    1sTOl     C 4908  16.636   2.690   1.829 -0.3363  0.2141  0.7276
    1TOl      H 4909  16.290   2.835   1.889 -0.1712  0.1692 -0.4515
    1sTOl     H 4910  16.598   2.671   1.729  2.6223 -1.6294 -0.1760
    1sTOl     H 4911  16.742   2.711   1.820  0.1039 -1.9205  0.2978
    1sTOl     C 4912  16.602   2.570   1.913 -0.1015  0.2698  0.1863
    1TOl      C 4913  16.343   2.878   1.805  0.6156  0.1577  0.0277
    1TOl      C 4914  16.279   2.954   1.712 -0.3711 -0.7696  0.1026
    1sTO      H 4915  15.170   3.150   1.811  0.5861  0.2373  0.2259
    1sTO      H 4916  15.156   3.294   1.725 -0.1733 -0.7483 -0.0530
    1sTO      O 4917  14.986   3.234   1.827  0.3156  1.2492  0.1923
    1sTO      C 4918  15.018   3.260   1.964 -0.2060 -0.3118  0.0773
    1sTO      H 4919  15.083   3.187   2.013 -0.1062 -0.0651  0.3183
    1sTO      H 4920  15.058   3.361   1.965  0.2225 -0.4773  0.0127
    1sTO      C 4921  14.883   3.249   2.036  0.1191  0.1323  0.0118
    1sTO      H 4922  14.841   3.149   2.045 -0.0094  0.1616 -0.2693
    1sTO      H 4923  14.897   3.284   2.139  0.1356  0.6810 -0.1728
    1sTO      O 4924  14.783   3.335   1.974  0.0581  0.0406  0.0277
    1sTO      C 4925  14.659   3.341   2.046 -0.1351 -0.2013 -0.1270
    1sTO      H 4926  14.582   3.376   1.978  0.0564 -0.2734 -0.3839
    1sTO      H 4927  14.645   3.240   2.084  0.1631 -0.1419  0.1503
    1sTO      C 4928  14.664   3.431   2.170 -0.3316  0.2385 -0.1878
    1sTO      H 4929  14.705   3.531   2.153  0.6848 -0.1978 -0.3780
    1sTO      H 4930  14.570   3.435   2.224 -0.2144  0.0140  0.0346
    1sTO      O 4931  14.747   3.376   2.270 -0.2399 -0.7350 -0.1437
    1sTO      C 4932  14.746   3.446   2.394 -0.3247 -0.1078 -0.3528
    1sTO      H 4933  14.772   3.547   2.362 -0.1348 -0.2096 -0.5183
    1sTO      H 4934  14.812   3.404   2.469 -0.5144 -0.3782 -0.3368
    1sTO      H 4935  14.645   3.447   2.435  0.0186 -0.0820  0.5008
    1sTOl     H 4936  15.768   2.396   1.484 -0.2537 -0.0647  0.3001
    1sTOl     H 4937  15.667   2.536   1.470 -0.4129  0.2061  0.7431
    1sTOl     O 4938  15.590   2.367   1.578  0.1497  0.1660  0.1767
    1sTOl     C 4939  15.502   2.327   1.466 -0.0666 -0.2978 -0.8574
    1sTOl     H 4940  15.457   2.229   1.483  0.3309 -0.2886  0.3742
    1sTOl     H 4941  15.570   2.323   1.381  0.4699 -0.3330 -0.4344
    1sTOl     C 4942  15.389   2.428   1.464  0.5249 -0.6889 -0.3193
    1sTOl     H 4943  15.416   2.530   1.437 -0.7249 -0.2754 -0.0855
    1sTOl     H 4944  15.319   2.394   1.388  0.3035 -0.6084 -0.1522
    1sTOl     O 4945  15.331   2.431   1.588  0.4175  0.0629 -0.4603
    1sTOl     C 4946  15.245   2.546   1.595  0.5520 -0.5193 -0.2547
    1sTOl     H 4947  15.207   2.550   1.697 -0.4256 -0.0131 -0.6217
    1sTOl     H 4948  15.304   2.637   1.584  0.1069 -0.1835  0.0694
    1sTOl     C 4949  15.128   2.554   1.495  0.4418  0.1266  0.0722
    1sTOl     H 4950  15.166   2.556   1.393  0.0930  0.6238 -0.0491
    1sTOl     H 4951  15.077   2.649   1.514 -0.1158 -0.2248  0.3527
    1sTOl     O 4952  15.042   2.437   1.492  0.7919  0.2393 -0.1714
    1sTOl     C 4953  14.931   2.456   1.409 -0.3813  0.0662  0.1375
    1sTOl     H 4954  14.967   2.478   1.308  0.7849  0.2059  0.5644
    1sTOl     H 4955  14.881   2.545   1.448 -0.0414  0.1068  0.4904
    1sTOl     H 4956  14.863   2.371   1.403 -0.2403 -0.0927  0.7582
    1sTO      H 4957  15.783   3.156   1.874  0.2436 -0.0869 -1.1542
    1sTO      H 4958  15.942   3.207   1.872 -0.2253 -0.3969 -0.6632
    1sTO      O 4959  15.800   3.356   1.914 -0.7248  0.3563  0.6845
    1sTO      C 4960  15.815   3.347   2.053  0.0913 -0.1599  0.0592
    1sTO      H 4961  15.789   3.247   2.087 -0.2634 -0.2526 -0.4647
    1sTO      H 4962  15.919   3.363   2.081  0.1971 -0.0361 -0.4099
    1sTO      C 4963  15.719   3.453   2.113 -0.4678  0.3504 -0.1375
    1sTO      H 4964  15.621   3.411   2.092 -0.0865 -0.5717 -0.1039
    1sTO      H 4965  15.732   3.470   2.220  0.0853 -0.0481 -0.1400
    1sTO      O 4966  15.732   3.586   2.056  0.4565  0.2777 -0.8689
    1sTO      C 4967  15.862   3.638   2.082 -0.1949 -0.2731  0.2101
    1sTO      H 4968  15.865   3.652   2.190  0.2078  0.4911  0.1079
    1sTO      H 4969  15.944   3.570   2.058  0.0078  0.0495 -0.0201
    1sTO      C 4970  15.877   3.774   2.015  0.1469  0.5755  0.4428
    1sTO      H 4971  15.971   3.826   2.034  0.7060 -0.1867 -0.1661
    1sTO      H 4972  15.793   3.829   2.058 -0.1429  0.3504  0.1698
    1sTO      O 4973  15.841   3.771   1.873 -0.5427 -0.2242 -0.4396
    1sTO      C 4974  15.811   3.903   1.823 -0.1064 -0.4187 -0.2029
    1sTO      H 4975  15.878   3.978   1.866  0.4324 -0.4297 -1.0159
    1sTO      H 4976  15.715   3.927   1.868 -0.2046 -0.1197 -0.5644
    1sTO      H 4977  15.819   3.916   1.715  0.8416 -0.0474 -0.1015
    1sTOl     H 4978  16.675   2.492   1.892 -0.2896  0.1680 -0.0873
    1sTOl     H 4979  16.619   2.592   2.019 -0.1905 -0.0223  0.2622
    1sTOl     O 4980  16.462   2.532   1.906 -0.4055 -0.3253 -0.7087
    1sTOl     C 4981  16.386   2.564   2.010 -0.3320 -0.1991 -0.1194
    1sTOl     H 4982  16.411   2.505   2.098  0.5004 -0.3320 -0.4358
    1sTOl     H 4983  16.397   2.670   2.032  0.0479 -0.1329 -0.6010
    1sTOl     C 4984  16.247   2.541   1.960  0.0432 -0.4457 -0.4076
    1sTOl     H 4985  16.210   2.613   1.887  0.1995  0.0143 -0.0339
    1sTOl     H 4986  16.185   2.544   2.050  0.4195 -0.6148 -0.1382
    1sTOl     O 4987  16.220   2.409   1.912  0.5188  0.1631  0.1323
    1sTOl     C 4988  16.082   2.370   1.922 -0.1574 -0.1866 -0.5541
    1sTOl     H 4989  16.023   2.452   1.882 -0.2239  0.0092 -0.0676
    1sTOl     H 4990  16.047   2.354   2.025  0.2111 -0.1925 -0.4276
    1sTOl     C 4991  16.048   2.244   1.834  0.4115  0.3474  0.1173
    1sTOl     H 4992  16.100   2.155   1.870  0.5682  0.1903 -0.4794
    1sTOl     H 4993  15.940   2.233   1.837  0.5113 -0.6542  0.2685
    1sTOl     O 4994  16.084   2.269   1.700  0.1251 -0.1807  0.3125
    1sTOl     C 4995  16.074   2.148   1.621 -0.0603 -0.4565  0.2584
    1sTOl     H 4996  16.128   2.062   1.661  0.0480 -0.3234  0.3961
    1sTOl     H 4997  15.970   2.115   1.622 -0.3393  0.3636 -0.3006
    1sTOl     H 4998  16.095   2.159   1.515  0.1766  0.1115  0.3625
    1TO       C 4999  16.886   2.957   1.528 -0.2051  0.2133 -0.2618
    1TO       C 5000  16.887   3.028   1.646 -0.2136 -0.5025  0.4348
    1TO       S 5001  16.733   2.875   1.506  0.0614 -0.0267 -0.0641
    1TO       O 5002  16.730   3.071   1.824  0.4751 -0.4534 -0.5659
    1sTO      C 5003  16.659   3.197   1.827 -0.6668  0.3088  0.5441
    1TO       H 5004  16.974   3.081   1.683  0.5531 -0.5208 -1.2425
    1sTO      H 5005  16.572   3.193   1.761  0.0458 -0.1576 -0.4064
    1sTO      H 5006  16.626   3.210   1.929 -0.0051 -0.8801  0.9313
    1sTO      C 5007  16.763   3.304   1.799 -0.2799 -0.1010 -0.1409
    1TO       C 5008  16.759   3.031   1.704 -0.3517  0.8072  0.4066
    1TO       C 5009  16.666   2.954   1.641  0.3804 -0.6414  0.1147
    1TOl      C 5010  17.184   3.011   1.292  0.8511 -1.0550 -0.5213
    1TOl      C 5011  17.185   2.877   1.328  0.1578  0.0428 -0.5087
    1TOl      S 5012  17.046   3.090   1.357 -0.4117 -0.0527 -0.5245
    1TOl      O 5013  17.297   2.803   1.313 -0.0737  0.5753  0.0209
    1sTOl     C 5014  17.366   2.750   1.419 -0.3374  0.2573 -0.2981
    1TOl      H 5015  17.057   2.758   1.462 -1.2503  0.2616  0.9316
    1sTOl     H 5016  17.318   2.673   1.480 -0.9009  0.5130 -0.4189
    1sTOl     H 5017  17.384   2.838   1.481  2.3188 -0.7300  0.4814
    1sTOl     C 5018  17.505   2.699   1.372  0.5211  0.2450  0.3811
    1TOl      C 5019  17.070   2.850   1.407  0.8988 -0.2008  0.5783
    1TOl      C 5020  16.984   2.948   1.431  0.4111  0.4394 -0.3707
    1TO       C 5021  17.386   3.251   1.057  0.3734  1.3394 -0.5073
    1TO       C 5022  17.472   3.208   1.155  0.4334  0.0719 -0.7980
    1TO       S 5023  17.230   3.177   1.066  0.2315 -0.1855  0.0951
    1TO       O 5024  17.470   3.053   1.353  0.6269  0.0518 -0.1813
    1sTO      C 5025  17.571   3.127   1.409  0.4226 -0.8746  0.8856
    1TO       H 5026  17.576   3.237   1.150  0.8240 -1.4886 -2.8158
    1sTO      H 5027  17.553   3.233   1.392 -0.6203 -1.4273 -1.9461
    1sTO      H 5028  17.663   3.100   1.357  0.6697  1.9293 -0.3204
    1sTO      C 5029  17.576   3.116   1.561 -0.2767 -0.8894 -0.2170
    1TO       C 5030  17.405   3.122   1.249 -0.3915 -0.2724  0.5223
    1TO       C 5031  17.276   3.091   1.211  0.8374 -0.0204 -0.6067
    1TOl      C 5032  17.425   3.542   0.789 -0.0773 -0.0837 -0.7170
    1TOl      C 5033  17.538   3.467   0.783  0.5149 -0.8001 -0.4121
    1TOl      S 5034  17.318   3.483   0.914  0.2335 -0.2399 -0.3136
    1TOl      O 5035  17.632   3.501   0.700 -0.0478  0.7634 -0.1078
    1sTOl     C 5036  17.683   3.634   0.697 -0.0808  0.2746  0.2411
    1TOl      H 5037  17.621   3.291   0.882 -0.4972  0.2380 -1.3191
    1sTOl     H 5038  17.749   3.641   0.610 -1.2434  3.9132 -0.5690
    1sTOl     H 5039  17.595   3.697   0.680 -0.1329  0.3584  0.8149
    1sTOl     C 5040  17.768   3.672   0.819 -0.2742  0.3901  0.0637
    1TOl      C 5041  17.538   3.360   0.873  0.2631  1.2501 -0.7644
    1TOl      C 5042  17.421   3.347   0.952 -0.0948  0.3141  0.9625
    1sTO      H 5043  16.849   3.282   1.862 -0.2370 -0.4536 -0.3213
    1sTO      H 5044  16.799   3.285   1.698  0.1614 -0.1612  0.0255
    1sTO      O 5045  16.703   3.431   1.816  0.0899 -0.1508  0.0429
    1sTO      C 5046  16.777   3.529   1.748 -0.2267  0.0425  0.0396
    1sTO      H 5047  16.884   3.523   1.765 -0.1879 -0.8968 -0.4597
    1sTO      H 5048  16.762   3.512   1.642  0.2175 -0.1428  0.0059
    1sTO      C 5049  16.738   3.667   1.806 -0.2392  0.5600  0.1118
    1sTO      H 5050  16.763   3.661   1.912 -0.3396  0.7882  0.1490
    1sTO      H 5051  16.802   3.745   1.764 -0.0818  0.0410 -0.6196
    1sTO      O 5052  16.592   3.683   1.799 -0.2409 -0.3762  0.5294
    1sTO      C 5053  16.546   3.819   1.824 -0.4409 -0.3002 -1.3751
    1sTO      H 5054  16.597   3.876   1.746 -0.4568  0.5617 -0.7721
    1sTO      H 5055  16.439   3.829   1.806 -0.6694 -0.0176  0.0482
    1sTO      C 5056  16.583   3.869   1.970 -0.0829  0.0020  0.3429
    1sTO      H 5057  16.692   3.875   1.978 -0.0353 -0.6242  0.1879
    1sTO      H 5058  16.549   3.971   1.991  0.4720  0.1553  0.5243
    1sTO      O 5059  16.540   3.774   2.068  0.4059  0.0496 -0.6725
    1sTO      C 5060  16.612   3.797   2.188  0.4485  0.0080 -0.3687
    1sTO      H 5061  16.720   3.808   2.181  0.4609 -0.4142 -0.9293
    1sTO      H 5062  16.587   3.715   2.256 -0.3554  0.6430  0.1173
    1sTO      H 5063  16.573   3.893   2.223 -0.0860 -0.4414  0.3101
    1sTOl     H 5064  17.549   2.652   1.460  0.2305  0.0570  0.4249
    1sTOl     H 5065  17.566   2.780   1.330  0.5645  0.0833  0.1281
    1sTOl     O 5066  17.480   2.604   1.261 -0.3392 -0.8991  0.2716
    1sTOl     C 5067  17.601   2.593   1.172  0.8764  0.3085 -0.5741
    1sTOl     H 5068  17.635   2.695   1.152 -0.0671  0.7166 -0.1581
    1sTOl     H 5069  17.562   2.552   1.079 -0.2325  0.1946 -0.0726
    1sTOl     C 5070  17.705   2.492   1.226  0.2385  0.3260 -0.3716
    1sTOl     H 5071  17.652   2.401   1.254 -0.0513  0.5515 -0.1814
    1sTOl     H 5072  17.775   2.474   1.144  0.1930  0.3790 -0.4235
    1sTOl     O 5073  17.769   2.551   1.342 -0.1312  0.5655  0.3260
    1sTOl     C 5074  17.879   2.638   1.317  0.2860  0.2607  0.2114
    1sTOl     H 5075  17.958   2.603   1.250  0.3455  0.0699  0.3776
    1sTOl     H 5076  17.837   2.730   1.276  0.4352 -0.1302 -0.8514
    1sTOl     C 5077  17.949   2.661   1.450  0.0197  0.0965 -0.9091
    1sTOl     H 5078  18.027   2.735   1.436 -0.2151  0.3881 -0.6914
    1sTOl     H 5079  18.009   2.583   1.496 -0.6192 -0.1207 -0.4317
    1sTOl     O 5080  17.863   2.708   1.552 -0.1573  0.6332 -0.2284
    1sTOl     C 5081  17.824   2.845   1.530  0.0414  0.3789  0.2260
    1sTOl     H 5082  17.800   2.893   1.624 -0.0008 -0.0853  0.4579
    1sTOl     H 5083  17.728   2.838   1.479  0.2030 -0.6765  0.0306
    1sTOl     H 5084  17.887   2.913   1.473 -0.6397  0.3652 -0.5634
    1sTO      H 5085  17.672   3.067   1.580 -0.1024 -0.4433  0.0672
    1sTO      H 5086  17.574   3.215   1.606  0.0959 -0.7417 -0.5131
    1sTO      O 5087  17.488   3.024   1.625  0.3015 -0.2286 -0.0005
    1sTO      C 5088  17.360   3.087   1.661  0.2330  0.0642 -0.1103
    1sTO      H 5089  17.380   3.190   1.688  0.4432 -0.2087  0.8176
    1sTO      H 5090  17.305   3.101   1.568 -0.4359 -0.2352  0.2301
    1sTO      C 5091  17.272   3.007   1.758 -0.2215  0.0398  0.3318
    1sTO      H 5092  17.327   2.993   1.851 -0.5190 -0.2374  0.4669
    1sTO      H 5093  17.187   3.072   1.777 -0.0136  0.3147  0.3398
    1sTO      O 5094  17.239   2.876   1.719  0.7863  0.8335  0.5432
    1sTO      C 5095  17.166   2.801   1.811  0.1227 -0.5445  0.4741
    1sTO      H 5096  17.214   2.808   1.909 -0.1445  0.3965  0.5522
    1sTO      H 5097  17.070   2.852   1.824  0.2415 -0.4925  1.1871
    1sTO      C 5098  17.144   2.658   1.755  0.1880 -0.4598  0.1921
    1sTO      H 5099  17.072   2.660   1.674  0.4672 -0.8143 -0.0678
    1sTO      H 5100  17.110   2.593   1.835 -0.0549 -0.2729  0.2407
    1sTO      O 5101  17.275   2.612   1.710  0.5052 -0.0358  0.2624
    1sTO      C 5102  17.277   2.478   1.667 -0.3799  0.2447 -0.1335
    1sTO      H 5103  17.379   2.446   1.645 -0.4765 -0.9110  0.9722
    1sTO      H 5104  17.207   2.464   1.585 -0.5980 -0.6753  0.1996
    1sTO      H 5105  17.244   2.416   1.750  0.0081  0.0040 -0.1588
    1sTOl     H 5106  17.776   3.780   0.826 -0.5244  0.4161 -0.0363
    1sTOl     H 5107  17.716   3.637   0.908  0.4084 -0.6212  0.0820
    1sTOl     O 5108  17.896   3.608   0.811  0.3478 -0.0373 -0.0559
    1sTOl     C 5109  17.995   3.685   0.738 -0.7559 -0.3745  0.4201
    1sTOl     H 5110  17.948   3.705   0.642  0.4790  0.7937  0.0282
    1sTOl     H 5111  18.004   3.777   0.795 -0.8243 -0.1306  0.0360
    1sTOl     C 5112  18.123   3.603   0.721  0.4385 -0.0620  0.2719
    1sTOl     H 5113  18.156   3.566   0.818 -0.2597 -1.2247  0.0886
    1sTOl     H 5114  18.199   3.664   0.672  0.1128  0.4061  0.3445
    1sTOl     O 5115  18.092   3.492   0.639 -0.2808 -0.2107 -0.3129
    1sTOl     C 5116  18.208   3.413   0.609 -0.8445 -0.2872 -0.3012
    1sTOl     H 5117  18.274   3.408   0.695 -0.4970  0.0301 -0.5474
    1sTOl     H 5118  18.257   3.463   0.526  0.4822 -0.3828  0.3984
    1sTOl     C 5119  18.161   3.275   0.553 -0.6337  0.4070  0.0738
    1sTOl     H 5120  18.140   3.296   0.448 -0.5792  0.7906  0.1380
    1sTOl     H 5121  18.251   3.214   0.543 -0.9381  0.0575 -0.5927
    1sTOl     O 5122  18.057   3.197   0.615 -0.7342 -0.3677 -0.5606
    1sTOl     C 5123  18.120   3.117   0.714  0.0053  0.4407 -0.0913
    1sTOl     H 5124  18.176   3.170   0.791  0.3553  0.5372 -0.4105
    1sTOl     H 5125  18.051   3.061   0.777 -0.2158 -0.0820 -0.7888
    1sTOl     H 5126  18.192   3.048   0.672  0.5830  0.5926  0.6271
    1END      H 5127   3.699   3.817   4.536  0.2663 -0.0332 -0.0373
    1END      H 5128  17.394   3.625   0.726 -0.3889  0.0393 -0.4061
    1TO       C 5129   3.866   3.434   4.993 -0.3894 -0.1082 -0.0535
    1TO       C 5130   3.753   3.423   5.061  0.1969  0.5208 -0.7657
    1TO       S 5131   3.852   3.562   4.878  0.2395 -0.1101 -0.6796
    1TO       O 5132   3.522   3.505   5.067 -0.4985 -0.1788 -0.0572
    1sTO      C 5133   3.466   3.383   5.046 -0.3904 -1.1047 -0.4883
    1TO       H 5134   3.746   3.339   5.130  3.2652  2.4721  2.2201
    1sTO      H 5135   3.471   3.322   5.137 -2.4704 -0.9998 -0.2397
    1sTO      H 5136   3.520   3.324   4.972 -0.9152 -1.0591 -0.9150
    1sTO      C 5137   3.329   3.382   4.983  0.5062 -0.2469 -0.3961
    1TO       C 5138   3.653   3.516   5.024 -0.1509 -0.7689 -0.3125
    1TO       C 5139   3.696   3.616   4.934 -0.0900 -0.0511  0.1312
    1TOl      C 5140   4.240   3.311   4.978 -0.8191 -0.5667 -0.8137
    1TOl      C 5141   4.172   3.224   5.053 -0.0155  0.0254  0.0922
    1TOl      S 5142   4.132   3.437   4.925  0.2453  0.3530 -0.0869
    1TOl      O 5143   4.242   3.112   5.101  0.1207  0.1186  0.2037
    1sTOl     C 5144   4.313   3.132   5.219  0.1452  0.7701 -0.0794
    1TOl      H 5145   3.960   3.202   5.130 -1.8458  1.8768 -0.8186
    1sTOl     H 5146   4.283   3.233   5.244 -2.3445  0.8497 -2.8583
    1sTOl     H 5147   4.419   3.121   5.193  0.0516 -1.9786  0.4116
    1sTOl     C 5148   4.271   3.020   5.319 -0.3143 -0.1901 -0.0471
    1TOl      C 5149   4.036   3.256   5.075  0.4411 -0.5143 -0.2191
    1TOl      C 5150   3.993   3.368   5.007 -0.3526  0.1800  0.5419
    1TO       C 5151   4.591   3.238   4.817 -0.2555  0.2692 -0.2529
    1TO       C 5152   4.607   3.327   4.919  0.6100 -0.3133 -0.7945
    1TO       S 5153   4.427   3.180   4.814 -0.2068 -0.4713 -0.1291
    1TO       O 5154   4.453   3.459   5.075 -0.4708  0.0101  0.7864
    1sTO      C 5155   4.565   3.473   5.162 -0.1902  0.1842  0.2425
    1TO       H 5156   4.705   3.362   4.951  0.1559  1.3430 -1.1126
    1sTO      H 5157   4.632   3.555   5.134  0.2659 -0.2206  0.1490
    1sTO      H 5158   4.634   3.389   5.158 -0.2713 -0.0022  2.1349
    1sTO      C 5159   4.520   3.501   5.302  0.4897  0.1974 -0.0286
    1TO       C 5160   4.479   3.366   4.976 -0.4885 -0.6750 -0.7492
    1TO       C 5161   4.374   3.298   4.930  0.7079 -0.3506 -0.0566
    1TOl      C 5162   4.896   3.139   4.601 -0.6138 -0.6905 -0.0271
    1TOl      C 5163   4.818   3.030   4.612 -0.4552 -0.3276 -0.7056
    1TOl      S 5164   4.836   3.263   4.706  0.0207 -0.0114  0.3044
    1TOl      O 5165   4.860   2.909   4.559 -0.6894 -0.1155 -0.3159
    1sTOl     C 5166   4.781   2.862   4.446  0.2060 -0.1443 -0.1779
    1TOl      H 5167   4.603   2.994   4.686 -1.5384  1.7960  1.2515
    1sTOl     H 5168   4.674   2.861   4.469  0.1823 -1.4427 -0.2418
    1sTOl     H 5169   4.796   2.921   4.356  0.7287  0.1738  0.1107
    1sTOl     C 5170   4.815   2.714   4.419 -0.6334 -0.0054 -0.1304
    1TOl      C 5171   4.691   3.055   4.670 -0.0253 -0.6294 -0.3544
    1TOl      C 5172   4.689   3.179   4.729 -0.0861 -0.2486 -0.0184
    1sTO      H 5173   3.317   3.405   4.877  0.3674 -0.2768 -0.3868
    1sTO      H 5174   3.304   3.276   4.987 -0.0151 -0.1138 -0.0928
    1sTO      O 5175   3.249   3.471   5.064 -0.6708  0.2573 -0.0087
    1sTO      C 5176   3.110   3.488   5.027 -0.3450 -0.1889 -0.0490
    1sTO      H 5177   3.098   3.522   4.924  0.0156  0.2664  0.0573
    1sTO      H 5178   3.076   3.386   5.046  0.0263 -0.2444  0.3335
    1sTO      C 5179   3.044   3.584   5.124  0.1809 -0.2258 -0.7692
    1sTO      H 5180   3.087   3.683   5.108 -0.3119  0.0974 -0.1465
    1sTO      H 5181   2.937   3.590   5.100  0.0611  0.1381 -0.1631
    1sTO      O 5182   3.069   3.546   5.254  0.5771 -0.4277 -0.0039
    1sTO      C 5183   3.011   3.640   5.342  0.5548 -0.2509  0.4767
    1sTO      H 5184   3.013   3.743   5.304 -0.2215 -0.3556  0.1201
    1sTO      H 5185   2.905   3.616   5.355  0.3195  0.4372 -0.0889
    1sTO      C 5186   3.096   3.645   5.474  0.4550 -0.1559  0.4595
    1sTO      H 5187   3.063   3.719   5.547  0.1894  0.4929 -0.2977
    1sTO      H 5188   3.091   3.549   5.525  0.9498 -0.2668  0.3058
    1sTO      O 5189   3.234   3.674   5.440 -0.3434  0.1818 -0.6908
    1sTO      C 5190   3.312   3.678   5.557  0.4627  0.2545 -0.1140
    1sTO      H 5191   3.277   3.761   5.619  0.3948 -0.3157  0.6207
    1sTO      H 5192   3.408   3.719   5.526  0.6345  0.3719  0.5647
    1sTO      H 5193   3.328   3.581   5.603  1.1524  0.1940 -0.4727
    1sTOl     H 5194   4.174   3.047   5.361 -0.2383 -0.1801  0.1235
    1sTOl     H 5195   4.339   3.027   5.404 -0.9683  1.0580  0.4034
    1sTOl     O 5196   4.257   2.900   5.257  0.6643 -0.6152 -0.2362
    1sTOl     C 5197   4.263   2.783   5.338 -0.0843  0.2081 -0.4987
    1sTOl     H 5198   4.186   2.789   5.416  0.6287 -0.4249  0.2711
    1sTOl     H 5199   4.354   2.773   5.397 -0.1235  0.4675 -0.3919
    1sTOl     C 5200   4.242   2.661   5.254 -0.3008 -0.0493  0.0361
    1sTOl     H 5201   4.337   2.665   5.201 -0.3489  0.1762 -0.0324
    1sTOl     H 5202   4.233   2.566   5.306 -0.2867 -0.6843 -1.0944
    1sTOl     O 5203   4.132   2.683   5.161 -0.1205  0.4035  0.1571
    1sTOl     C 5204   4.110   2.597   5.048 -0.8279 -0.6117 -0.4119
    1sTOl     H 5205   4.095   2.493   5.077 -0.5709 -0.5032  0.1205
    1sTOl     H 5206   4.191   2.588   4.976 -0.0865  0.6768  0.2296
    1sTOl     C 5207   3.988   2.643   4.971  0.5723  0.4838  0.1639
    1sTOl     H 5208   3.965   2.576   4.888  0.1314 -0.0012  0.6678
    1sTOl     H 5209   4.010   2.743   4.934 -0.7508  0.6582 -0.1825
    1sTOl     O 5210   3.878   2.640   5.065 -0.4576  0.0526 -0.4337
    1sTOl     C 5211   3.753   2.663   5.014  0.3513  0.0888 -0.4136
    1sTOl     H 5212   3.722   2.580   4.950  0.4009 -0.3368  0.1022
    1sTOl     H 5213   3.741   2.755   4.957  0.0314  0.3620  0.0848
    1sTOl     H 5214   3.678   2.656   5.093  0.5547 -0.3500 -0.2537
    1sTO      H 5215   4.602   3.507   5.375  0.7990  0.4518 -0.3950
    1sTO      H 5216   4.471   3.598   5.312 -0.5163 -0.3049  0.0228
    1sTO      O 5217   4.438   3.401   5.351  0.7129  0.4710  0.3408
    1sTO      C 5218   4.395   3.423   5.485 -0.3031  0.1908 -0.1939
    1sTO      H 5219   4.469   3.390   5.557 -0.7399 -0.9518 -0.2430
    1sTO      H 5220   4.367   3.528   5.492  0.1742  0.2918  0.1845
    1sTO      C 5221   4.268   3.334   5.499 -0.9765 -0.4864  0.2303
    1sTO      H 5222   4.288   3.242   5.445  0.4489 -0.0274 -0.0632
    1sTO      H 5223   4.252   3.315   5.605 -0.0591 -0.2231  0.4259
    1sTO      O 5224   4.147   3.390   5.447  0.1975 -0.1694  1.1834
    1sTO      C 5225   4.034   3.302   5.465  1.0025  0.3004 -0.2393
    1sTO      H 5226   4.051   3.249   5.558  0.1040  0.2787 -0.0791
    1sTO      H 5227   4.028   3.223   5.390 -0.5090  0.5827 -0.4550
    1sTO      C 5228   3.897   3.370   5.454  0.6739 -0.9475 -0.4894
    1sTO      H 5229   3.821   3.295   5.478  0.4766 -0.4925  0.3559
    1sTO      H 5230   3.877   3.412   5.355 -0.8825 -0.5308 -0.0267
    1sTO      O 5231   3.889   3.478   5.548 -0.7657  0.4810 -0.1195
    1sTO      C 5232   3.854   3.439   5.677 -0.0269 -0.0896 -0.7101
    1sTO      H 5233   3.923   3.386   5.742 -0.3859  0.1586 -0.1134
    1sTO      H 5234   3.761   3.385   5.662  0.1052 -0.4693 -0.1936
    1sTO      H 5235   3.828   3.538   5.714  0.3512 -0.0203 -0.6183
    1sTOl     H 5236   4.718   2.666   4.434 -0.5367 -0.1177  0.1236
    1sTOl     H 5237   4.821   2.712   4.310 -0.8762  0.0486 -0.1455
    1sTOl     O 5238   4.914   2.647   4.500 -0.5146  0.0571  0.0217
    1sTOl     C 5239   4.910   2.508   4.483  0.3144 -0.2413 -0.2215
    1sTOl     H 5240   4.812   2.463   4.467  0.3069 -0.4370  0.3647
    1sTOl     H 5241   4.961   2.481   4.390  0.5826  0.0415 -0.1565
    1sTOl     C 5242   4.979   2.426   4.600  0.8281  0.0645  0.3096
    1sTOl     H 5243   5.087   2.444   4.598  0.7938  0.2783  0.4168
    1sTOl     H 5244   4.975   2.318   4.588  0.4613  0.1110  0.0015
    1sTOl     O 5245   4.917   2.465   4.722  0.5739 -0.3844 -0.0446
    1sTOl     C 5246   4.981   2.419   4.838 -0.6733 -0.2308 -0.6439
    1sTOl     H 5247   5.081   2.382   4.812 -0.6546  0.0360 -0.9649
    1sTOl     H 5248   4.927   2.339   4.887 -0.2909 -0.1218 -0.0371
    1sTOl     C 5249   4.990   2.521   4.944  0.1252  0.1485  0.4076
    1sTOl     H 5250   5.012   2.479   5.042 -0.4835 -0.0099  0.4832
    1sTOl     H 5251   5.065   2.596   4.919 -0.4268  0.6066  0.0705
    1sTOl     O 5252   4.869   2.593   4.964  0.0377 -0.2701  0.4180
    1sTOl     C 5253   4.876   2.693   5.062 -0.1398 -0.1190 -0.2815
    1sTOl     H 5254   4.788   2.758   5.060 -0.0839 -0.0267  0.1199
    1sTOl     H 5255   4.881   2.658   5.166 -0.0662  0.1621 -0.1903
    1sTOl     H 5256   4.959   2.761   5.045 -0.1479 -0.1921 -0.6110
    1TO       C 5257   5.272   3.086   4.483 -0.4446  0.3937 -0.3187
    1TO       C 5258   5.215   3.182   4.410  0.2047 -0.4817  0.1156
    1TO       S 5259   5.166   3.030   4.601  0.0381  0.0462  0.1408
    1TO       O 5260   4.998   3.304   4.385  0.5622  0.5794  0.1876
    1sTO      C 5261   5.047   3.386   4.278 -0.2541  0.0792 -0.7022
    1TO       H 5262   5.268   3.227   4.327 -1.6218 -0.0728 -0.8801
    1sTO      H 5263   5.113   3.321   4.220  0.6948 -1.7385  2.2030
    1sTO      H 5264   5.095   3.469   4.329 -0.3773 -0.7261  0.7766
    1sTO      C 5265   4.936   3.433   4.196 -0.2390  0.2053 -0.3060
    1TO       C 5266   5.082   3.215   4.445 -0.4232 -0.7127 -0.2576
    1TO       C 5267   5.033   3.137   4.548 -0.0273 -0.1020  0.5657
    1TOl      C 5268   5.653   3.038   4.447 -0.2123 -0.4843  0.1496
    1TOl      C 5269   5.609   2.951   4.543 -0.5839  0.0349  0.2137
    1TOl      S 5270   5.523   3.131   4.385  0.4434  0.3789  0.2162
    1TOl      O 5271   5.697   2.863   4.597 -0.9266 -0.0857 -0.5128
    1sTOl     C 5272   5.677   2.729   4.570  0.2875  0.7350 -0.3963
    1TOl      H 5273   5.411   2.885   4.620  0.9965 -0.2352  0.9913
    1sTOl     H 5274   5.652   2.705   4.467  1.0048  1.0396 -0.6456
    1sTOl     H 5275   5.593   2.688   4.628  2.2624 -1.8360  0.8476
    1sTOl     C 5276   5.806   2.650   4.602  0.0658 -0.3573 -0.2844
    1TOl      C 5277   5.467   2.947   4.551 -0.5569 -0.1721 -0.2935
    1TOl      C 5278   5.407   3.044   4.479 -0.0451 -0.4005 -0.3329
    1TO       C 5279   6.005   3.046   4.281  0.4701 -0.3969  0.1339
    1TO       C 5280   6.011   3.126   4.391  0.2869 -1.1440 -0.0384
    1TO       S 5281   5.852   2.975   4.265 -0.2105 -0.1025 -0.2089
    1TO       O 5282   5.846   3.227   4.545  0.2466  0.3351  0.3676
    1sTO      C 5283   5.936   3.233   4.653 -0.5724  0.1536 -0.3235
    1TO       H 5284   6.101   3.179   4.416  0.1097 -1.2919  0.9503
    1sTO      H 5285   6.014   3.308   4.637 -0.7125  0.6792  1.2750
    1sTO      H 5286   5.995   3.143   4.667  2.0880  1.4812 -1.9328
    1sTO      C 5287   5.867   3.273   4.781  0.3416 -0.1573 -0.0330
    1TO       C 5288   5.881   3.145   4.445  0.8103 -0.3177 -1.1539
    1TO       C 5289   5.785   3.062   4.400 -0.0902 -0.0573  0.0558
    1TOl      C 5290   6.331   2.964   4.073  0.1895 -0.1447 -0.0130
    1TOl      C 5291   6.233   2.868   4.041 -0.6222 -0.0951  0.0815
    1TOl      S 5292   6.265   3.065   4.191 -0.0163  0.1305 -0.2428
    1TOl      O 5293   6.260   2.766   3.955  0.2640  0.3086  0.1470
    1sTOl     C 5294   6.237   2.790   3.812 -0.2086 -0.4342 -0.1819
    1TOl      H 5295   6.024   2.825   4.105 -0.6626  2.3252 -0.1941
    1sTOl     H 5296   6.223   2.898   3.804  1.0069 -0.2507 -0.0280
    1sTOl     H 5297   6.145   2.747   3.771 -1.1790  1.8516 -0.5527
    1sTOl     C 5298   6.356   2.734   3.740 -0.0785  0.6788  0.1512
    1TOl      C 5299   6.113   2.885   4.120  0.7641  0.3246 -0.1321
    1TOl      C 5300   6.111   2.988   4.205 -0.4386  0.7074 -0.3960
    1sTO      H 5301   4.973   3.458   4.096  0.4034  0.8760  0.0842
    1sTO      H 5302   4.861   3.356   4.181 -0.3890  0.3354 -0.2302
    1sTO      O 5303   4.892   3.547   4.267  0.1907 -0.4587  0.8127
    1sTO      C 5304   4.746   3.553   4.260 -0.2727 -0.1613  0.0770
    1sTO      H 5305   4.708   3.552   4.158  0.6415  0.3144 -0.2811
    1sTO      H 5306   4.700   3.467   4.309  0.1606 -0.4141  0.0478
    1sTO      C 5307   4.689   3.667   4.346  0.0947 -0.9268  0.3104
    1sTO      H 5308   4.580   3.669   4.340  0.1205 -0.2237 -0.0400
    1sTO      H 5309   4.702   3.635   4.449 -0.1003 -0.6133  0.4317
    1sTO      O 5310   4.741   3.790   4.312 -0.2799 -0.2291  0.1333
    1sTO      C 5311   4.683   3.837   4.184  0.0517 -0.2667 -0.1044
    1sTO      H 5312   4.709   3.778   4.096 -0.3285 -0.5020 -0.0627
    1sTO      H 5313   4.575   3.819   4.189  0.0783 -0.3806  0.0686
    1sTO      C 5314   4.706   3.994   4.170 -0.1557  0.7146 -0.1530
    1sTO      H 5315   4.657   4.025   4.078  0.0192  0.0951 -0.4611
    1sTO      H 5316   4.652   4.047   4.249 -0.4222 -0.2923  0.3607
    1sTO      O 5317   4.844   4.030   4.166 -0.4726  0.8974  0.1944
    1sTO      C 5318   4.868   4.165   4.169  0.1887  0.0035  0.2222
    1sTO      H 5319   4.963   4.195   4.125  0.2335 -0.0307  0.2954
    1sTO      H 5320   4.861   4.218   4.264 -0.0600  0.8126 -0.2478
    1sTO      H 5321   4.794   4.212   4.104  0.1690  0.0810  0.3009
    1sTOl     H 5322   5.789   2.546   4.575 -0.0768 -0.3790 -0.1213
    1sTOl     H 5323   5.827   2.657   4.709 -0.7870 -0.0474 -0.1256
    1sTOl     O 5324   5.912   2.700   4.532 -0.9382  0.0390 -0.2172
    1sTOl     C 5325   6.023   2.745   4.615  0.2945  0.0381 -0.0562
    1sTOl     H 5326   6.063   2.654   4.659  0.6629  0.5493  0.6823
    1sTOl     H 5327   5.990   2.800   4.702 -0.1585  0.1049 -0.2681
    1sTOl     C 5328   6.126   2.816   4.534 -0.5914 -0.3360  0.1065
    1sTOl     H 5329   6.070   2.905   4.504 -0.4039 -0.2743 -0.0605
    1sTOl     H 5330   6.206   2.854   4.598 -0.2470 -0.4284 -0.2658
    1sTOl     O 5331   6.175   2.739   4.423  0.1235 -0.0135 -0.8448
    1sTOl     C 5332   6.276   2.644   4.456  0.1871 -0.1669  0.4754
    1sTOl     H 5333   6.336   2.713   4.515 -0.3113 -0.4249  1.3131
    1sTOl     H 5334   6.245   2.554   4.509 -0.3165 -0.4029 -0.1968
    1sTOl     C 5335   6.342   2.587   4.330 -0.0756  0.0773 -0.3062
    1sTOl     H 5336   6.270   2.509   4.306  0.0228 -0.2678  0.5007
    1sTOl     H 5337   6.431   2.533   4.364  0.5508  1.2532 -0.0204
    1sTOl     O 5338   6.371   2.672   4.219 -0.2972 -0.7100 -0.1082
    1sTOl     C 5339   6.456   2.607   4.121 -0.1524  0.2188 -0.9599
    1sTOl     H 5340   6.482   2.673   4.038  0.0104  0.2394 -0.8927
    1sTOl     H 5341   6.411   2.524   4.066 -0.4684 -0.2289 -0.0491
    1sTOl     H 5342   6.555   2.589   4.163 -0.6872 -0.2992  0.1176
    1sTO      H 5343   5.898   3.218   4.870 -0.0437  0.3492  0.4256
    1sTO      H 5344   5.880   3.377   4.811 -0.3088 -0.1141  0.1222
    1sTO      O 5345   5.730   3.241   4.781  0.3143 -0.3635 -0.1399
    1sTO      C 5346   5.659   3.240   4.911 -0.0313 -0.2572  0.0427
    1sTO      H 5347   5.707   3.172   4.982 -0.6812 -0.2377  0.5148
    1sTO      H 5348   5.666   3.342   4.949 -0.0780  0.0064 -0.6307
    1sTO      C 5349   5.514   3.196   4.890  0.0970 -0.0469 -0.3868
    1sTO      H 5350   5.493   3.108   4.830  0.7707 -0.0938 -0.5583
    1sTO      H 5351   5.468   3.169   4.985 -0.0237 -0.1989 -0.4883
    1sTO      O 5352   5.446   3.309   4.843  0.3163 -0.2322 -0.0295
    1sTO      C 5353   5.306   3.294   4.833 -0.3328  0.3145 -0.4377
    1sTO      H 5354   5.254   3.259   4.922  0.3376 -0.6736 -0.4161
    1sTO      H 5355   5.281   3.218   4.759  0.1364  0.1603 -0.4415
    1sTO      C 5356   5.233   3.416   4.772 -0.2638 -0.0697  0.2627
    1sTO      H 5357   5.171   3.458   4.852 -0.0743 -0.2941  0.5289
    1sTO      H 5358   5.156   3.382   4.701 -0.5407  0.2611  0.4025
    1sTO      O 5359   5.314   3.502   4.686 -0.3094 -0.2414 -0.2694
    1sTO      C 5360   5.317   3.460   4.550 -0.0591  0.1243 -0.3220
    1sTO      H 5361   5.349   3.356   4.537  0.4870  0.2476  0.0193
    1sTO      H 5362   5.386   3.522   4.492  0.8288 -0.3816  0.1560
    1sTO      H 5363   5.228   3.471   4.489 -0.0866  0.5707 -0.2047
    1sTOl     H 5364   6.326   2.705   3.639  0.0060 -0.3628  0.4145
    1sTOl     H 5365   6.437   2.807   3.745  0.6648 -0.1269  0.1485
    1sTOl     O 5366   6.400   2.613   3.800 -0.2760  0.4703  0.3216
    1sTOl     C 5367   6.534   2.572   3.766  0.2430 -0.1484 -0.2306
    1sTOl     H 5368   6.557   2.569   3.660 -0.1569 -0.1744 -0.3189
    1sTOl     H 5369   6.597   2.657   3.792  0.4331 -0.2795 -0.2660
    1sTOl     C 5370   6.584   2.453   3.850  0.0367 -0.0648  0.5917
    1sTOl     H 5371   6.500   2.385   3.868  0.0362 -0.2437 -0.0771
    1sTOl     H 5372   6.652   2.390   3.792 -0.2718  0.7337 -0.6554
    1sTOl     O 5373   6.642   2.500   3.967  0.3221  0.4753  0.2230
    1sTOl     C 5374   6.776   2.547   3.951  0.3170  0.2347 -0.4643
    1sTOl     H 5375   6.845   2.466   3.926 -0.0777 -0.1709 -0.2548
    1sTOl     H 5376   6.783   2.632   3.884  0.1857  0.2192 -0.4989
    1sTOl     C 5377   6.823   2.605   4.088 -0.0764 -0.6398 -0.0229
    1sTOl     H 5378   6.758   2.691   4.102  0.5165 -0.1818 -0.0425
    1sTOl     H 5379   6.917   2.658   4.072  0.0990 -0.8935  0.1498
    1sTOl     O 5380   6.812   2.503   4.194 -0.1963 -0.1759 -0.4142
    1sTOl     C 5381   6.927   2.429   4.207 -0.3907  0.2119 -0.0316
    1sTOl     H 5382   6.973   2.405   4.111 -0.2535  0.5362 -0.0488
    1sTOl     H 5383   7.001   2.487   4.262 -0.3879  0.8890 -0.7281
    1sTOl     H 5384   6.905   2.340   4.266 -0.1289  0.5505  0.5812
    1TO       C 5385   6.707   2.965   3.951 -0.0804 -0.5282 -0.6688
    1TO       C 5386   6.628   3.016   3.856 -0.0608  0.3401  0.6606
    1TO       S 5387   6.607   2.936   4.095 -0.0010  0.2027  0.2191
    1TO       O 5388   6.380   3.083   3.825  0.0953 -0.0214 -0.4026
    1sTO      C 5389   6.384   3.213   3.772  0.3194  0.3971  0.4467
    1TO       H 5390   6.665   3.049   3.760 -3.4956 -0.3481 -1.0564
    1sTO      H 5391   6.287   3.244   3.733 -0.8717 -3.1755  0.1278
    1sTO      H 5392   6.459   3.217   3.693  0.2785 -0.9358  0.3081
    1sTO      C 5393   6.419   3.308   3.891  0.2468 -0.2795 -0.0134
    1TO       C 5394   6.488   3.030   3.892 -0.5463 -0.3193 -0.2894
    1TO       C 5395   6.462   2.981   4.015  0.9996  0.1985  0.1004
    1TOl      C 5396   7.088   2.897   3.891  0.5452  0.0960  0.3113
    1TOl      C 5397   7.071   2.964   4.013 -0.6756  0.2454  0.2596
    1TOl      S 5398   6.927   2.854   3.826 -0.0076  0.5330  0.0483
    1TOl      O 5399   7.190   2.983   4.084  0.5897 -0.3974  0.4167
    1sTOl     C 5400   7.224   2.893   4.180 -0.2166 -0.0772  0.3487
    1TOl      H 5401   6.905   3.050   4.132  1.4881  0.5858 -0.4414
    1sTOl     H 5402   7.150   2.814   4.190 -2.6124  1.5463 -2.7891
    1sTOl     H 5403   7.222   2.941   4.278 -1.1416  0.8567 -0.1054
    1sTOl     C 5404   7.361   2.831   4.155 -0.3143 -0.5163 -0.0036
    1TOl      C 5405   6.932   2.993   4.044 -0.0988 -0.3951 -0.3146
    1TOl      C 5406   6.850   2.943   3.949  0.1592  0.3769  0.2078
    1TO       C 5407   7.414   2.706   3.763 -1.2695 -0.1212 -0.0756
    1TO       C 5408   7.425   2.837   3.731  0.7147 -0.1646  0.6162
    1TO       S 5409   7.262   2.679   3.847 -0.1758 -0.1230  0.0825
    1TO       O 5410   7.303   3.054   3.730  0.3079  0.2501  0.2440
    1sTO      C 5411   7.393   3.130   3.812 -0.0392  0.6003 -0.2167
    1TO       H 5412   7.514   2.883   3.690  0.7565 -0.6591  0.1436
    1sTO      H 5413   7.434   3.051   3.875  1.3640  0.9736 -0.6269
    1sTO      H 5414   7.336   3.203   3.870  0.9616 -0.8763  2.8291
    1sTO      C 5415   7.508   3.174   3.727  0.3536  0.5719 -0.1297
    1TO       C 5416   7.307   2.917   3.764 -0.0782 -0.2684 -0.2674
    1TO       C 5417   7.208   2.843   3.836  0.1658 -0.3392 -0.1965
    1TOl      C 5418   7.761   2.538   3.799 -0.2971  0.2006  0.0355
    1TOl      C 5419   7.708   2.500   3.682 -0.3814 -0.3745  0.1218
    1TOl      S 5420   7.648   2.629   3.892 -0.2035 -0.4559  0.2219
    1TOl      O 5421   7.780   2.426   3.598  0.4773 -0.7770 -0.3404
    1sTOl     C 5422   7.757   2.286   3.593 -0.4724 -0.0875 -0.6416
    1TOl      H 5423   7.514   2.510   3.577 -2.1373 -1.2171  1.1800
    1sTOl     H 5424   7.721   2.262   3.493 -0.8669  0.5458 -0.6634
    1sTOl     H 5425   7.674   2.274   3.663 -2.6461  0.7495 -2.9147
    1sTOl     C 5426   7.877   2.214   3.651 -0.0896  0.1529  0.5805
    1TOl      C 5427   7.571   2.534   3.665 -0.8800  0.2842  0.0034
    1TOl      C 5428   7.529   2.617   3.762 -0.2728 -0.0138 -0.3457
    1sTO      H 5429   6.374   3.404   3.865  0.0686 -0.2441  0.4297
    1sTO      H 5430   6.379   3.279   3.988 -0.8885 -0.8249 -0.6303
    1sTO      O 5431   6.560   3.330   3.905  0.3478  0.0677 -0.1519
    1sTO      C 5432   6.601   3.418   4.014 -0.2636  0.6120 -0.0662
    1sTO      H 5433   6.603   3.525   3.996  0.2476  0.7495  0.7547
    1sTO      H 5434   6.545   3.400   4.105 -0.6741  0.0451 -0.4206
    1sTO      C 5435   6.746   3.380   4.034 -0.1139 -0.1347 -0.0619
    1sTO      H 5436   6.796   3.435   4.114  0.0741 -0.3959  0.0025
    1sTO      H 5437   6.754   3.273   4.055  0.8616 -0.1932 -0.6579
    1sTO      O 5438   6.819   3.411   3.916  0.7548  0.2039  0.5650
    1sTO      C 5439   6.943   3.347   3.929  0.0361 -0.1495 -0.0151
    1sTO      H 5440   6.990   3.376   4.023 -0.2470  0.8329 -0.1682
    1sTO      H 5441   6.931   3.238   3.930 -0.1216 -0.1330  0.9004
    1sTO      C 5442   7.032   3.378   3.804  0.4375  0.1756  0.2335
    1sTO      H 5443   7.045   3.486   3.801  0.1388  0.2120  0.2726
    1sTO      H 5444   7.133   3.339   3.817  0.1528 -0.4874  0.5466
    1sTO      O 5445   6.986   3.325   3.678  0.0874 -0.0388  0.5652
    1sTO      C 5446   6.979   3.196   3.673  0.4820 -0.2286  0.1000
    1sTO      H 5447   7.053   3.136   3.725 -0.0306 -0.2991  0.7689
    1sTO      H 5448   6.986   3.151   3.574 -0.2847  0.1000 -0.1122
    1sTO      H 5449   6.888   3.160   3.722  0.4865 -0.7052 -0.2309
    1sTOl     H 5450   7.382   2.794   4.055 -0.1641 -0.5343  0.0343
    1sTOl     H 5451   7.355   2.742   4.218 -0.3613 -0.4792  0.0455
    1sTOl     O 5452   7.468   2.923   4.187  0.4698 -0.6713 -0.2077
    1sTOl     C 5453   7.591   2.859   4.205  0.5510 -0.0183 -0.2182
    1sTOl     H 5454   7.620   2.807   4.113 -0.1269  0.0627 -0.4790
    1sTOl     H 5455   7.584   2.784   4.284 -0.3680  0.0654 -0.2200
    1sTOl     C 5456   7.697   2.968   4.219 -0.0216 -0.2770  0.5477
    1sTOl     H 5457   7.788   2.916   4.251  0.5713  0.2781 -0.1989
    1sTOl     H 5458   7.677   3.040   4.298 -0.2071  0.6243 -0.3119
    1sTOl     O 5459   7.722   3.029   4.094  0.1977 -0.3662 -0.8781
    1sTOl     C 5460   7.827   3.124   4.100 -0.5584 -0.3574  0.0593
    1sTOl     H 5461   7.869   3.122   3.999  0.0804 -0.4362  0.3206
    1sTOl     H 5462   7.910   3.101   4.166  0.0592  0.3235 -0.4499
    1sTOl     C 5463   7.780   3.271   4.120 -0.3672  0.4890  0.6178
    1sTOl     H 5464   7.743   3.271   4.223  0.0778  0.2799  0.7781
    1sTOl     H 5465   7.857   3.348   4.108 -0.0762  0.1104  0.0297
    1sTOl     O 5466   7.670   3.285   4.032 -0.6200  0.3348  0.7542
    1sTOl     C 5467   7.592   3.398   4.053 -0.4352  0.1795 -0.1547
    1sTOl     H 5468   7.535   3.385   4.145 -0.4462  0.2240 -0.1553
    1sTOl     H 5469   7.645   3.493   4.047 -0.3847  0.1696  0.1214
    1sTOl     H 5470   7.524   3.407   3.968 -0.1679  0.7502 -0.3158
    1sTO      H 5471   7.598   3.138   3.777  0.2326 -0.2243 -0.4750
    1sTO      H 5472   7.495   3.130   3.629  0.1233 -0.1719  0.2313
    1sTO      O 5473   7.502   3.317   3.720  0.4095  0.1490  0.4400
    1sTO      C 5474   7.633   3.358   3.663 -0.0293  0.4840  0.2237
    1sTO      H 5475   7.720   3.330   3.723 -0.2335  0.0565  0.3218
    1sTO      H 5476   7.646   3.316   3.564  0.0190 -0.1319  0.4851
    1sTO      C 5477   7.631   3.511   3.663 -0.3025  0.4017 -0.1295
    1sTO      H 5478   7.724   3.549   3.620 -0.3360 -0.3807 -0.9139
    1sTO      H 5479   7.569   3.544   3.580 -0.1295 -0.2138 -0.5076
    1sTO      O 5480   7.605   3.549   3.794 -0.8876 -0.3388 -0.3998
    1sTO      C 5481   7.545   3.678   3.800 -0.2088  0.1182 -0.1338
    1sTO      H 5482   7.440   3.669   3.773 -0.3391  0.3504  0.2865
    1sTO      H 5483   7.592   3.760   3.745 -0.2875  0.2014 -0.0774
    1sTO      C 5484   7.535   3.734   3.939  0.7231  0.5549 -0.1803
    1sTO      H 5485   7.491   3.834   3.942 -0.1139  0.1912 -0.2323
    1sTO      H 5486   7.638   3.744   3.974  0.4554  0.4851  0.6455
    1sTO      O 5487   7.461   3.639   4.025  0.3510  0.1961  0.6058
    1sTO      C 5488   7.477   3.656   4.163  0.2581  0.1098  0.3485
    1sTO      H 5489   7.435   3.749   4.202  1.1433  0.4741  0.4391
    1sTO      H 5490   7.580   3.663   4.198  0.5452  0.1099 -0.4926
    1sTO      H 5491   7.423   3.575   4.214  0.1975 -0.4382 -0.5609
    1sTOl     H 5492   7.871   2.111   3.615  0.5333  0.3353 -0.0847
    1sTOl     H 5493   7.878   2.204   3.759 -0.1742 -0.0979  0.5578
    1sTOl     O 5494   8.001   2.282   3.613 -0.4886 -0.3967 -0.5851
    1sTOl     C 5495   8.031   2.261   3.476  1.0664  0.5156  0.0699
    1sTOl     H 5496   7.945   2.291   3.417  0.5554 -0.5020  0.2760
    1sTOl     H 5497   8.048   2.155   3.460 -0.8960  0.1310  0.3529
    1sTOl     C 5498   8.155   2.340   3.441  0.3383  0.1316 -0.4091
    1sTOl     H 5499   8.187   2.312   3.340  0.0244  0.6032 -0.6483
    1sTOl     H 5500   8.137   2.447   3.450 -0.0194 -0.0031  0.5229
    1sTOl     O 5501   8.266   2.308   3.517  0.4351  0.7006  0.4644
    1sTOl     C 5502   8.383   2.373   3.476 -0.5162 -0.2343  0.0993
    1sTOl     H 5503   8.381   2.481   3.493  0.3584 -0.0999 -0.5326
    1sTOl     H 5504   8.411   2.342   3.375  0.1473 -0.0274  0.2137
    1sTOl     C 5505   8.500   2.345   3.574  0.3712  0.6222 -0.0512
    1sTOl     H 5506   8.499   2.406   3.664  0.2945  0.2037  0.2350
    1sTOl     H 5507   8.477   2.245   3.610  0.9844  0.4637 -0.0879
    1sTOl     O 5508   8.626   2.349   3.509 -1.0745  0.1521  0.0434
    1sTOl     C 5509   8.666   2.478   3.455 -0.3996  0.3979 -0.0444
    1sTOl     H 5510   8.774   2.471   3.447 -0.4080  0.0885  0.1007
    1sTOl     H 5511   8.619   2.493   3.358  0.2627  0.8705 -0.3002
    1sTOl     H 5512   8.644   2.567   3.515  0.7207  0.5005  0.2480
    1TO       C 5513   8.128   2.561   3.906 -0.3419 -0.5574 -0.3274
    1TO       C 5514   8.060   2.505   4.011  0.3046 -0.0160  0.1026
    1TO       S 5515   8.035   2.570   3.764 -0.1104 -0.4298  0.3219
    1TO       O 5516   7.836   2.442   4.066 -0.3467 -0.0100  0.1381
    1sTO      C 5517   7.861   2.303   4.086  0.3046 -0.2378 -0.0567
    1TO       H 5518   8.101   2.484   4.110 -0.0196  3.6829  1.1591
    1sTO      H 5519   7.942   2.292   4.159  0.5629  0.7277 -0.1798
    1sTO      H 5520   7.887   2.265   3.987  1.3418  1.8971 -0.6753
    1sTO      C 5521   7.740   2.233   4.148 -0.0229  0.0953  0.0940
    1TO       C 5522   7.926   2.480   3.973  0.1070 -0.2740 -0.0861
    1TO       C 5523   7.892   2.522   3.849  0.9085 -0.2068  0.2772
    1TOl      C 5524   8.506   2.667   3.831  0.0554  0.5187  0.6597
    1TOl      C 5525   8.482   2.669   3.970 -0.0438  0.0544  0.2614
    1TOl      S 5526   8.359   2.609   3.755  0.1112  0.1879 -0.1360
    1TOl      O 5527   8.583   2.698   4.058  0.1840  0.0883 -0.2986
    1sTOl     C 5528   8.600   2.832   4.109  0.3761 -0.1730 -0.1365
    1TOl      H 5529   8.312   2.628   4.108  2.0995 -1.0820  0.4559
    1sTOl     H 5530   8.593   2.836   4.218 -1.5779  2.7806 -0.2690
    1sTOl     H 5531   8.524   2.894   4.063  2.0782  0.7616 -1.8636
    1sTOl     C 5532   8.741   2.889   4.074 -0.1450 -0.4086 -0.0901
    1TOl      C 5533   8.350   2.630   4.007  0.5717 -0.3418 -0.1477
    1TOl      C 5534   8.269   2.604   3.905 -0.5558  0.4896  0.4490
    1TO       C 5535   8.858   2.694   3.683 -0.6184  0.2377  0.3581
    1TO       C 5536   8.791   2.802   3.631 -0.3635 -0.2377 -0.1247
    1TO       S 5537   8.765   2.598   3.794 -0.3800  0.2529  0.1963
    1TO       O 5538   8.566   2.905   3.668  0.1158 -0.7350  0.6430
    1sTO      C 5539   8.597   3.024   3.601  0.0285  0.2012  0.2829
    1TO       H 5540   8.840   2.872   3.565  0.4567  0.5148  1.2338
    1sTO      H 5541   8.617   3.006   3.495 -0.0268 -0.2659  0.3498
    1sTO      H 5542   8.683   3.056   3.660 -0.6346 -0.1133  1.4365
    1sTO      C 5543   8.480   3.127   3.621  0.5739  0.2077 -0.0347
    1TO       C 5544   8.658   2.802   3.679 -1.2280  0.0431  0.1790
    1TO       C 5545   8.629   2.697   3.767  0.0868 -0.4087 -0.1473
    1TOl      C 5546   9.226   2.638   3.590 -0.2036 -0.3913  0.1720
    1TOl      C 5547   9.175   2.512   3.613  0.2099  0.5659  0.1160
    1TOl      S 5548   9.114   2.768   3.620  0.1315  0.2486  0.0150
    1TOl      O 5549   9.262   2.406   3.609  0.0107 -0.6326 -0.4497
    1sTOl     C 5550   9.215   2.282   3.577  0.1003  0.0128  0.0353
    1TOl      H 5551   8.978   2.435   3.661 -0.4448  0.5746  0.1937
    1sTOl     H 5552   9.113   2.261   3.609  0.3335 -0.1815  0.6696
    1sTOl     H 5553   9.214   2.266   3.469  1.8491 -2.0053  0.2394
    1sTOl     C 5554   9.301   2.175   3.632  0.2300  0.2634  0.1081
    1TOl      C 5555   9.039   2.522   3.646  0.4338 -0.1610 -0.6329
    1TOl      C 5556   8.995   2.651   3.654  0.9904 -0.1450 -1.0983
    1sTO      H 5557   7.752   2.125   4.143  0.0467  0.1017  0.1179
    1sTO      H 5558   7.728   2.258   4.254 -0.7902  0.2534 -0.0223
    1sTO      O 5559   7.616   2.270   4.100  0.2338  0.0927  0.4875
    1sTO      C 5560   7.580   2.226   3.968  0.1965  0.1277 -0.3116
    1sTO      H 5561   7.657   2.266   3.902 -0.1446  0.9996 -0.1891
    1sTO      H 5562   7.568   2.117   3.965  0.3690  0.0908  0.2082
    1sTO      C 5563   7.449   2.295   3.924 -0.0451  0.1140 -0.0414
    1sTO      H 5564   7.447   2.402   3.942  0.2401  0.1024  0.0743
    1sTO      H 5565   7.450   2.290   3.815 -0.3381 -0.2769 -0.0277
    1sTO      O 5566   7.352   2.217   3.993  0.2401 -0.0908 -0.0523
    1sTO      C 5567   7.216   2.242   3.954 -0.1811  0.0067  0.2871
    1sTO      H 5568   7.195   2.345   3.983  0.5566  0.1608  0.2930
    1sTO      H 5569   7.199   2.248   3.846  0.4170 -0.2396  0.1769
    1sTO      C 5570   7.117   2.152   4.027 -0.2220 -0.1091  0.4033
    1sTO      H 5571   7.016   2.188   4.042 -0.3405 -0.3952  0.2979
    1sTO      H 5572   7.107   2.062   3.967 -0.7922  0.0512  0.2572
    1sTO      O 5573   7.186   2.106   4.151  0.1934  0.1165 -0.6167
    1sTO      C 5574   7.114   2.019   4.227  0.0396 -0.2855 -0.1357
    1sTO      H 5575   7.050   1.955   4.168 -0.0585  0.4054 -0.7888
    1sTO      H 5576   7.055   2.075   4.299  0.1416 -0.5943  0.1927
    1sTO      H 5577   7.177   1.951   4.285 -0.4953 -0.5254  0.1675
    1sTOl     H 5578   8.745   2.985   4.127 -0.4260 -0.7966  0.6532
    1sTOl     H 5579   8.735   2.929   3.973  0.5403 -0.0304  0.0126
    1sTOl     O 5580   8.843   2.790   4.097  0.2292 -0.4200 -0.3081
    1sTOl     C 5581   8.971   2.824   4.053 -0.2013  0.3316 -0.0626
    1sTOl     H 5582   9.006   2.919   4.093  1.2529 -0.0046 -0.4933
    1sTOl     H 5583   8.980   2.834   3.945 -0.6808 -0.2525 -0.1624
    1sTOl     C 5584   9.061   2.714   4.095 -0.2752  0.1255 -0.5724
    1sTOl     H 5585   9.051   2.624   4.035 -0.2751 -0.3707  0.1578
    1sTOl     H 5586   9.165   2.745   4.085  0.0173 -0.4864  0.3996
    1sTOl     O 5587   9.049   2.674   4.231 -0.8500 -0.7265 -0.2837
    1sTOl     C 5588   9.107   2.552   4.263 -0.3058  0.6235  0.0636
    1sTOl     H 5589   9.211   2.552   4.229 -0.1677  0.0075  0.4738
    1sTOl     H 5590   9.056   2.476   4.205  0.0076  0.1706  0.3770
    1sTOl     C 5591   9.115   2.516   4.414 -0.2655  0.3300 -0.2660
    1sTOl     H 5592   9.161   2.418   4.430  0.1104  0.5396 -0.0567
    1sTOl     H 5593   9.176   2.583   4.475 -0.0764  0.0135 -0.1039
    1sTOl     O 5594   8.997   2.515   4.499 -0.1919 -0.3816 -0.3011
    1sTOl     C 5595   8.914   2.404   4.476  0.3828  0.3356 -0.0567
    1sTOl     H 5596   8.967   2.324   4.528  0.3874  0.5033  0.2005
    1sTOl     H 5597   8.820   2.409   4.532  0.4032 -0.3600  0.0520
    1sTOl     H 5598   8.901   2.371   4.373  0.5536 -0.2194  0.0907
    1sTO      H 5599   8.404   3.122   3.544  0.0784  0.2247  0.4430
    1sTO      H 5600   8.427   3.113   3.715  0.1922 -0.1462 -0.2992
    1sTO      O 5601   8.540   3.255   3.623  0.2791 -0.5959  0.1498
    1sTO      C 5602   8.479   3.352   3.541  0.3386  0.2055  0.7863
    1sTO      H 5603   8.499   3.333   3.436  0.2756  0.4535  0.7290
    1sTO      H 5604   8.372   3.348   3.563  0.2952  0.3069  0.5980
    1sTO      C 5605   8.533   3.489   3.588 -0.6045 -0.9694  0.2768
    1sTO      H 5606   8.473   3.564   3.537  0.7456 -0.1983 -0.2544
    1sTO      H 5607   8.523   3.490   3.696 -0.5768  0.2501  0.2747
    1sTO      O 5608   8.673   3.517   3.563  0.4334 -0.7530  0.0295
    1sTO      C 5609   8.715   3.494   3.429 -0.1393 -0.3078  0.2994
    1sTO      H 5610   8.681   3.562   3.351  0.5146 -0.5344 -0.1906
    1sTO      H 5611   8.683   3.393   3.406  0.2534 -0.2558 -0.5269
    1sTO      C 5612   8.870   3.490   3.424  0.1999  0.2159 -0.6429
    1sTO      H 5613   8.908   3.590   3.442  1.0469 -0.1959 -0.0644
    1sTO      H 5614   8.912   3.466   3.326  1.0265  0.0718 -0.2627
    1sTO      O 5615   8.925   3.407   3.524  0.3014  0.7205  0.2453
    1sTO      C 5616   8.885   3.273   3.529 -0.0978 -0.6617  0.0948
    1sTO      H 5617   8.777   3.266   3.531 -0.1344 -0.3224 -0.6241
    1sTO      H 5618   8.920   3.222   3.619 -0.1221  0.1350  0.5671
    1sTO      H 5619   8.920   3.208   3.449 -0.9174 -0.2631 -0.5959
    1sTOl     H 5620   9.273   2.157   3.736  0.1208 -0.3164 -0.0158
    1sTOl     H 5621   9.276   2.084   3.577  0.6296  0.4801 -0.4388
    1sTOl     O 5622   9.445   2.204   3.628  0.8605  0.1587  0.4587
    1sTOl     C 5623   9.493   2.245   3.497  0.9177 -0.0879 -0.5072
    1sTOl     H 5624   9.423   2.206   3.423  0.6660  0.2217 -0.4357
    1sTOl     H 5625   9.494   2.354   3.498  0.4576 -0.0782 -0.8652
    1sTOl     C 5626   9.626   2.181   3.468  0.3904 -0.2112 -0.5916
    1sTOl     H 5627   9.640   2.197   3.361 -0.4025  0.1163 -0.6560
    1sTOl     H 5628   9.609   2.073   3.473  0.4245 -0.2034 -0.2397
    1sTOl     O 5629   9.734   2.226   3.552 -0.5717  0.7190  0.4088
    1sTOl     C 5630   9.774   2.357   3.530  0.1655  0.5536 -0.1512
    1sTOl     H 5631   9.701   2.434   3.556 -0.3871  0.1524 -0.4910
    1sTOl     H 5632   9.795   2.370   3.424 -0.2090  0.6717 -0.2129
    1sTOl     C 5633   9.907   2.394   3.610  0.2738  0.7898  0.3309
    1sTOl     H 5634   9.995   2.351   3.562 -0.1623 -0.0134  0.2345
    1sTOl     H 5635   9.925   2.502   3.604 -0.2048  0.8803  0.4534
    1sTOl     O 5636   9.892   2.362   3.748 -0.4704  0.0100  0.2024
    1sTOl     C 5637   9.791   2.439   3.810  0.0780 -0.0284 -0.1804
    1sTOl     H 5638   9.777   2.427   3.917  0.2679 -0.6432 -0.2188
    1sTOl     H 5639   9.698   2.416   3.759  0.1673 -0.6256 -0.0810
    1sTOl     H 5640   9.796   2.546   3.792  0.0332  0.0535  0.2876
    1TO       C 5641   9.602   2.679   3.460  0.1603 -0.6089 -0.5866
    1TO       C 5642   9.595   2.726   3.587  0.2118 -0.1601 -0.7338
    1TO       S 5643   9.437   2.648   3.404  0.2002 -0.5896  0.2390
    1TO       O 5644   9.433   2.739   3.777 -0.2323  0.2715 -0.2567
    1sTO      C 5645   9.419   2.869   3.824 -0.3216 -0.5728 -0.1358
    1TO       H 5646   9.683   2.755   3.643 -0.1385  0.4561 -0.5021
    1sTO      H 5647   9.313   2.898   3.821  0.3168  2.1201  0.4543
    1sTO      H 5648   9.471   2.932   3.752  1.2421  0.0732  1.4946
    1sTO      C 5649   9.494   2.872   3.953 -0.1664 -0.5578  0.6261
    1TO       C 5650   9.467   2.718   3.643  0.3277  0.7649 -0.0056
    1TO       C 5651   9.365   2.664   3.563 -0.2432  0.7924  0.0183
    1TOl      C 5652   9.948   2.682   3.276  0.5120 -0.0937  0.7598
    1TOl      C 5653   9.857   2.612   3.198  0.1070 -0.1941  0.0511
    1TOl      S 5654   9.863   2.751   3.408  0.0497 -0.0629 -0.0800
    1TOl      O 5655   9.907   2.538   3.097  0.2756  0.4984  0.1442
    1sTOl     C 5656   9.839   2.525   2.974  0.2888  0.0743 -0.3033
    1TOl      H 5657   9.649   2.541   3.219  1.6867 -2.3213 -0.3384
    1sTOl     H 5658   9.805   2.626   2.950  0.6572  0.0636 -0.8896
    1sTOl     H 5659   9.758   2.458   3.002 -1.7974  2.1406 -0.9929
    1sTOl     C 5660   9.920   2.450   2.879 -0.0326 -1.0386 -0.1050
    1TOl      C 5661   9.729   2.605   3.254  0.0593  0.3757 -1.2311
    1TOl      C 5662   9.708   2.687   3.361 -0.8501  0.7321  0.1294
    1TO       C 5663  10.306   2.758   3.166 -0.1806 -0.9399  0.7195
    1TO       C 5664  10.320   2.705   3.282 -0.2336 -0.0855  0.3777
    1TO       S 5665  10.145   2.780   3.107  0.1141  0.0212  0.0847
    1TO       O 5666  10.177   2.609   3.456  0.0009 -0.4790  0.5438
    1sTO      C 5667  10.241   2.659   3.573  0.6208 -0.2254 -0.5552
    1TO       H 5668  10.407   2.696   3.346 -0.9259  1.1835  1.5634
    1sTO      H 5669  10.158   2.713   3.619  0.7286  1.1596 -1.9424
    1sTO      H 5670  10.326   2.725   3.557 -0.2113  1.2085  0.6484
    1sTO      C 5671  10.289   2.533   3.660 -0.0384  0.0123  0.0181
    1TO       C 5672  10.192   2.671   3.337 -0.3348 -0.2988 -0.0649
    1TO       C 5673  10.088   2.703   3.252  0.0790 -0.0831  0.1300
    1TOl      C 5674  10.617   2.806   2.927 -0.9696 -0.2930 -0.3384
    1TOl      C 5675  10.507   2.777   2.854 -0.1725  0.7109 -0.2178
    1TOl      S 5676  10.576   2.804   3.097 -0.1996 -0.5567 -0.5480
    1TOl      O 5677  10.521   2.747   2.718  0.3239  0.1874  0.3639
    1sTOl     C 5678  10.413   2.769   2.630  0.6018 -0.7961 -0.0853
    1TOl      H 5679  10.299   2.743   2.877  1.4009 -1.6587 -1.5860
    1sTOl     H 5680  10.337   2.823   2.686  2.9375 -0.2659  2.8746
    1sTOl     H 5681  10.448   2.832   2.548 -0.7142 -1.4954 -1.2221
    1sTOl     C 5682  10.345   2.636   2.594 -0.1181  0.1179  0.0547
    1TOl      C 5683  10.391   2.765   2.928  0.3358 -0.2103 -0.2020
    1TOl      C 5684  10.411   2.768   3.063 -0.4794  0.3988  0.3020
    1sTO      H 5685   9.482   2.972   3.995 -0.4342 -0.0967 -0.5184
    1sTO      H 5686   9.433   2.808   4.017 -0.4297 -0.0610  0.8749
    1sTO      O 5687   9.637   2.831   3.943  0.2824 -0.7674 -0.1874
    1sTO      C 5688   9.714   2.938   3.882  0.5496 -0.0009 -0.0414
    1sTO      H 5689   9.681   2.972   3.784  0.5354  0.7803  0.2256
    1sTO      H 5690   9.711   3.031   3.939 -0.5314 -0.0364 -0.0016
    1sTO      C 5691   9.859   2.898   3.864 -0.4273  0.2292 -0.5757
    1sTO      H 5692   9.866   2.839   3.772  0.3758 -0.2926 -0.1869
    1sTO      H 5693   9.927   2.981   3.841  0.6361 -0.5653 -0.3753
    1sTO      O 5694   9.899   2.814   3.969 -0.2973  0.2890  0.2610
    1sTO      C 5695  10.043   2.796   3.972 -0.2508  0.3691  0.3414
    1sTO      H 5696  10.068   2.752   3.876  0.4215  0.3898  0.4964
    1sTO      H 5697  10.096   2.892   3.975  0.4318  0.0163 -0.1924
    1sTO      C 5698  10.060   2.694   4.081 -0.2151 -0.0120  0.0777
    1sTO      H 5699  10.015   2.603   4.041 -0.1309 -0.0450  0.0580
    1sTO      H 5700  10.168   2.680   4.080 -0.1599  0.3865 -0.5827
    1sTO      O 5701  10.005   2.751   4.198  0.0699  0.2284 -0.1758
    1sTO      C 5702  10.105   2.817   4.269 -0.1472 -0.0531 -0.4315
    1sTO      H 5703  10.055   2.890   4.333 -0.3819 -0.5458 -0.0459
    1sTO      H 5704  10.173   2.868   4.201  0.5633 -0.5106 -0.0683
    1sTO      H 5705  10.169   2.758   4.333 -0.6852  0.1998  0.3537
    1sTOl     H 5706  10.006   2.509   2.847 -0.3272  0.0464  1.0561
    1sTOl     H 5707   9.855   2.418   2.797 -0.3066 -0.1534 -0.2373
    1sTOl     O 5708   9.958   2.324   2.945 -0.2891  0.3683 -0.1580
    1sTOl     C 5709   9.995   2.213   2.861 -0.1327  0.2433  0.0553
    1sTOl     H 5710   9.916   2.193   2.790 -0.3233 -0.2351  0.3958
    1sTOl     H 5711   9.997   2.135   2.938  0.1622  0.1850 -0.0086
    1sTOl     C 5712  10.137   2.226   2.804 -0.0902 -0.2790  0.3375
    1sTOl     H 5713  10.139   2.312   2.738  0.4368 -0.4298  0.1497
    1sTOl     H 5714  10.169   2.140   2.744 -0.1017 -0.0566  0.0141
    1sTOl     O 5715  10.236   2.253   2.911 -0.5905  0.6051 -0.1164
    1sTOl     C 5716  10.256   2.389   2.936 -0.0434 -0.1419  0.2474
    1sTOl     H 5717  10.162   2.435   2.967 -0.1414 -0.4462  0.4066
    1sTOl     H 5718  10.282   2.433   2.839 -0.2959 -0.5441 -0.0050
    1sTOl     C 5719  10.360   2.399   3.038  0.0880  0.3467 -1.1439
    1sTOl     H 5720  10.388   2.500   3.070  0.2967  0.0873 -0.4928
    1sTOl     H 5721  10.325   2.345   3.126  0.8475  0.4041 -0.7992
    1sTOl     O 5722  10.475   2.337   2.988  0.0332  1.1848 -0.1658
    1sTOl     C 5723  10.565   2.408   2.899 -0.2488 -0.1351  0.3174
    1sTOl     H 5724  10.630   2.331   2.858 -0.3933 -0.3904  0.5588
    1sTOl     H 5725  10.526   2.450   2.807  0.4649  0.2935  0.2065
    1sTOl     H 5726  10.636   2.473   2.949  0.3988 -0.2924 -0.3948
    1sTO      H 5727  10.353   2.566   3.742  0.5185 -0.4584 -0.2213
    1sTO      H 5728  10.193   2.501   3.701  0.0811 -0.7764 -0.2920
    1sTO      O 5729  10.353   2.433   3.584  0.1944  0.0817  0.4651
    1sTO      C 5730  10.404   2.325   3.666  0.4065 -0.1708  0.1249
    1sTO      H 5731  10.506   2.357   3.686  0.1099  0.5545  0.5240
    1sTO      H 5732  10.355   2.329   3.764 -0.6127  0.2065 -0.3793
    1sTO      C 5733  10.379   2.186   3.611  0.0587  0.5308 -0.2414
    1sTO      H 5734  10.438   2.109   3.660 -0.1642  0.4848 -0.0443
    1sTO      H 5735  10.277   2.150   3.624  0.3013 -0.0166  0.1102
    1sTO      O 5736  10.418   2.180   3.473 -0.2749  0.0404 -0.3639
    1sTO      C 5737  10.409   2.043   3.420  0.2896 -0.3704 -0.3189
    1sTO      H 5738  10.322   1.988   3.454  0.2391  0.0554  0.2560
    1sTO      H 5739  10.494   1.989   3.461 -0.0807 -0.3669  0.4579
    1sTO      C 5740  10.403   2.045   3.263  0.3225  0.0876 -0.0759
    1sTO      H 5741  10.319   2.108   3.235  0.5412  0.4567  0.0864
    1sTO      H 5742  10.364   1.954   3.218 -0.8372  0.5105  0.0389
    1sTO      O 5743  10.524   2.092   3.197 -0.0103 -0.2061  0.3335
    1sTO      C 5744  10.620   1.991   3.188 -0.2788  0.3099  0.4098
    1sTO      H 5745  10.706   2.034   3.138 -0.2082 -0.7418 -0.4108
    1sTO      H 5746  10.576   1.915   3.124  0.2462 -0.0540  0.4801
    1sTO      H 5747  10.646   1.945   3.283 -0.5590 -0.2084  0.2395
    1sTOl     H 5748  10.295   2.606   2.686  0.4653 -0.0345  0.3296
    1sTOl     H 5749  10.267   2.654   2.521 -0.0657  0.1977  0.0179
    1sTOl     O 5750  10.442   2.536   2.564 -0.4334 -0.6742 -0.5706
    1sTOl     C 5751  10.385   2.445   2.470 -0.3231  0.3345  0.3122
    1sTOl     H 5752  10.282   2.415   2.490 -0.1183 -0.3477  0.3621
    1sTOl     H 5753  10.387   2.501   2.377 -0.3352  0.6559  0.5056
    1sTOl     C 5754  10.477   2.322   2.460  0.5284  0.2717 -1.0647
    1sTOl     H 5755  10.584   2.342   2.467  0.3483  1.1193 -0.5367
    1sTOl     H 5756  10.449   2.266   2.371  0.0476 -0.6416 -0.3448
    1sTOl     O 5757  10.451   2.234   2.574  0.7797 -0.1832 -0.0370
    1sTOl     C 5758  10.539   2.124   2.585 -0.0885  0.2646  0.0893
    1sTOl     H 5759  10.630   2.164   2.629 -0.1992  0.2431  0.3432
    1sTOl     H 5760  10.572   2.085   2.489 -0.0082 -0.0378  0.2383
    1sTOl     C 5761  10.496   2.019   2.682  0.0518  0.3391 -0.3918
    1sTOl     H 5762  10.418   1.961   2.633 -0.3352  0.2368  0.3206
    1sTOl     H 5763  10.577   1.949   2.699 -0.3787 -0.0954 -0.1041
    1sTOl     O 5764  10.455   2.096   2.797 -0.4307  0.7829  0.4958
    1sTOl     C 5765  10.474   2.039   2.922 -0.3460 -0.0890  1.0072
    1sTOl     H 5766  10.571   2.067   2.961  0.1500 -0.5928  0.1565
    1sTOl     H 5767  10.414   2.093   2.995 -0.2651 -0.3426  1.2636
    1sTOl     H 5768  10.455   1.931   2.926  0.5446 -0.3669 -1.0214
    1TO       C 5769  10.983   2.720   2.853  0.0385  0.3540  0.8114
    1TO       C 5770  10.973   2.856   2.837 -0.5895 -0.3080  0.1934
    1TO       S 5771  10.830   2.648   2.862 -0.3234 -0.1139 -0.3194
    1TO       O 5772  10.808   3.043   2.877  0.2788  0.2677 -0.2229
    1sTO      C 5773  10.769   3.106   2.999 -0.3007  0.1595  0.1235
    1TO       H 5774  11.055   2.921   2.809 -1.6053 -0.0068 -2.3160
    1sTO      H 5775  10.754   3.025   3.071  1.1114 -2.4516 -2.2971
    1sTO      H 5776  10.680   3.165   2.979  0.4675  1.0674 -0.6898
    1sTO      C 5777  10.886   3.194   3.053 -0.5291 -0.4748 -0.1426
    1TO       C 5778  10.838   2.907   2.862 -0.8953  0.2829  0.0950
    1TO       C 5779  10.754   2.805   2.888  0.3147  0.0454 -0.2057
    1TOl      C 5780  11.352   2.602   2.859  0.1051  0.5775 -0.3414
    1TOl      C 5781  11.268   2.500   2.805  0.0168 -0.5295 -0.2961
    1TOl      S 5782  11.247   2.739   2.891  0.1619 -0.1887 -0.2448
    1TOl      O 5783  11.322   2.385   2.760 -0.7941 -0.4302 -0.3831
    1sTOl     C 5784  11.257   2.262   2.773  0.4384 -0.6278 -0.2146
    1TOl      H 5785  11.043   2.470   2.781 -1.0378  0.8486  0.2623
    1sTOl     H 5786  11.291   2.206   2.686  0.6491 -1.7590  0.5683
    1sTOl     H 5787  11.148   2.263   2.769  0.3454 -1.2015  1.3989
    1sTOl     C 5788  11.305   2.188   2.899  0.2506 -0.0203  0.1571
    1TOl      C 5789  11.128   2.534   2.801 -0.4553  0.1040  0.2080
    1TOl      C 5790  11.106   2.658   2.842 -0.1986  0.2374 -0.3996
    1TO       C 5791  11.733   2.673   2.920 -0.1250  0.2422  0.4412
    1TO       C 5792  11.698   2.570   3.004 -0.1192 -0.1903 -0.4438
    1TO       S 5793  11.596   2.729   2.836  0.2115  0.2910 -0.0209
    1TO       O 5794  11.497   2.432   3.056 -0.1005 -0.8875  0.9267
    1sTO      C 5795  11.516   2.445   3.196 -0.0743  0.2323 -0.1601
    1TO       H 5796  11.768   2.524   3.072  0.4692 -0.5693 -1.2972
[truncated: 5,246,585 more chars]
