# Supplementary material for: Simulation of Charge Distribution and Microstructure in Semicrystalline Polymeric Ionic-Electronic Conductors Using Classical Simulation at Constant Electrochemical Potential
Source: J Chem Theory Comput. 2026 Mar 6;22(6):3061–71. doi: 10.1021/acs.jctc.5c02111 (PMC13019674; doi:10.1021/acs.jctc.5c02111)
Supplement: Supplementary file 2 [file ct5c02111_si_002.zip › forcefield of P(g3T2) for publication/table_corr_d1.xvg]

-180.0    -0.001     -0.009
-179.0    0.026     -0.046
-178.0    0.09     -0.082
-177.0    0.19     -0.118
-176.0    0.325     -0.153
-175.0    0.496     -0.188
-174.0    0.702     -0.223
-173.0    0.943     -0.258
-172.0    1.218     -0.292
-171.0    1.526     -0.326
-170.0    1.869     -0.359
-169.0    2.245     -0.392
-168.0    2.654     -0.426
-167.0    3.096     -0.459
-166.0    3.571     -0.492
-165.0    4.079     -0.525
-164.0    4.621     -0.558
-163.0    5.195     -0.591
-162.0    5.803     -0.624
-161.0    6.444     -0.657
-160.0    7.118     -0.69
-159.0    7.824     -0.722
-158.0    8.561     -0.751
-157.0    9.325     -0.777
-156.0    10.114     -0.8
-155.0    10.924     -0.82
-154.0    11.753     -0.837
-153.0    12.598     -0.852
-152.0    13.455     -0.863
-151.0    14.323     -0.871
-150.0    15.197     -0.877
-149.0    16.075     -0.88
-148.0    16.956     -0.88
-147.0    17.835     -0.879
-146.0    18.713     -0.875
-145.0    19.585     -0.869
-144.0    20.451     -0.861
-143.0    21.307     -0.851
-142.0    22.153     -0.839
-141.0    22.985     -0.825
-140.0    23.801     -0.808
-139.0    24.6     -0.789
-138.0    25.38     -0.77
-137.0    26.139     -0.749
-136.0    26.878     -0.728
-135.0    27.594     -0.705
-134.0    28.287     -0.681
-133.0    28.955     -0.656
-132.0    29.598     -0.629
-131.0    30.213     -0.602
-130.0    30.801     -0.573
-129.0    31.36     -0.545
-128.0    31.893     -0.521
-127.0    32.402     -0.499
-126.0    32.892     -0.48
-125.0    33.363     -0.464
-124.0    33.821     -0.451
-123.0    34.267     -0.442
-122.0    34.705     -0.435
-121.0    35.138     -0.432
-120.0    35.569     -0.431
-119.0    36.001     -0.431
-118.0    36.431     -0.429
-117.0    36.859     -0.425
-116.0    37.281     -0.419
-115.0    37.695     -0.41
-114.0    38.099     -0.399
-113.0    38.491     -0.385
-112.0    38.869     -0.369
-111.0    39.229     -0.351
-110.0    39.571     -0.331
-109.0    39.892     -0.311
-108.0    40.193     -0.293
-107.0    40.478     -0.278
-106.0    40.749     -0.265
-105.0    41.009     -0.255
-104.0    41.26     -0.248
-103.0    41.506     -0.244
-102.0    41.749     -0.242
-101.0    41.991     -0.243
-100.0    42.236     -0.247
-99.0    42.485     -0.251
-98.0    42.738     -0.253
-97.0    42.991     -0.253
-96.0    43.244     -0.251
-95.0    43.493     -0.247
-94.0    43.736     -0.24
-93.0    43.972     -0.231
-92.0    44.198     -0.22
-91.0    44.412     -0.207
-90.0    44.611     -0.191
-89.0    44.794     -0.174
-88.0    44.96     -0.157
-87.0    45.108     -0.14
-86.0    45.24     -0.123
-85.0    45.354     -0.105
-84.0    45.45     -0.088
-83.0    45.529     -0.07
-82.0    45.59     -0.052
-81.0    45.632     -0.033
-80.0    45.657     -0.015
-79.0    45.663     0.003
-78.0    45.651     0.02
-77.0    45.624     0.035
-76.0    45.582     0.049
-75.0    45.526     0.062
-74.0    45.457     0.074
-73.0    45.378     0.085
-72.0    45.288     0.094
-71.0    45.19     0.102
-70.0    45.085     0.109
-69.0    44.973     0.115
-68.0    44.855     0.121
-67.0    44.731     0.127
-66.0    44.601     0.133
-65.0    44.466     0.138
-64.0    44.325     0.144
-63.0    44.179     0.149
-62.0    44.027     0.154
-61.0    43.87     0.159
-60.0    43.708     0.164
-59.0    43.542     0.168
-58.0    43.372     0.17
-57.0    43.201     0.17
-56.0    43.032     0.168
-55.0    42.866     0.164
-54.0    42.705     0.158
-53.0    42.551     0.149
-52.0    42.407     0.139
-51.0    42.275     0.126
-50.0    42.156     0.111
-49.0    42.053     0.096
-48.0    41.963     0.085
-47.0    41.883     0.076
-46.0    41.81     0.07
-45.0    41.741     0.068
-44.0    41.674     0.068
-43.0    41.604     0.072
-42.0    41.529     0.078
-41.0    41.447     0.088
-40.0    41.353     0.1
-39.0    41.246     0.113
-38.0    41.13     0.119
-37.0    41.009     0.121
-36.0    40.889     0.117
-35.0    40.776     0.108
-34.0    40.675     0.094
-33.0    40.59     0.074
-32.0    40.528     0.049
-31.0    40.494     0.018
-30.0    40.493     -0.017
-29.0    40.53     -0.054
-28.0    40.599     -0.084
-27.0    40.696     -0.108
-26.0    40.813     -0.126
-25.0    40.946     -0.138
-24.0    41.087     -0.143
-23.0    41.231     -0.143
-22.0    41.37     -0.136
-21.0    41.5     -0.123
-20.0    41.614     -0.103
-19.0    41.707     -0.087
-18.0    41.792     -0.085
-17.0    41.882     -0.098
-16.0    41.992     -0.126
-15.0    42.139     -0.169
-14.0    42.336     -0.227
-13.0    42.599     -0.301
-12.0    42.942     -0.389
-11.0    43.382     -0.492
-10.0    43.932     -0.61
-9.0    44.601     -0.722
-8.0    45.363     -0.795
-7.0    46.179     -0.831
-6.0    47.011     -0.827
-5.0    47.821     -0.786
-4.0    48.57     -0.706
-3.0    49.221     -0.588
-2.0    49.734     -0.432
-1.0    50.072     -0.237
0.0    50.195     -0.004
1.0    50.076     0.236
2.0    49.737     0.437
3.0    49.215     0.6
4.0    48.55     0.724
5.0    47.781     0.809
6.0    46.945     0.855
7.0    46.083     0.863
8.0    45.233     0.832
9.0    44.432     0.762
10.0    43.722     0.653
11.0    43.132     0.528
12.0    42.662     0.416
13.0    42.295     0.319
14.0    42.018     0.237
15.0    41.816     0.169
16.0    41.674     0.116
17.0    41.579     0.077
18.0    41.514     0.053
19.0    41.467     0.044
20.0    41.423     0.048
21.0    41.368     0.061
22.0    41.302     0.07
23.0    41.228     0.078
24.0    41.148     0.082
25.0    41.065     0.084
26.0    40.981     0.083
27.0    40.899     0.08
28.0    40.822     0.074
29.0    40.752     0.065
30.0    40.693     0.054
31.0    40.645     0.041
32.0    40.611     0.027
33.0    40.591     0.013
34.0    40.585     -0.001
35.0    40.593     -0.016
36.0    40.617     -0.031
37.0    40.656     -0.047
38.0    40.711     -0.063
39.0    40.783     -0.08
40.0    40.871     -0.097
41.0    40.977     -0.114
42.0    41.098     -0.128
43.0    41.232     -0.139
44.0    41.376     -0.149
45.0    41.529     -0.155
46.0    41.687     -0.16
47.0    41.848     -0.162
48.0    42.009     -0.161
49.0    42.169     -0.158
50.0    42.325     -0.153
51.0    42.475     -0.147
52.0    42.619     -0.141
53.0    42.758     -0.137
54.0    42.893     -0.134
55.0    43.026     -0.132
56.0    43.158     -0.131
57.0    43.289     -0.131
58.0    43.421     -0.133
59.0    43.555     -0.135
60.0    43.691     -0.138
61.0    43.831     -0.142
62.0    43.974     -0.144
63.0    44.118     -0.144
64.0    44.261     -0.142
65.0    44.402     -0.139
66.0    44.538     -0.134
67.0    44.669     -0.127
68.0    44.792     -0.119
69.0    44.906     -0.109
70.0    45.009     -0.097
71.0    45.1     -0.085
72.0    45.178     -0.072
73.0    45.244     -0.06
74.0    45.298     -0.048
75.0    45.34     -0.036
76.0    45.37     -0.024
77.0    45.388     -0.013
78.0    45.395     -0.002
79.0    45.391     0.01
80.0    45.376     0.02
81.0    45.35     0.031
82.0    45.313     0.043
83.0    45.264     0.055
84.0    45.202     0.068
85.0    45.128     0.081
86.0    45.039     0.095
87.0    44.936     0.11
88.0    44.819     0.125
89.0    44.686     0.141
90.0    44.537     0.157
91.0    44.372     0.173
92.0    44.191     0.188
93.0    43.996     0.201
94.0    43.788     0.214
95.0    43.569     0.224
96.0    43.34     0.234
97.0    43.103     0.242
98.0    42.857     0.248
99.0    42.606     0.254
100.0    42.351     0.258
101.0    42.091     0.261
102.0    41.828     0.265
103.0    41.561     0.27
104.0    41.289     0.275
105.0    41.011     0.28
106.0    40.728     0.287
107.0    40.438     0.294
108.0    40.14     0.301
109.0    39.835     0.309
110.0    39.521     0.318
111.0    39.199     0.327
112.0    38.867     0.337
113.0    38.525     0.347
114.0    38.173     0.357
115.0    37.81     0.368
116.0    37.437     0.379
117.0    37.051     0.391
118.0    36.654     0.403
119.0    36.244     0.416
120.0    35.822     0.429
121.0    35.386     0.443
122.0    34.936     0.457
123.0    34.472     0.473
124.0    33.991     0.489
125.0    33.493     0.506
126.0    32.977     0.525
127.0    32.443     0.544
128.0    31.889     0.564
129.0    31.314     0.585
130.0    30.718     0.607
131.0    30.1     0.629
132.0    29.46     0.65
133.0    28.799     0.67
134.0    28.12     0.689
135.0    27.422     0.706
136.0    26.708     0.723
137.0    25.977     0.738
138.0    25.232     0.752
139.0    24.474     0.765
140.0    23.703     0.776
141.0    22.922     0.787
142.0    22.129     0.798
143.0    21.325     0.809
144.0    20.511     0.82
145.0    19.686     0.831
146.0    18.85     0.841
147.0    18.003     0.852
148.0    17.146     0.863
149.0    16.278     0.873
150.0    15.4     0.883
151.0    14.512     0.892
152.0    13.618     0.894
153.0    12.725     0.892
154.0    11.837     0.883
155.0    10.96     0.869
156.0    10.1     0.85
157.0    9.262     0.825
158.0    8.451     0.795
159.0    7.673     0.759
160.0    6.934     0.718
161.0    6.239     0.674
162.0    5.586     0.631
163.0    4.977     0.589
164.0    4.408     0.548
165.0    3.88     0.508
166.0    3.391     0.47
167.0    2.94     0.433
168.0    2.525     0.397
169.0    2.146     0.361
170.0    1.802     0.328
171.0    1.491     0.295
172.0    1.212     0.263
173.0    0.964     0.233
174.0    0.747     0.203
175.0    0.558     0.175
176.0    0.396     0.148
177.0    0.261     0.122
178.0    0.152     0.097
179.0    0.067     0.073
180.0    0.005     0.051
