# Supplementary material for: Simulation of Charge Distribution and Microstructure in Semicrystalline Polymeric Ionic-Electronic Conductors Using Classical Simulation at Constant Electrochemical Potential
Source: J Chem Theory Comput. 2026 Mar 6;22(6):3061–71. doi: 10.1021/acs.jctc.5c02111 (PMC13019674; doi:10.1021/acs.jctc.5c02111)
Supplement: Supplementary file 2 [file ct5c02111_si_002.zip › forcefield of P(g3T2) for publication/table_corr_d2.xvg]

-180.0    5.788     0.037
-179.0    5.75     0.037
-178.0    5.713     0.037
-177.0    5.677     0.036
-176.0    5.642     0.034
-175.0    5.609     0.032
-174.0    5.579     0.029
-173.0    5.552     0.025
-172.0    5.529     0.02
-171.0    5.511     0.015
-170.0    5.499     0.009
-169.0    5.492     0.003
-168.0    5.493     -0.004
-167.0    5.501     -0.012
-166.0    5.518     -0.021
-165.0    5.543     -0.03
-164.0    5.577     -0.037
-163.0    5.617     -0.043
-162.0    5.662     -0.047
-161.0    5.71     -0.049
-160.0    5.759     -0.049
-159.0    5.808     -0.048
-158.0    5.854     -0.044
-157.0    5.896     -0.039
-156.0    5.932     -0.033
-155.0    5.961     -0.025
-154.0    5.983     -0.02
-153.0    6.003     -0.02
-152.0    6.024     -0.023
-151.0    6.05     -0.03
-150.0    6.085     -0.041
-149.0    6.132     -0.055
-148.0    6.196     -0.074
-147.0    6.281     -0.096
-146.0    6.389     -0.122
-145.0    6.526     -0.151
-144.0    6.691     -0.178
-143.0    6.88     -0.201
-142.0    7.092     -0.221
-141.0    7.322     -0.239
-140.0    7.568     -0.253
-139.0    7.827     -0.264
-138.0    8.095     -0.272
-137.0    8.369     -0.276
-136.0    8.647     -0.278
-135.0    8.925     -0.277
-134.0    9.201     -0.276
-133.0    9.478     -0.276
-132.0    9.754     -0.277
-131.0    10.032     -0.278
-130.0    10.311     -0.28
-129.0    10.592     -0.282
-128.0    10.875     -0.285
-127.0    11.162     -0.289
-126.0    11.453     -0.293
-125.0    11.749     -0.298
-124.0    12.049     -0.302
-123.0    12.353     -0.307
-122.0    12.662     -0.311
-121.0    12.975     -0.315
-120.0    13.292     -0.319
-119.0    13.613     -0.323
-118.0    13.938     -0.326
-117.0    14.265     -0.329
-116.0    14.596     -0.332
-115.0    14.93     -0.335
-114.0    15.265     -0.336
-113.0    15.6     -0.334
-112.0    15.932     -0.33
-111.0    16.26     -0.324
-110.0    16.581     -0.316
-109.0    16.892     -0.306
-108.0    17.193     -0.294
-107.0    17.48     -0.28
-106.0    17.751     -0.263
-105.0    18.005     -0.245
-104.0    18.24     -0.227
-103.0    18.458     -0.209
-102.0    18.659     -0.193
-101.0    18.844     -0.177
-100.0    19.013     -0.161
-99.0    19.167     -0.147
-98.0    19.307     -0.133
-97.0    19.433     -0.12
-96.0    19.546     -0.107
-95.0    19.647     -0.094
-94.0    19.733     -0.078
-93.0    19.801     -0.057
-92.0    19.846     -0.031
-91.0    19.862     -0.002
-90.0    19.847     0.033
-89.0    19.796     0.071
-88.0    19.703     0.114
-87.0    19.565     0.162
-86.0    19.378     0.214
-85.0    19.137     0.268
-84.0    18.844     0.316
-83.0    18.506     0.356
-82.0    18.133     0.389
-81.0    17.732     0.413
-80.0    17.31     0.429
-79.0    16.877     0.437
-78.0    16.438     0.438
-77.0    16.004     0.43
-76.0    15.58     0.415
-75.0    15.176     0.393
-74.0    14.793     0.374
-73.0    14.427     0.358
-72.0    14.075     0.347
-71.0    13.733     0.339
-70.0    13.396     0.335
-69.0    13.062     0.334
-68.0    12.727     0.337
-67.0    12.386     0.345
-66.0    12.037     0.355
-65.0    11.674     0.369
-64.0    11.299     0.381
-63.0    10.914     0.389
-62.0    10.521     0.395
-61.0    10.124     0.399
-60.0    9.725     0.399
-59.0    9.327     0.397
-58.0    8.932     0.392
-57.0    8.544     0.384
-56.0    8.165     0.373
-55.0    7.798     0.361
-54.0    7.443     0.348
-53.0    7.102     0.335
-52.0    6.773     0.323
-51.0    6.455     0.312
-50.0    6.149     0.301
-49.0    5.853     0.29
-48.0    5.569     0.28
-47.0    5.294     0.27
-46.0    5.029     0.261
-45.0    4.773     0.251
-44.0    4.525     0.243
-43.0    4.287     0.234
-42.0    4.057     0.226
-41.0    3.834     0.218
-40.0    3.62     0.211
-39.0    3.412     0.204
-38.0    3.212     0.197
-37.0    3.019     0.19
-36.0    2.832     0.184
-35.0    2.651     0.178
-34.0    2.477     0.172
-33.0    2.307     0.167
-32.0    2.143     0.162
-31.0    1.984     0.157
-30.0    1.83     0.153
-29.0    1.679     0.149
-28.0    1.532     0.145
-27.0    1.389     0.142
-26.0    1.249     0.139
-25.0    1.112     0.136
-24.0    0.978     0.132
-23.0    0.849     0.126
-22.0    0.726     0.119
-21.0    0.611     0.111
-20.0    0.505     0.101
-19.0    0.41     0.089
-18.0    0.327     0.076
-17.0    0.258     0.062
-16.0    0.204     0.046
-15.0    0.166     0.029
-14.0    0.145     0.014
-13.0    0.138     0.001
-12.0    0.143     -0.01
-11.0    0.158     -0.02
-10.0    0.181     -0.027
-9.0    0.211     -0.032
-8.0    0.244     -0.035
-7.0    0.28     -0.036
-6.0    0.316     -0.036
-5.0    0.351     -0.033
-4.0    0.382     -0.029
-3.0    0.409     -0.024
-2.0    0.43     -0.019
-1.0    0.446     -0.012
0.0    0.454     -0.005
1.0    0.455     0.004
2.0    0.446     0.013
3.0    0.427     0.024
4.0    0.398     0.035
5.0    0.357     0.047
6.0    0.305     0.055
7.0    0.247     0.06
8.0    0.187     0.06
9.0    0.127     0.057
10.0    0.074     0.05
11.0    0.029     0.039
12.0    -0.003     0.024
13.0    -0.017     0.005
14.0    -0.011     -0.018
15.0    0.02     -0.043
16.0    0.075     -0.066
17.0    0.151     -0.086
18.0    0.245     -0.101
19.0    0.352     -0.113
20.0    0.47     -0.122
21.0    0.595     -0.127
22.0    0.723     -0.128
23.0    0.85     -0.126
24.0    0.973     -0.12
25.0    1.09     -0.112
26.0    1.199     -0.107
27.0    1.304     -0.105
28.0    1.409     -0.107
29.0    1.518     -0.112
30.0    1.634     -0.121
31.0    1.761     -0.134
32.0    1.903     -0.15
33.0    2.062     -0.17
34.0    2.243     -0.193
35.0    2.449     -0.219
36.0    2.679     -0.241
37.0    2.93     -0.259
38.0    3.195     -0.272
39.0    3.472     -0.281
40.0    3.755     -0.285
41.0    4.04     -0.284
42.0    4.322     -0.279
43.0    4.597     -0.27
44.0    4.86     -0.256
45.0    5.107     -0.239
46.0    5.339     -0.226
47.0    5.561     -0.219
48.0    5.779     -0.217
49.0    5.998     -0.222
50.0    6.224     -0.231
51.0    6.462     -0.246
52.0    6.718     -0.267
53.0    6.998     -0.293
54.0    7.306     -0.325
55.0    7.649     -0.361
56.0    8.026     -0.392
57.0    8.431     -0.417
58.0    8.858     -0.436
59.0    9.301     -0.45
60.0    9.755     -0.457
61.0    10.214     -0.459
62.0    10.672     -0.455
63.0    11.122     -0.445
64.0    11.56     -0.429
65.0    11.979     -0.409
66.0    12.378     -0.39
67.0    12.76     -0.375
68.0    13.129     -0.362
69.0    13.485     -0.352
70.0    13.834     -0.345
71.0    14.177     -0.341
72.0    14.518     -0.34
73.0    14.859     -0.342
74.0    15.203     -0.347
75.0    15.553     -0.353
76.0    15.908     -0.356
77.0    16.264     -0.355
78.0    16.617     -0.349
79.0    16.961     -0.338
80.0    17.292     -0.323
81.0    17.606     -0.304
82.0    17.898     -0.28
83.0    18.165     -0.252
84.0    18.4     -0.219
85.0    18.601     -0.183
86.0    18.766     -0.149
87.0    18.9     -0.119
88.0    19.006     -0.093
89.0    19.088     -0.071
90.0    19.149     -0.052
91.0    19.193     -0.036
92.0    19.223     -0.025
93.0    19.244     -0.017
94.0    19.258     -0.012
95.0    19.269     -0.01
96.0    19.276     -0.003
97.0    19.274     0.009
98.0    19.257     0.026
99.0    19.22     0.049
100.0    19.156     0.078
101.0    19.062     0.112
102.0    18.93     0.152
103.0    18.757     0.197
104.0    18.535     0.247
105.0    18.261     0.301
106.0    17.936     0.347
107.0    17.57     0.384
108.0    17.172     0.411
109.0    16.752     0.428
110.0    16.319     0.436
111.0    15.883     0.434
112.0    15.453     0.423
113.0    15.04     0.403
114.0    14.651     0.373
115.0    14.297     0.336
116.0    13.978     0.304
117.0    13.687     0.279
118.0    13.417     0.262
119.0    13.161     0.252
120.0    12.911     0.249
121.0    12.661     0.253
122.0    12.403     0.264
123.0    12.129     0.283
124.0    11.834     0.309
125.0    11.509     0.34
126.0    11.157     0.364
127.0    10.784     0.38
128.0    10.399     0.388
129.0    10.011     0.387
130.0    9.627     0.379
131.0    9.257     0.362
132.0    8.907     0.336
133.0    8.587     0.303
134.0    8.304     0.261
135.0    8.067     0.213
136.0    7.875     0.171
137.0    7.723     0.135
138.0    7.602     0.107
139.0    7.507     0.085
140.0    7.429     0.071
141.0    7.363     0.063
142.0    7.301     0.063
143.0    7.236     0.069
144.0    7.161     0.082
145.0    7.069     0.101
146.0    6.96     0.117
147.0    6.836     0.13
148.0    6.702     0.138
149.0    6.561     0.143
150.0    6.417     0.144
151.0    6.273     0.142
152.0    6.135     0.135
153.0    6.004     0.125
154.0    5.885     0.111
155.0    5.782     0.094
156.0    5.696     0.078
157.0    5.626     0.062
158.0    5.571     0.047
159.0    5.531     0.033
160.0    5.504     0.02
161.0    5.49     0.008
162.0    5.487     -0.003
163.0    5.496     -0.014
164.0    5.514     -0.023
165.0    5.542     -0.032
166.0    5.577     -0.039
167.0    5.619     -0.044
168.0    5.665     -0.048
169.0    5.714     -0.05
170.0    5.764     -0.05
171.0    5.814     -0.049
172.0    5.862     -0.046
173.0    5.906     -0.042
174.0    5.945     -0.036
175.0    5.977     -0.028
176.0    6.001     -0.019
177.0    6.014     -0.008
178.0    6.016     0.005
179.0    6.003     0.019
180.0    5.976     0.035
