# Supplementary material for: Simulation of Charge Distribution and Microstructure in Semicrystalline Polymeric Ionic-Electronic Conductors Using Classical Simulation at Constant Electrochemical Potential
Source: J Chem Theory Comput. 2026 Mar 6;22(6):3061–71. doi: 10.1021/acs.jctc.5c02111 (PMC13019674; doi:10.1021/acs.jctc.5c02111)
Supplement: Supplementary file 2 [file ct5c02111_si_002.zip › forcefield of P(g3T2) for publication/table_corr_d3.xvg]

-180.0    -0.001     -0.0
-179.0    0.018     -0.036
-178.0    0.072     -0.073
-177.0    0.164     -0.11
-176.0    0.293     -0.148
-175.0    0.459     -0.185
-174.0    0.664     -0.223
-173.0    0.906     -0.261
-172.0    1.187     -0.3
-171.0    1.506     -0.339
-170.0    1.865     -0.378
-169.0    2.262     -0.417
-168.0    2.699     -0.456
-167.0    3.174     -0.494
-166.0    3.687     -0.531
-165.0    4.237     -0.568
-164.0    4.823     -0.605
-163.0    5.446     -0.641
-162.0    6.104     -0.676
-161.0    6.798     -0.711
-160.0    7.526     -0.745
-159.0    8.287     -0.777
-158.0    9.079     -0.805
-157.0    9.896     -0.829
-156.0    10.735     -0.848
-155.0    11.591     -0.863
-154.0    12.46     -0.874
-153.0    13.338     -0.88
-152.0    14.22     -0.882
-151.0    15.101     -0.88
-150.0    15.978     -0.873
-149.0    16.847     -0.864
-148.0    17.707     -0.856
-147.0    18.56     -0.849
-146.0    19.405     -0.843
-145.0    20.246     -0.838
-144.0    21.082     -0.834
-143.0    21.915     -0.832
-142.0    22.746     -0.83
-141.0    23.576     -0.83
-140.0    24.406     -0.83
-139.0    25.236     -0.831
-138.0    26.067     -0.83
-137.0    26.895     -0.826
-136.0    27.718     -0.82
-135.0    28.535     -0.813
-134.0    29.343     -0.803
-133.0    30.14     -0.791
-132.0    30.923     -0.777
-131.0    31.692     -0.76
-130.0    32.444     -0.742
-129.0    33.176     -0.722
-128.0    33.888     -0.702
-127.0    34.58     -0.681
-126.0    35.251     -0.66
-125.0    35.9     -0.639
-124.0    36.528     -0.617
-123.0    37.134     -0.595
-122.0    37.717     -0.572
-121.0    38.277     -0.549
-120.0    38.814     -0.525
-119.0    39.328     -0.502
-118.0    39.82     -0.481
-117.0    40.292     -0.463
-116.0    40.746     -0.446
-115.0    41.185     -0.432
-114.0    41.61     -0.42
-113.0    42.025     -0.41
-112.0    42.43     -0.402
-111.0    42.829     -0.396
-110.0    43.223     -0.392
-109.0    43.614     -0.39
-108.0    44.002     -0.386
-107.0    44.385     -0.38
-106.0    44.762     -0.373
-105.0    45.131     -0.365
-104.0    45.491     -0.355
-103.0    45.84     -0.343
-102.0    46.176     -0.33
-101.0    46.499     -0.315
-100.0    46.806     -0.299
-99.0    47.097     -0.282
-98.0    47.371     -0.266
-97.0    47.63     -0.251
-96.0    47.874     -0.237
-95.0    48.105     -0.224
-94.0    48.323     -0.212
-93.0    48.529     -0.2
-92.0    48.724     -0.19
-91.0    48.909     -0.18
-90.0    49.085     -0.172
-89.0    49.252     -0.163
-88.0    49.41     -0.152
-87.0    49.556     -0.14
-86.0    49.69     -0.126
-85.0    49.808     -0.11
-84.0    49.909     -0.092
-83.0    49.992     -0.073
-82.0    50.054     -0.052
-81.0    50.094     -0.028
-80.0    50.11     -0.003
-79.0    50.101     0.022
-78.0    50.068     0.045
-77.0    50.013     0.065
-76.0    49.939     0.082
-75.0    49.85     0.097
-74.0    49.747     0.109
-73.0    49.633     0.118
-72.0    49.511     0.125
-71.0    49.383     0.13
-70.0    49.252     0.131
-69.0    49.121     0.131
-68.0    48.989     0.132
-67.0    48.857     0.133
-66.0    48.724     0.134
-65.0    48.589     0.136
-64.0    48.453     0.138
-63.0    48.313     0.141
-62.0    48.171     0.144
-61.0    48.026     0.147
-60.0    47.877     0.151
-59.0    47.724     0.155
-58.0    47.566     0.16
-57.0    47.404     0.165
-56.0    47.237     0.17
-55.0    47.065     0.175
-54.0    46.888     0.18
-53.0    46.705     0.185
-52.0    46.517     0.191
-51.0    46.323     0.197
-50.0    46.123     0.203
-49.0    45.917     0.208
-48.0    45.707     0.211
-47.0    45.495     0.212
-46.0    45.284     0.21
-45.0    45.077     0.205
-44.0    44.875     0.198
-43.0    44.682     0.188
-42.0    44.499     0.176
-41.0    44.33     0.162
-40.0    44.177     0.144
-39.0    44.042     0.126
-38.0    43.926     0.107
-37.0    43.828     0.088
-36.0    43.75     0.069
-35.0    43.691     0.049
-34.0    43.652     0.03
-33.0    43.631     0.01
-32.0    43.631     -0.009
-31.0    43.65     -0.029
-30.0    43.688     -0.049
-29.0    43.747     -0.067
-28.0    43.822     -0.083
-27.0    43.912     -0.096
-26.0    44.012     -0.105
-25.0    44.121     -0.111
-24.0    44.234     -0.115
-23.0    44.349     -0.115
-22.0    44.462     -0.111
-21.0    44.571     -0.105
-20.0    44.671     -0.096
-19.0    44.763     -0.089
-18.0    44.853     -0.095
-17.0    44.957     -0.114
-16.0    45.086     -0.147
-15.0    45.255     -0.193
-14.0    45.476     -0.252
-13.0    45.763     -0.324
-12.0    46.129     -0.41
-11.0    46.588     -0.509
-10.0    47.152     -0.622
-9.0    47.831     -0.73
-8.0    48.6     -0.802
-7.0    49.422     -0.836
-6.0    50.26     -0.833
-5.0    51.075     -0.792
-4.0    51.832     -0.714
-3.0    52.492     -0.599
-2.0    53.017     -0.446
-1.0    53.372     -0.256
0.0    53.517     -0.028
1.0    53.423     0.211
2.0    53.108     0.413
3.0    52.609     0.577
4.0    51.966     0.703
5.0    51.217     0.79
6.0    50.399     0.839
7.0    49.551     0.85
8.0    48.711     0.823
9.0    47.918     0.757
10.0    47.21     0.653
11.0    46.619     0.529
12.0    46.147     0.419
13.0    45.776     0.324
14.0    45.494     0.244
15.0    45.284     0.179
16.0    45.131     0.129
17.0    45.021     0.093
18.0    44.939     0.073
19.0    44.87     0.068
20.0    44.798     0.078
21.0    44.712     0.096
22.0    44.609     0.109
23.0    44.494     0.119
24.0    44.373     0.124
25.0    44.249     0.124
26.0    44.126     0.12
27.0    44.011     0.111
28.0    43.906     0.098
29.0    43.817     0.08
30.0    43.748     0.058
31.0    43.703     0.033
32.0    43.682     0.009
33.0    43.685     -0.014
34.0    43.71     -0.036
35.0    43.757     -0.057
36.0    43.824     -0.077
37.0    43.91     -0.096
38.0    44.015     -0.113
39.0    44.137     -0.13
40.0    44.275     -0.146
41.0    44.428     -0.16
42.0    44.594     -0.172
43.0    44.77     -0.18
44.0    44.954     -0.187
45.0    45.143     -0.191
46.0    45.334     -0.192
47.0    45.525     -0.19
48.0    45.714     -0.186
49.0    45.897     -0.179
50.0    46.072     -0.17
51.0    46.237     -0.16
52.0    46.392     -0.152
53.0    46.541     -0.145
54.0    46.683     -0.141
55.0    46.823     -0.139
56.0    46.961     -0.138
57.0    47.101     -0.14
58.0    47.242     -0.144
59.0    47.389     -0.15
60.0    47.543     -0.158
61.0    47.705     -0.166
62.0    47.875     -0.173
63.0    48.051     -0.178
64.0    48.231     -0.182
65.0    48.414     -0.184
66.0    48.598     -0.184
67.0    48.781     -0.182
68.0    48.961     -0.178
69.0    49.137     -0.173
70.0    49.306     -0.166
71.0    49.468     -0.157
72.0    49.62     -0.146
73.0    49.76     -0.133
74.0    49.886     -0.118
75.0    49.996     -0.101
76.0    50.088     -0.082
77.0    50.16     -0.061
78.0    50.21     -0.038
79.0    50.236     -0.013
80.0    50.236     0.014
81.0    50.208     0.042
82.0    50.153     0.067
83.0    50.074     0.091
84.0    49.973     0.112
85.0    49.852     0.131
86.0    49.712     0.148
87.0    49.557     0.162
88.0    49.389     0.175
89.0    49.209     0.185
90.0    49.02     0.193
91.0    48.824     0.2
92.0    48.621     0.207
93.0    48.411     0.214
94.0    48.193     0.222
95.0    47.967     0.23
96.0    47.733     0.238
97.0    47.491     0.247
98.0    47.24     0.256
99.0    46.979     0.265
100.0    46.709     0.275
101.0    46.429     0.285
102.0    46.138     0.296
103.0    45.836     0.308
104.0    45.523     0.32
105.0    45.197     0.333
106.0    44.857     0.346
107.0    44.505     0.36
108.0    44.137     0.375
109.0    43.755     0.39
110.0    43.358     0.406
111.0    42.944     0.422
112.0    42.514     0.437
113.0    42.07     0.452
114.0    41.611     0.466
115.0    41.138     0.479
116.0    40.652     0.492
117.0    40.154     0.504
118.0    39.644     0.515
119.0    39.124     0.526
120.0    38.592     0.536
121.0    38.051     0.546
122.0    37.5     0.557
123.0    36.936     0.57
124.0    36.36     0.583
125.0    35.77     0.598
126.0    35.164     0.614
127.0    34.542     0.631
128.0    33.903     0.649
129.0    33.244     0.668
130.0    32.566     0.689
131.0    31.867     0.71
132.0    31.147     0.729
133.0    30.409     0.747
134.0    29.653     0.764
135.0    28.882     0.779
136.0    28.095     0.793
137.0    27.295     0.806
138.0    26.484     0.817
139.0    25.662     0.827
140.0    24.831     0.835
141.0    23.992     0.843
142.0    23.146     0.85
143.0    22.292     0.858
144.0    21.43     0.865
145.0    20.561     0.873
146.0    19.684     0.881
147.0    18.8     0.888
148.0    17.908     0.896
149.0    17.008     0.904
150.0    16.101     0.911
151.0    15.186     0.918
152.0    14.267     0.919
153.0    13.349     0.916
154.0    12.437     0.908
155.0    11.536     0.895
156.0    10.65     0.877
157.0    9.784     0.854
158.0    8.943     0.827
159.0    8.132     0.794
160.0    7.356     0.757
161.0    6.619     0.717
162.0    5.922     0.677
163.0    5.265     0.637
164.0    4.647     0.598
165.0    4.069     0.558
166.0    3.531     0.519
167.0    3.032     0.48
168.0    2.571     0.441
169.0    2.149     0.403
170.0    1.766     0.364
171.0    1.42     0.326
172.0    1.113     0.288
173.0    0.844     0.251
174.0    0.612     0.213
175.0    0.418     0.176
176.0    0.26     0.139
177.0    0.14     0.102
178.0    0.056     0.065
179.0    0.009     0.029
180.0    -0.002     -0.007
