# Supplementary material for: Simulation of Charge Distribution and Microstructure in Semicrystalline Polymeric Ionic-Electronic Conductors Using Classical Simulation at Constant Electrochemical Potential
Source: J Chem Theory Comput. 2026 Mar 6;22(6):3061–71. doi: 10.1021/acs.jctc.5c02111 (PMC13019674; doi:10.1021/acs.jctc.5c02111)
Supplement: Supplementary file 2 [file ct5c02111_si_002.zip › forcefield of P(g3T2) for publication/table_corr_d4.xvg]

-180.0    5.598     0.01
-179.0    5.59     0.007
-178.0    5.585     0.004
-177.0    5.582     0.002
-176.0    5.581     0.0
-175.0    5.582     -0.001
-174.0    5.583     -0.001
-173.0    5.583     -0.0
-172.0    5.583     0.001
-171.0    5.582     0.003
-170.0    5.578     0.005
-169.0    5.571     0.008
-168.0    5.561     0.012
-167.0    5.547     0.017
-166.0    5.527     0.022
-165.0    5.503     0.027
-164.0    5.474     0.029
-163.0    5.446     0.028
-162.0    5.42     0.023
-161.0    5.402     0.014
-160.0    5.394     0.002
-159.0    5.4     -0.014
-158.0    5.423     -0.034
-157.0    5.468     -0.057
-156.0    5.538     -0.083
-155.0    5.635     -0.112
-154.0    5.761     -0.139
-153.0    5.911     -0.161
-152.0    6.082     -0.18
-151.0    6.27     -0.195
-150.0    6.471     -0.207
-149.0    6.683     -0.215
-148.0    6.9     -0.219
-147.0    7.119     -0.219
-146.0    7.337     -0.216
-145.0    7.551     -0.21
-144.0    7.758     -0.205
-143.0    7.962     -0.202
-142.0    8.162     -0.2
-141.0    8.361     -0.199
-140.0    8.56     -0.2
-139.0    8.761     -0.202
-138.0    8.965     -0.206
-137.0    9.173     -0.211
-136.0    9.386     -0.217
-135.0    9.608     -0.225
-134.0    9.835     -0.23
-133.0    10.068     -0.234
-132.0    10.302     -0.235
-131.0    10.537     -0.234
-130.0    10.768     -0.23
-129.0    10.996     -0.224
-128.0    11.216     -0.216
-127.0    11.427     -0.205
-126.0    11.626     -0.193
-125.0    11.811     -0.179
-124.0    11.985     -0.17
-123.0    12.154     -0.168
-122.0    12.324     -0.173
-121.0    12.502     -0.184
-120.0    12.694     -0.201
-119.0    12.907     -0.225
-118.0    13.147     -0.255
-117.0    13.42     -0.292
-116.0    13.733     -0.335
-115.0    14.092     -0.382
-114.0    14.494     -0.42
-113.0    14.929     -0.448
-112.0    15.386     -0.464
-111.0    15.854     -0.47
-110.0    16.323     -0.466
-109.0    16.782     -0.45
-108.0    17.22     -0.424
-107.0    17.627     -0.388
-106.0    17.992     -0.34
-105.0    18.304     -0.285
-104.0    18.563     -0.233
-103.0    18.773     -0.188
-102.0    18.941     -0.149
-101.0    19.074     -0.117
-100.0    19.177     -0.09
-99.0    19.256     -0.07
-98.0    19.318     -0.056
-97.0    19.369     -0.047
-96.0    19.415     -0.046
-95.0    19.462     -0.048
-94.0    19.51     -0.046
-93.0    19.553     -0.039
-92.0    19.585     -0.026
-91.0    19.603     -0.007
-90.0    19.599     0.017
-89.0    19.568     0.046
-88.0    19.504     0.081
-87.0    19.403     0.122
-86.0    19.259     0.168
-85.0    19.065     0.218
-84.0    18.824     0.264
-83.0    18.54     0.303
-82.0    18.22     0.337
-81.0    17.868     0.365
-80.0    17.493     0.386
-79.0    17.098     0.402
-78.0    16.69     0.412
-77.0    16.275     0.417
-76.0    15.859     0.415
-75.0    15.447     0.408
-74.0    15.042     0.402
-73.0    14.643     0.396
-72.0    14.249     0.392
-71.0    13.859     0.388
-70.0    13.473     0.385
-69.0    13.09     0.383
-68.0    12.708     0.381
-67.0    12.327     0.381
-66.0    11.946     0.381
-65.0    11.564     0.382
-64.0    11.182     0.382
-63.0    10.8     0.382
-62.0    10.419     0.38
-61.0    10.04     0.377
-60.0    9.664     0.374
-59.0    9.292     0.369
-58.0    8.926     0.364
-57.0    8.565     0.357
-56.0    8.212     0.35
-55.0    7.866     0.342
-54.0    7.528     0.334
-53.0    7.199     0.326
-52.0    6.877     0.318
-51.0    6.563     0.31
-50.0    6.256     0.303
-49.0    5.957     0.296
-48.0    5.664     0.289
-47.0    5.379     0.282
-46.0    5.1     0.275
-45.0    4.828     0.269
-44.0    4.563     0.262
-43.0    4.304     0.255
-42.0    4.053     0.248
-41.0    3.809     0.24
-40.0    3.573     0.232
-39.0    3.346     0.223
-38.0    3.128     0.214
-37.0    2.918     0.205
-36.0    2.718     0.195
-35.0    2.527     0.186
-34.0    2.346     0.176
-33.0    2.174     0.168
-32.0    2.01     0.16
-31.0    1.854     0.152
-30.0    1.706     0.145
-29.0    1.564     0.139
-28.0    1.428     0.133
-27.0    1.298     0.128
-26.0    1.173     0.123
-25.0    1.052     0.119
-24.0    0.936     0.113
-23.0    0.826     0.107
-22.0    0.723     0.099
-21.0    0.627     0.091
-20.0    0.541     0.081
-19.0    0.465     0.071
-18.0    0.4     0.059
-17.0    0.348     0.046
-16.0    0.309     0.032
-15.0    0.284     0.018
-14.0    0.273     0.005
-13.0    0.273     -0.005
-12.0    0.282     -0.012
-11.0    0.297     -0.018
-10.0    0.316     -0.02
-9.0    0.337     -0.02
-8.0    0.356     -0.018
-7.0    0.372     -0.014
-6.0    0.383     -0.006
-5.0    0.385     0.003
-4.0    0.378     0.011
-3.0    0.363     0.018
-2.0    0.342     0.024
-1.0    0.315     0.03
0.0    0.283     0.034
1.0    0.248     0.037
2.0    0.21     0.039
3.0    0.171     0.04
4.0    0.131     0.039
5.0    0.092     0.038
6.0    0.055     0.036
7.0    0.021     0.032
8.0    -0.008     0.027
9.0    -0.032     0.02
10.0    -0.048     0.012
11.0    -0.056     0.003
12.0    -0.054     -0.007
13.0    -0.041     -0.019
14.0    -0.016     -0.032
15.0    0.023     -0.046
16.0    0.076     -0.059
17.0    0.14     -0.071
18.0    0.217     -0.081
19.0    0.302     -0.09
20.0    0.397     -0.098
21.0    0.498     -0.105
22.0    0.606     -0.11
23.0    0.718     -0.114
24.0    0.834     -0.117
25.0    0.952     -0.119
26.0    1.073     -0.123
27.0    1.198     -0.129
28.0    1.331     -0.136
29.0    1.472     -0.146
30.0    1.624     -0.158
31.0    1.789     -0.173
32.0    1.97     -0.189
33.0    2.168     -0.207
34.0    2.385     -0.227
35.0    2.623     -0.249
36.0    2.882     -0.267
37.0    3.157     -0.282
38.0    3.445     -0.293
39.0    3.742     -0.3
40.0    4.044     -0.304
41.0    4.348     -0.304
42.0    4.65     -0.3
43.0    4.946     -0.292
44.0    5.233     -0.28
45.0    5.506     -0.266
46.0    5.766     -0.254
47.0    6.016     -0.245
48.0    6.258     -0.239
49.0    6.496     -0.237
50.0    6.732     -0.237
51.0    6.97     -0.24
52.0    7.212     -0.246
53.0    7.462     -0.255
54.0    7.723     -0.267
55.0    7.996     -0.281
56.0    8.284     -0.295
57.0    8.586     -0.308
58.0    8.899     -0.319
59.0    9.224     -0.33
60.0    9.559     -0.339
61.0    9.902     -0.348
62.0    10.254     -0.356
63.0    10.613     -0.362
64.0    10.978     -0.367
65.0    11.348     -0.372
66.0    11.721     -0.375
67.0    12.098     -0.378
68.0    12.477     -0.379
69.0    12.856     -0.38
70.0    13.236     -0.38
71.0    13.616     -0.379
72.0    13.994     -0.377
73.0    14.369     -0.374
74.0    14.74     -0.37
75.0    15.108     -0.365
76.0    15.47     -0.359
77.0    15.825     -0.352
78.0    16.174     -0.344
79.0    16.514     -0.336
80.0    16.845     -0.326
81.0    17.166     -0.315
82.0    17.475     -0.304
83.0    17.773     -0.291
84.0    18.057     -0.278
85.0    18.328     -0.263
86.0    18.582     -0.245
87.0    18.817     -0.224
88.0    19.03     -0.2
89.0    19.217     -0.173
90.0    19.375     -0.143
91.0    19.502     -0.11
92.0    19.595     -0.074
93.0    19.649     -0.035
94.0    19.663     0.008
95.0    19.633     0.052
96.0    19.559     0.094
97.0    19.446     0.131
98.0    19.298     0.165
99.0    19.118     0.195
100.0    18.91     0.22
101.0    18.678     0.242
102.0    18.427     0.26
103.0    18.159     0.275
104.0    17.879     0.285
105.0    17.59     0.292
106.0    17.295     0.298
107.0    16.994     0.304
108.0    16.688     0.309
109.0    16.376     0.314
110.0    16.059     0.319
111.0    15.738     0.323
112.0    15.412     0.327
113.0    15.083     0.331
114.0    14.75     0.334
115.0    14.414     0.337
116.0    14.076     0.34
117.0    13.735     0.342
118.0    13.391     0.344
119.0    13.047     0.345
120.0    12.701     0.347
121.0    12.354     0.348
122.0    12.006     0.348
123.0    11.658     0.348
124.0    11.309     0.348
125.0    10.962     0.347
126.0    10.617     0.343
127.0    10.277     0.335
128.0    9.947     0.325
129.0    9.629     0.31
130.0    9.327     0.293
131.0    9.045     0.272
132.0    8.785     0.247
133.0    8.552     0.219
134.0    8.348     0.188
135.0    8.176     0.155
136.0    8.037     0.125
137.0    7.925     0.1
138.0    7.835     0.08
139.0    7.763     0.065
140.0    7.703     0.055
141.0    7.652     0.049
142.0    7.604     0.048
143.0    7.554     0.052
144.0    7.498     0.061
145.0    7.431     0.073
146.0    7.352     0.085
147.0    7.262     0.095
148.0    7.162     0.104
149.0    7.055     0.111
150.0    6.941     0.116
151.0    6.822     0.12
152.0    6.701     0.123
153.0    6.577     0.124
154.0    6.453     0.123
155.0    6.331     0.121
156.0    6.212     0.118
157.0    6.097     0.112
158.0    5.987     0.106
159.0    5.885     0.098
160.0    5.792     0.089
161.0    5.709     0.078
162.0    5.637     0.065
163.0    5.579     0.051
164.0    5.535     0.036
165.0    5.507     0.02
166.0    5.495     0.005
167.0    5.496     -0.007
168.0    5.509     -0.018
169.0    5.532     -0.027
170.0    5.562     -0.033
171.0    5.597     -0.037
172.0    5.636     -0.04
173.0    5.676     -0.04
174.0    5.715     -0.038
175.0    5.752     -0.035
176.0    5.784     -0.029
177.0    5.81     -0.021
178.0    5.826     -0.011
179.0    5.832     0.001
180.0    5.824     0.014
