# Supplementary material for: Simulation of Charge Distribution and Microstructure in Semicrystalline Polymeric Ionic-Electronic Conductors Using Classical Simulation at Constant Electrochemical Potential
Source: J Chem Theory Comput. 2026 Mar 6;22(6):3061–71. doi: 10.1021/acs.jctc.5c02111 (PMC13019674; doi:10.1021/acs.jctc.5c02111)
Supplement: Supplementary file 2 [file ct5c02111_si_002.zip › forcefield of P(g3T2) for publication/table_corr_d5.xvg]

-180.0    -0.007     -0.06
-179.0    0.073     -0.099
-178.0    0.191     -0.137
-177.0    0.346     -0.172
-176.0    0.535     -0.205
-175.0    0.755     -0.235
-174.0    1.004     -0.263
-173.0    1.28     -0.288
-172.0    1.58     -0.311
-171.0    1.902     -0.332
-170.0    2.243     -0.35
-169.0    2.601     -0.368
-168.0    2.979     -0.388
-167.0    3.378     -0.411
-166.0    3.802     -0.438
-165.0    4.254     -0.467
-164.0    4.737     -0.498
-163.0    5.252     -0.533
-162.0    5.804     -0.571
-161.0    6.394     -0.611
-160.0    7.026     -0.654
-159.0    7.702     -0.697
-158.0    8.419     -0.736
-157.0    9.173     -0.771
-156.0    9.959     -0.801
-155.0    10.773     -0.827
-154.0    11.611     -0.849
-153.0    12.469     -0.866
-152.0    13.342     -0.879
-151.0    14.227     -0.888
-150.0    15.117     -0.893
-149.0    16.011     -0.894
-148.0    16.905     -0.893
-147.0    17.796     -0.89
-146.0    18.683     -0.884
-145.0    19.564     -0.877
-144.0    20.437     -0.867
-143.0    21.298     -0.856
-142.0    22.147     -0.842
-141.0    22.981     -0.826
-140.0    23.798     -0.807
-139.0    24.595     -0.788
-138.0    25.372     -0.767
-137.0    26.129     -0.746
-136.0    26.864     -0.724
-135.0    27.577     -0.702
-134.0    28.267     -0.678
-133.0    28.933     -0.654
-132.0    29.575     -0.63
-131.0    30.193     -0.605
-130.0    30.785     -0.579
-129.0    31.35     -0.553
-128.0    31.892     -0.53
-127.0    32.412     -0.509
-126.0    32.911     -0.49
-125.0    33.393     -0.474
-124.0    33.859     -0.459
-123.0    34.312     -0.447
-122.0    34.754     -0.437
-121.0    35.187     -0.429
-120.0    35.614     -0.424
-119.0    36.035     -0.419
-118.0    36.452     -0.414
-117.0    36.862     -0.407
-116.0    37.265     -0.4
-115.0    37.661     -0.391
-114.0    38.048     -0.382
-113.0    38.424     -0.371
-112.0    38.79     -0.36
-111.0    39.144     -0.348
-110.0    39.486     -0.335
-109.0    39.814     -0.321
-108.0    40.129     -0.309
-107.0    40.432     -0.298
-106.0    40.724     -0.287
-105.0    41.007     -0.278
-104.0    41.28     -0.27
-103.0    41.546     -0.262
-102.0    41.805     -0.256
-101.0    42.059     -0.251
-100.0    42.307     -0.247
-99.0    42.552     -0.243
-98.0    42.792     -0.238
-97.0    43.028     -0.233
-96.0    43.258     -0.227
-95.0    43.482     -0.22
-94.0    43.699     -0.213
-93.0    43.908     -0.205
-92.0    44.108     -0.196
-91.0    44.3     -0.187
-90.0    44.482     -0.177
-89.0    44.654     -0.166
-88.0    44.815     -0.155
-87.0    44.964     -0.143
-86.0    45.1     -0.13
-85.0    45.223     -0.116
-84.0    45.332     -0.101
-83.0    45.425     -0.086
-82.0    45.504     -0.07
-81.0    45.566     -0.054
-80.0    45.611     -0.036
-79.0    45.638     -0.018
-78.0    45.648     -0.001
-77.0    45.641     0.016
-76.0    45.617     0.032
-75.0    45.577     0.048
-74.0    45.521     0.063
-73.0    45.451     0.078
-72.0    45.365     0.093
-71.0    45.266     0.107
-70.0    45.152     0.12
-69.0    45.026     0.132
-68.0    44.888     0.143
-67.0    44.741     0.151
-66.0    44.588     0.157
-65.0    44.429     0.16
-64.0    44.267     0.162
-63.0    44.105     0.162
-62.0    43.945     0.159
-61.0    43.788     0.154
-60.0    43.637     0.147
-59.0    43.494     0.139
-58.0    43.358     0.133
-57.0    43.228     0.128
-56.0    43.102     0.124
-55.0    42.978     0.122
-54.0    42.857     0.121
-53.0    42.736     0.122
-52.0    42.613     0.123
-51.0    42.488     0.127
-50.0    42.359     0.131
-49.0    42.226     0.136
-48.0    42.088     0.139
-47.0    41.948     0.141
-46.0    41.806     0.141
-45.0    41.666     0.14
-44.0    41.527     0.137
-43.0    41.392     0.133
-42.0    41.262     0.127
-41.0    41.139     0.119
-40.0    41.025     0.11
-39.0    40.919     0.1
-38.0    40.825     0.088
-37.0    40.743     0.076
-36.0    40.673     0.063
-35.0    40.618     0.048
-34.0    40.577     0.033
-33.0    40.552     0.017
-32.0    40.544     -0.001
-31.0    40.554     -0.019
-30.0    40.583     -0.039
-29.0    40.631     -0.057
-28.0    40.697     -0.073
-27.0    40.777     -0.086
-26.0    40.868     -0.095
-25.0    40.967     -0.102
-24.0    41.071     -0.105
-23.0    41.177     -0.106
-22.0    41.281     -0.103
-21.0    41.382     -0.097
-20.0    41.475     -0.089
-19.0    41.56     -0.083
-18.0    41.646     -0.091
-17.0    41.746     -0.111
-16.0    41.873     -0.145
-15.0    42.041     -0.192
-14.0    42.261     -0.252
-13.0    42.549     -0.325
-12.0    42.915     -0.411
-11.0    43.375     -0.51
-10.0    43.94     -0.622
-9.0    44.618     -0.728
-8.0    45.383     -0.797
-7.0    46.199     -0.828
-6.0    47.028     -0.823
-5.0    47.833     -0.781
-4.0    48.578     -0.702
-3.0    49.226     -0.586
-2.0    49.739     -0.434
-1.0    50.081     -0.244
0.0    50.214     -0.017
1.0    50.111     0.217
2.0    49.792     0.415
3.0    49.294     0.575
4.0    48.655     0.697
5.0    47.912     0.782
6.0    47.103     0.83
7.0    46.264     0.841
8.0    45.433     0.814
9.0    44.648     0.75
10.0    43.946     0.648
11.0    43.358     0.53
12.0    42.882     0.424
13.0    42.505     0.332
14.0    42.212     0.254
15.0    41.992     0.189
16.0    41.83     0.138
17.0    41.712     0.1
18.0    41.625     0.076
19.0    41.555     0.065
20.0    41.49     0.068
21.0    41.416     0.078
22.0    41.335     0.084
23.0    41.249     0.088
24.0    41.161     0.088
25.0    41.075     0.084
26.0    40.994     0.078
27.0    40.921     0.068
28.0    40.859     0.055
29.0    40.813     0.038
30.0    40.784     0.018
31.0    40.776     -0.003
32.0    40.788     -0.021
33.0    40.818     -0.038
34.0    40.863     -0.052
35.0    40.921     -0.064
36.0    40.99     -0.073
37.0    41.067     -0.081
38.0    41.151     -0.086
39.0    41.239     -0.089
40.0    41.329     -0.09
41.0    41.419     -0.09
42.0    41.509     -0.091
43.0    41.601     -0.092
44.0    41.694     -0.094
45.0    41.79     -0.097
46.0    41.889     -0.101
47.0    41.993     -0.106
48.0    42.102     -0.112
49.0    42.216     -0.118
50.0    42.338     -0.125
51.0    42.467     -0.133
52.0    42.604     -0.14
53.0    42.746     -0.146
54.0    42.895     -0.151
55.0    43.048     -0.156
56.0    43.206     -0.16
57.0    43.368     -0.163
58.0    43.532     -0.166
59.0    43.699     -0.168
60.0    43.868     -0.169
61.0    44.037     -0.169
62.0    44.206     -0.168
63.0    44.373     -0.166
64.0    44.537     -0.162
65.0    44.696     -0.156
66.0    44.848     -0.149
67.0    44.993     -0.141
68.0    45.129     -0.131
69.0    45.255     -0.12
70.0    45.369     -0.107
71.0    45.469     -0.094
72.0    45.556     -0.08
73.0    45.629     -0.066
74.0    45.688     -0.052
75.0    45.732     -0.038
76.0    45.763     -0.023
77.0    45.779     -0.009
78.0    45.781     0.006
79.0    45.768     0.02
80.0    45.74     0.035
81.0    45.697     0.05
82.0    45.639     0.065
83.0    45.567     0.08
84.0    45.48     0.094
85.0    45.379     0.109
86.0    45.263     0.123
87.0    45.133     0.137
88.0    44.99     0.151
89.0    44.832     0.164
90.0    44.661     0.178
91.0    44.476     0.191
92.0    44.28     0.203
93.0    44.072     0.213
94.0    43.854     0.222
95.0    43.627     0.231
96.0    43.393     0.237
97.0    43.153     0.243
98.0    42.907     0.247
99.0    42.658     0.25
100.0    42.407     0.252
101.0    42.154     0.254
102.0    41.898     0.257
103.0    41.639     0.261
104.0    41.376     0.267
105.0    41.106     0.273
106.0    40.828     0.281
107.0    40.542     0.291
108.0    40.246     0.301
109.0    39.939     0.313
110.0    39.619     0.327
111.0    39.286     0.34
112.0    38.939     0.353
113.0    38.58     0.365
114.0    38.209     0.377
115.0    37.827     0.387
116.0    37.435     0.397
117.0    37.033     0.406
118.0    36.623     0.414
119.0    36.205     0.422
120.0    35.779     0.429
121.0    35.347     0.436
122.0    34.907     0.445
123.0    34.458     0.455
124.0    33.996     0.468
125.0    33.52     0.483
126.0    33.029     0.5
127.0    32.52     0.518
128.0    31.992     0.539
129.0    31.442     0.561
130.0    30.868     0.586
131.0    30.27     0.611
132.0    29.646     0.636
133.0    28.999     0.659
134.0    28.329     0.682
135.0    27.636     0.703
136.0    26.922     0.724
137.0    26.188     0.744
138.0    25.434     0.764
139.0    24.661     0.782
140.0    23.87     0.799
141.0    23.063     0.815
142.0    22.24     0.83
143.0    21.403     0.844
144.0    20.553     0.856
145.0    19.692     0.866
146.0    18.821     0.875
147.0    17.942     0.883
148.0    17.055     0.889
149.0    16.164     0.894
150.0    15.268     0.897
151.0    14.37     0.898
152.0    13.473     0.894
153.0    12.583     0.886
154.0    11.703     0.873
155.0    10.839     0.856
156.0    9.994     0.834
157.0    9.173     0.807
158.0    8.38     0.776
159.0    7.621     0.741
160.0    6.9     0.701
161.0    6.22     0.659
162.0    5.581     0.618
163.0    4.984     0.578
164.0    4.426     0.539
165.0    3.906     0.501
166.0    3.424     0.464
167.0    2.978     0.428
168.0    2.568     0.393
169.0    2.191     0.359
170.0    1.848     0.327
171.0    1.537     0.295
172.0    1.257     0.265
173.0    1.007     0.235
174.0    0.786     0.207
175.0    0.593     0.18
176.0    0.426     0.154
177.0    0.285     0.128
178.0    0.169     0.104
179.0    0.077     0.081
180.0    0.006     0.059
